# Supplementary material for: GBS-derived SNP catalogue unveiled wide genetic variability and geographical relationships of Italian olive cultivars
Source: Sci Rep. 2018 Oct 26;8:15877. doi: 10.1038/s41598-018-34207-y (PMC6203791; doi:10.1038/s41598-018-34207-y)
Supplement: Supplementary file 2 — Supplementary File S1 [file 41598_2018_34207_MOESM2_ESM.zip]

Archive with 1 entries (1 files):
- TASSEL-GBS.vcf
