# Supplementary material for: GBS-derived SNP catalogue unveiled wide genetic variability and geographical relationships of Italian olive cultivars
Source: Sci Rep. 2018 Oct 26;8:15877. doi: 10.1038/s41598-018-34207-y (PMC6203791; doi:10.1038/s41598-018-34207-y)
Supplement: Supplementary file 3 — Supplementary File S2 [file 41598_2018_34207_MOESM3_ESM.zip › TASSEL-UNEAK.vcf]

##fileformat=VCFv4.0
##FORMAT=<ID=GT,Number=1,Type=String,Description="Genotype">
##FORMAT=<ID=AD,Number=.,Type=Integer,Description="Allelic depths for the reference and alternate alleles in the order listed">
##FORMAT=<ID=DP,Number=1,Type=Integer,Description="Read Depth (only filtered reads used for calling)">
##FORMAT=<ID=GQ,Number=1,Type=Float,Description="Genotype Quality">
##FORMAT=<ID=PL,Number=3,Type=Float,Description="Normalized, Phred-scaled likelihoods for AA,AB,BB genotypes where A=ref and B=alt; not applicable if site is not biallelic">
##INFO=<ID=NS,Number=1,Type=Integer,Description="Number of Samples With Data">
##INFO=<ID=DP,Number=1,Type=Integer,Description="Total Depth">
##INFO=<ID=AF,Number=.,Type=Float,Description="Allele Frequency">
#CHROM	POS	ID	REF	ALT	QUAL	FILTER	INFO	FORMAT	Americano:C9MDGANXX:2:484843	Ascolana_Tenera:C9MDGANXX:2:484794	Augellina_:C9MDGANXX:2:484774	Bianchella:C9MDGANXX:2:484837	Borgese:C9MDGANXX:2:484778	Bosana:C9MDGANXX:2:484809	Bottoni_di_Gallo:C9MDGANXX:2:484851	Caiazzana:C9MDGANXX:2:484860	Calatina_:C9MDGANXX:2:484836	Canino:C9MDGANXX:2:484787	Carboncella:C9MDGANXX:2:484788	Carolea:C9MDGANXX:2:484779	Cassanese:C9MDGANXX:2:484780	Cazzinicchio:C9MDGANXX:2:484834	Cellina_di_Nardo:C9MDGANXX:2:484796	Cerasella:C9MDGANXX:2:484839	Cerasuola:C9MDGANXX:2:484814	Ciciarello:C9MDGANXX:2:484832	Cima_di_Melfi:C9MDGANXX:2:484775	Cima_di_Mola:C9MDGANXX:2:484797	Colombina:C9MDGANXX:2:484856	Coratina:C9MDGANXX:2:484798	Corniola:C9MDGANXX:2:484853	Crastu:C9MDGANXX:2:484863	Dolce_Agogia:C9MDGANXX:2:484825	Dolce_di_Andria:C9MDGANXX:2:484854	Dolce_di_cassano:C9MDGANXX:2:484867	Dritta_di_Loreto:C9MDGANXX:2:484858	Frangivento:C9MDGANXX:2:484799	Frantoio:C9MDGANXX:2:484822	Gentile_di_chieti:C9MDGANXX:2:484773	Giarraffa:C9MDGANXX:2:484815	Grappolo:C9MDGANXX:2:484859	Itrana:C9MDGANXX:2:484789	Leccino:C9MDGANXX:2:484823	Leccio_del_Corno:C9MDGANXX:2:484841	Maiatica_Ferrandina:C9MDGANXX:2:484776	Marina:C9MDGANXX:2:484866	Marzio:C9MDGANXX:2:484844	Maurino:C9MDGANXX:2:484842	Mele:C9MDGANXX:2:484800	Mignola:C9MDGANXX:2:484795	Monaca:C9MDGANXX:2:484857	Mora:C9MDGANXX:2:484840	Moresca:C9MDGANXX:2:484817	Nebbio_di_Chieti:C9MDGANXX:2:484827	Nera_di_Gonnos:C9MDGANXX:2:484810	Nocellare_Etnea:C9MDGANXX:2:484818	Nocellare_messinese:C9MDGANXX:2:484819	Nociara:C9MDGANXX:2:484801	Nolca:C9MDGANXX:2:484802	Ogliarola_Messinese:C9MDGANXX:2:484820	Ogliarola_barese:C9MDGANXX:2:484803	Ogliarola_del_Vulture:C9MDGANXX:2:484777	Oliastro:C9MDGANXX:2:484831	Orbetana:C9MDGANXX:2:484828	Ortolana:C9MDGANXX:2:484847	Ottobratica:C9MDGANXX:2:484781	Pampagliosa:C9MDGANXX:2:484848	Pasola:C9MDGANXX:2:484804	Pendolino:C9MDGANXX:2:484824	Pennullara:C9MDGANXX:2:484862	Piangente_:C9MDGANXX:2:484816	Piantone_Mogliano:C9MDGANXX:2:484829	Pignola:C9MDGANXX:2:484845	Pisciottana:C9MDGANXX:2:484785	Pizze_Carroga:C9MDGANXX:2:484811	Puntella:C9MDGANXX:2:484852	Racioppa_:C9MDGANXX:2:484861	Racioppella:C9MDGANXX:2:484868	Raja:C9MDGANXX:2:484865	Rastellina:C9MDGANXX:2:484850	Romanella:C9MDGANXX:2:484838	Rosciola_:C9MDGANXX:2:484830	Rosciola_laziale:C9MDGANXX:2:484790	Salvia:C9MDGANXX:2:484791	San_Benedetto:C9MDGANXX:2:484855	San_Francesco:C9MDGANXX:2:484833	SantAgostino:C9MDGANXX:2:484805	Sargano:C9MDGANXX:2:484849	Semidana:C9MDGANXX:2:484812	Simona:C9MDGANXX:2:484806	Sinopolese:C9MDGANXX:2:484782	Taggiasca:C9MDGANXX:2:484793	Tendellone:C9MDGANXX:2:484826	Termine_di_Bitetto:C9MDGANXX:2:484807	Tonda_Iblea:C9MDGANXX:2:484821	Tonda_di_Cagliari:C9MDGANXX:2:484813	Tonda_di_Filadenfia:C9MDGANXX:2:484783	Tondina:C9MDGANXX:2:484784	Toscanina:C9MDGANXX:2:484808	Vallanella:C9MDGANXX:2:484792	Zimbimbo:C9MDGANXX:2:484835	Zinzifraga:C9MDGANXX:2:484864
1	160	S1_160	T	A	20	PASS	.	GT:AD:DP:GQ:PL	1/1:0,1:1:66:36,3,0	./.	./.	0/0:2,0:2:79:0,6,72	./.	0/0:5,0:5:96:0,15,180	./.	./.	./.	0/0:2,0:2:79:0,6,72	./.	./.	./.	./.	0/0:2,0:2:79:0,6,72	0/0:1,0:1:66:0,3,36	0/0:2,0:2:79:0,6,72	0/1:1,1:2:99:30,0,30	./.	0/0:2,0:2:79:0,6,72	0/0:3,0:3:88:0,9,108	0/0:1,0:1:66:0,3,36	0/0:2,0:2:79:0,6,72	0/0:1,0:1:66:0,3,36	0/0:2,0:2:79:0,6,72	./.	0/0:3,0:3:88:0,9,108	0/0:2,0:2:79:0,6,72	0/0:1,0:1:66:0,3,36	0/0:2,0:2:79:0,6,72	0/0:2,0:2:79:0,6,72	0/0:4,0:4:94:0,12,144	./.	./.	0/0:2,0:2:79:0,6,72	0/0:3,0:3:88:0,9,108	0/0:4,0:4:94:0,12,144	0/0:2,0:2:79:0,6,72	./.	./.	0/0:1,0:1:66:0,3,36	0/0:4,0:4:94:0,12,144	0/0:3,0:3:88:0,9,108	0/0:1,0:1:66:0,3,36	./.	0/0:1,0:1:66:0,3,36	0/0:4,0:4:94:0,12,144	0/0:1,0:1:66:0,3,36	0/0:2,0:2:79:0,6,72	0/0:2,0:2:79:0,6,72	0/0:1,0:1:66:0,3,36	0/0:1,0:1:66:0,3,36	0/0:1,0:1:66:0,3,36	0/0:1,0:1:66:0,3,36	./.	0/0:2,0:2:79:0,6,72	./.	0/0:1,0:1:66:0,3,36	./.	./.	0/0:3,0:3:88:0,9,108	./.	0/0:3,0:3:88:0,9,108	0/0:1,0:1:66:0,3,36	0/0:1,0:1:66:0,3,36	./.	./.	0/0:1,0:1:66:0,3,36	./.	0/0:3,0:3:88:0,9,108	./.	0/0:2,0:2:79:0,6,72	0/0:2,0:2:79:0,6,72	1/1:0,1:1:66:36,3,0	./.	0/0:4,0:4:94:0,12,144	0/0:1,0:1:66:0,3,36	0/0:2,0:2:79:0,6,72	0/0:6,0:6:98:0,18,216	0/0:1,0:1:66:0,3,36	./.	0/0:1,0:1:66:0,3,36	0/0:1,0:1:66:0,3,36	0/0:1,0:1:66:0,3,36	0/0:1,0:1:66:0,3,36	./.	0/0:1,0:1:66:0,3,36	0/0:2,0:2:79:0,6,72	./.	./.	./.	0/0:1,0:1:66:0,3,36	./.	./.
1	353	S1_353	C	A	20	PASS	.	GT:AD:DP:GQ:PL	./.	0/0:2,0:2:79:0,6,72	./.	./.	./.	0/1:3,1:4:99:24,0,96	0/1:3,1:4:99:24,0,96	./.	./.	0/1:9,1:10:79:6,0,255	./.	./.	./.	./.	./.	./.	./.	./.	./.	0/0:2,0:2:79:0,6,72	./.	./.	./.	./.	0/0:7,0:7:99:0,21,252	./.	0/0:1,0:1:66:0,3,36	./.	./.	./.	./.	./.	./.	0/0:1,0:1:66:0,3,36	./.	./.	0/0:7,0:7:99:0,21,252	./.	./.	./.	./.	0/0:4,0:4:94:0,12,144	0/0:1,0:1:66:0,3,36	./.	./.	./.	0/0:4,0:4:94:0,12,144	./.	0/1:7,1:8:93:12,0,228	./.	./.	./.	./.	./.	./.	0/0:2,0:2:79:0,6,72	./.	0/0:1,0:1:66:0,3,36	./.	0/0:1,0:1:66:0,3,36	./.	./.	./.	./.	./.	./.	./.	0/0:3,0:3:88:0,9,108	./.	./.	./.	0/0:3,0:3:88:0,9,108	0/0:1,0:1:66:0,3,36	0/0:5,0:5:96:0,15,180	./.	0/0:8,0:8:99:0,24,255	./.	./.	./.	0/0:2,0:2:79:0,6,72	./.	./.	./.	./.	./.	./.	./.	0/0:2,0:2:79:0,6,72	0/0:1,0:1:66:0,3,36	./.	./.	./.	./.	./.
1	651	S1_651	G	T	20	PASS	.	GT:AD:DP:GQ:PL	0/0:1,0:1:66:0,3,36	0/0:1,0:1:66:0,3,36	./.	./.	0/0:1,0:1:66:0,3,36	./.	./.	./.	./.	./.	./.	./.	0/0:1,0:1:66:0,3,36	./.	./.	./.	./.	./.	./.	./.	./.	./.	./.	./.	./.	./.	./.	./.	./.	./.	0/0:1,0:1:66:0,3,36	0/0:1,0:1:66:0,3,36	./.	./.	./.	0/0:1,0:1:66:0,3,36	0/0:2,0:2:79:0,6,72	./.	./.	./.	./.	0/0:1,0:1:66:0,3,36	./.	./.	./.	./.	./.	./.	1/1:0,1:1:66:36,3,0	./.	./.	./.	./.	./.	./.	./.	./.	./.	./.	0/0:1,0:1:66:0,3,36	./.	./.	./.	./.	./.	./.	0/0:1,0:1:66:0,3,36	./.	1/1:0,1:1:66:36,3,0	./.	./.	./.	./.	./.	./.	0/0:1,0:1:66:0,3,36	./.	./.	./.	./.	./.	./.	./.	0/0:1,0:1:66:0,3,36	./.	1/1:0,1:1:66:36,3,0	./.	./.	./.	./.	./.	./.	./.	./.
1	755	S1_755	C	A	20	PASS	.	GT:AD:DP:GQ:PL	0/0:1,0:1:66:0,3,36	./.	./.	./.	0/0:2,0:2:79:0,6,72	./.	./.	./.	0/0:4,0:4:94:0,12,144	./.	./.	./.	0/0:5,0:5:96:0,15,180	./.	0/0:1,0:1:66:0,3,36	./.	./.	./.	0/0:2,0:2:79:0,6,72	./.	./.	./.	./.	0/0:3,0:3:88:0,9,108	./.	./.	./.	0/0:8,0:8:99:0,24,255	0/0:3,0:3:88:0,9,108	0/0:2,0:2:79:0,6,72	0/0:1,0:1:66:0,3,36	0/0:4,0:4:94:0,12,144	./.	0/0:1,0:1:66:0,3,36	./.	./.	0/0:3,0:3:88:0,9,108	0/0:3,0:3:88:0,9,108	0/1:1,1:2:99:30,0,30	0/1:1,1:2:99:30,0,30	./.	./.	./.	./.	0/0:1,0:1:66:0,3,36	./.	0/0:2,0:2:79:0,6,72	0/0:1,0:1:66:0,3,36	./.	./.	./.	0/0:2,0:2:79:0,6,72	./.	0/0:2,0:2:79:0,6,72	./.	0/0:1,0:1:66:0,3,36	./.	./.	./.	0/0:1,0:1:66:0,3,36	0/0:1,0:1:66:0,3,36	./.	0/0:1,0:1:66:0,3,36	0/0:1,0:1:66:0,3,36	./.	0/0:4,0:4:94:0,12,144	0/0:1,0:1:66:0,3,36	0/0:1,0:1:66:0,3,36	0/0:5,0:5:96:0,15,180	./.	./.	./.	./.	./.	0/1:1,1:2:99:30,0,30	0/0:1,0:1:66:0,3,36	0/0:2,0:2:79:0,6,72	./.	0/0:1,0:1:66:0,3,36	./.	0/0:1,0:1:66:0,3,36	./.	./.	./.	./.	./.	0/0:2,0:2:79:0,6,72	./.	./.	./.	0/1:1,1:2:99:30,0,30	0/0:1,0:1:66:0,3,36	./.	./.
1	806	S1_806	A	T	20	PASS	.	GT:AD:DP:GQ:PL	./.	0/0:1,0:1:66:0,3,36	./.	./.	./.	./.	./.	./.	0/0:1,0:1:66:0,3,36	./.	./.	./.	0/0:1,0:1:66:0,3,36	./.	./.	./.	./.	./.	./.	./.	1/1:0,2:2:79:72,6,0	0/0:1,0:1:66:0,3,36	./.	./.	./.	./.	./.	./.	./.	./.	./.	0/0:1,0:1:66:0,3,36	./.	./.	./.	0/0:1,0:1:66:0,3,36	./.	1/1:0,1:1:66:36,3,0	0/0:1,0:1:66:0,3,36	./.	./.	0/0:1,0:1:66:0,3,36	./.	./.	./.	./.	./.	./.	./.	./.	./.	./.	./.	./.	./.	./.	./.	./.	./.	./.	./.	./.	0/0:1,0:1:66:0,3,36	./.	./.	./.	./.	./.	./.	./.	1/1:0,1:1:66:36,3,0	1/1:0,1:1:66:36,3,0	./.	./.	./.	./.	./.	./.	./.	./.	1/1:0,1:1:66:36,3,0	./.	1/1:0,1:1:66:36,3,0	./.	./.	./.	./.	./.	0/0:1,0:1:66:0,3,36	./.	./.	./.	./.	./.
1	1006	S1_1006	A	T	20	PASS	.	GT:AD:DP:GQ:PL	./.	./.	./.	./.	./.	1/1:0,1:1:66:36,3,0	./.	./.	./.	./.	./.	./.	0/0:1,0:1:66:0,3,36	./.	./.	./.	./.	./.	./.	./.	./.	./.	./.	./.	1/1:0,4:4:94:144,12,0	0/0:1,0:1:66:0,3,36	./.	./.	0/0:1,0:1:66:0,3,36	./.	1/1:0,1:1:66:36,3,0	0/0:1,0:1:66:0,3,36	./.	./.	./.	./.	./.	./.	./.	./.	./.	./.	./.	0/0:1,0:1:66:0,3,36	./.	./.	./.	./.	./.	./.	./.	./.	./.	0/0:1,0:1:66:0,3,36	./.	0/0:1,0:1:66:0,3,36	./.	./.	./.	./.	./.	./.	./.	0/0:1,0:1:66:0,3,36	./.	./.	0/0:1,0:1:66:0,3,36	./.	./.	./.	./.	./.	0/0:1,0:1:66:0,3,36	0/0:1,0:1:66:0,3,36	./.	1/1:0,1:1:66:36,3,0	./.	./.	./.	1/1:0,1:1:66:36,3,0	./.	1/1:0,1:1:66:36,3,0	./.	0/0:1,0:1:66:0,3,36	./.	./.	./.	./.	./.	./.	1/1:0,1:1:66:36,3,0	./.	./.	./.
1	1145	S1_1145	T	C	20	PASS	.	GT:AD:DP:GQ:PL	./.	./.	1/1:0,1:1:66:36,3,0	./.	./.	0/0:1,0:1:66:0,3,36	./.	./.	./.	1/1:0,1:1:66:36,3,0	1/1:0,1:1:66:36,3,0	./.	./.	./.	./.	./.	./.	./.	./.	./.	./.	./.	1/1:0,1:1:66:36,3,0	./.	./.	./.	./.	0/0:1,0:1:66:0,3,36	./.	./.	./.	./.	./.	./.	./.	./.	1/1:0,1:1:66:36,3,0	./.	./.	./.	./.	./.	./.	./.	./.	./.	./.	./.	./.	./.	./.	./.	./.	./.	./.	./.	./.	./.	./.	./.	./.	0/0:1,0:1:66:0,3,36	./.	./.	./.	0/0:1,0:1:66:0,3,36	./.	./.	./.	./.	./.	./.	./.	./.	0/0:1,0:1:66:0,3,36	1/1:0,2:2:79:72,6,0	./.	./.	0/0:1,0:1:66:0,3,36	./.	./.	./.	./.	./.	./.	./.	0/0:1,0:1:66:0,3,36	./.	./.	./.	./.	./.	./.	./.
1	1215	S1_1215	A	T	20	PASS	.	GT:AD:DP:GQ:PL	./.	./.	./.	./.	./.	./.	0/1:5,1:6:98:18,0,162	./.	./.	0/0:34,0:34:99:0,102,255	./.	./.	0/0:32,0:32:99:0,96,255	./.	0/0:9,0:9:99:0,27,255	./.	./.	1/1:0,6:6:98:216,18,0	./.	0/0:6,0:6:98:0,18,216	./.	./.	./.	./.	./.	./.	./.	./.	0/1:12,12:24:99:255,0,255	./.	./.	./.	./.	./.	./.	./.	./.	./.	./.	./.	./.	0/0:7,0:7:99:0,21,252	./.	./.	./.	./.	./.	./.	./.	0/0:14,0:14:99:0,42,255	./.	./.	./.	./.	./.	./.	./.	./.	0/0:12,0:12:99:0,36,255	./.	./.	./.	./.	./.	./.	./.	./.	./.	./.	0/0:7,0:7:99:0,21,252	./.	./.	./.	./.	./.	./.	./.	./.	./.	0/0:9,0:9:99:0,27,255	./.	0/0:13,0:13:99:0,39,255	0/0:12,0:12:99:0,36,255	./.	./.	./.	./.	./.	./.	./.	./.	./.	./.	./.
1	1727	S1_1727	C	T	20	PASS	.	GT:AD:DP:GQ:PL	./.	./.	1/1:0,2:2:79:72,6,0	0/0:1,0:1:66:0,3,36	./.	0/0:1,0:1:66:0,3,36	./.	./.	1/1:0,1:1:66:36,3,0	0/0:1,0:1:66:0,3,36	0/0:1,0:1:66:0,3,36	./.	./.	./.	./.	./.	./.	./.	./.	./.	0/0:1,0:1:66:0,3,36	./.	./.	./.	./.	./.	./.	./.	0/0:1,0:1:66:0,3,36	./.	0/0:1,0:1:66:0,3,36	1/1:0,1:1:66:36,3,0	0/0:1,0:1:66:0,3,36	./.	./.	./.	./.	./.	./.	./.	./.	0/0:2,0:2:79:0,6,72	./.	./.	0/0:1,0:1:66:0,3,36	0/0:1,0:1:66:0,3,36	./.	0/0:1,0:1:66:0,3,36	./.	0/0:1,0:1:66:0,3,36	./.	./.	0/0:1,0:1:66:0,3,36	0/0:1,0:1:66:0,3,36	./.	./.	./.	./.	./.	./.	./.	0/0:1,0:1:66:0,3,36	./.	./.	./.	0/0:1,0:1:66:0,3,36	1/1:0,1:1:66:36,3,0	./.	0/0:2,0:2:79:0,6,72	1/1:0,1:1:66:36,3,0	./.	./.	./.	./.	./.	./.	./.	0/0:1,0:1:66:0,3,36	./.	./.	./.	./.	./.	./.	./.	./.	./.	./.	./.	./.	./.	./.	./.	./.
1	1851	S1_1851	G	T	20	PASS	.	GT:AD:DP:GQ:PL	./.	1/1:0,1:1:66:36,3,0	0/0:8,0:8:99:0,24,255	0/0:5,0:5:96:0,15,180	0/0:6,0:6:98:0,18,216	0/0:5,0:5:96:0,15,180	./.	./.	0/0:7,0:7:99:0,21,252	0/0:4,0:4:94:0,12,144	./.	0/0:7,0:7:99:0,21,252	1/1:0,4:4:94:144,12,0	./.	1/1:0,1:1:66:36,3,0	./.	0/0:1,0:1:66:0,3,36	./.	./.	0/0:2,0:2:79:0,6,72	./.	./.	./.	1/1:0,2:2:79:72,6,0	0/1:3,4:7:99:123,0,87	0/0:5,0:5:96:0,15,180	./.	./.	1/1:0,3:3:88:108,9,0	0/0:4,0:4:94:0,12,144	0/0:1,0:1:66:0,3,36	1/1:0,4:4:94:144,12,0	./.	1/1:0,2:2:79:72,6,0	./.	1/1:0,4:4:94:144,12,0	0/1:7,5:12:99:144,0,216	0/1:1,2:3:99:63,0,27	./.	0/1:1,1:2:99:30,0,30	./.	0/0:2,0:2:79:0,6,72	0/0:3,0:3:88:0,9,108	0/0:2,0:2:79:0,6,72	./.	0/0:2,0:2:79:0,6,72	0/1:2,4:6:99:126,0,54	./.	0/1:2,4:6:99:126,0,54	0/0:4,0:4:94:0,12,144	./.	./.	0/0:1,0:1:66:0,3,36	0/0:1,0:1:66:0,3,36	0/1:1,1:2:99:30,0,30	0/1:3,1:4:99:24,0,96	./.	./.	./.	./.	1/1:0,2:2:79:72,6,0	0/0:2,0:2:79:0,6,72	1/1:0,1:1:66:36,3,0	0/1:3,6:9:99:189,0,81	0/0:6,0:6:98:0,18,216	./.	./.	0/0:1,0:1:66:0,3,36	1/1:0,5:5:96:180,15,0	0/0:1,0:1:66:0,3,36	./.	1/1:0,1:1:66:36,3,0	1/1:0,1:1:66:36,3,0	0/0:3,0:3:88:0,9,108	./.	0/0:1,0:1:66:0,3,36	1/1:0,2:2:79:72,6,0	0/0:1,0:1:66:0,3,36	0/0:2,0:2:79:0,6,72	0/0:2,0:2:79:0,6,72	0/0:4,0:4:94:0,12,144	0/0:1,0:1:66:0,3,36	./.	0/0:4,0:4:94:0,12,144	0/1:2,2:4:99:60,0,60	./.	./.	0/0:3,0:3:88:0,9,108	0/1:1,5:6:98:162,0,18	1/1:0,4:4:94:144,12,0	1/1:0,2:2:79:72,6,0	0/0:4,0:4:94:0,12,144	0/1:3,2:5:99:57,0,93	./.
1	1944	S1_1944	T	C	20	PASS	.	GT:AD:DP:GQ:PL	1/1:0,5:5:96:180,15,0	0/1:5,6:11:99:183,0,147	1/1:0,16:16:99:255,48,0	1/1:0,25:25:99:255,75,0	0/0:4,0:4:94:0,12,144	0/1:12,15:27:99:255,0,255	0/0:5,0:5:96:0,15,180	0/0:12,0:12:99:0,36,255	0/0:7,0:7:99:0,21,252	1/1:0,14:14:99:255,42,0	0/1:11,6:17:99:165,0,255	0/1:6,1:7:96:15,0,195	./.	1/1:0,1:1:66:36,3,0	0/0:4,0:4:94:0,12,144	0/0:7,0:7:99:0,21,252	1/1:0,12:12:99:255,36,0	0/0:2,0:2:79:0,6,72	0/1:11,7:18:99:198,0,255	0/0:3,0:3:88:0,9,108	1/1:0,13:13:99:255,39,0	0/1:10,2:12:99:36,0,255	1/1:0,12:12:99:255,36,0	1/1:0,9:9:99:255,27,0	0/0:26,0:26:99:0,78,255	0/1:11,8:19:99:231,0,255	1/1:0,2:2:79:72,6,0	0/1:8,13:21:99:255,0,225	./.	1/1:0,9:9:99:255,27,0	0/1:11,1:12:50:0,0,255	1/1:0,22:22:99:255,66,0	./.	1/1:0,11:11:99:255,33,0	0/1:8,5:13:99:141,0,249	1/1:0,2:2:79:72,6,0	0/1:9,14:23:99:255,0,255	0/1:4,5:9:99:153,0,117	0/1:12,9:21:99:255,0,255	0/1:6,5:11:99:147,0,183	0/0:12,0:12:99:0,36,255	0/0:8,0:8:99:0,24,255	0/0:19,0:19:99:0,57,255	0/0:2,0:2:79:0,6,72	0/0:3,0:3:88:0,9,108	0/1:6,6:12:99:180,0,180	0/0:5,0:5:96:0,15,180	0/1:3,6:9:99:189,0,81	0/0:4,0:4:94:0,12,144	1/1:0,4:4:94:144,12,0	0/0:7,0:7:99:0,21,252	0/0:5,0:5:96:0,15,180	1/1:0,17:17:99:255,51,0	0/1:4,10:14:99:255,0,102	0/0:6,0:6:98:0,18,216	0/0:8,0:8:99:0,24,255	0/1:4,9:13:99:255,0,105	0/1:1,4:5:99:129,0,21	0/0:3,0:3:88:0,9,108	0/0:13,0:13:99:0,39,255	1/1:0,13:13:99:255,39,0	0/0:11,0:11:99:0,33,255	1/1:0,8:8:99:255,24,0	1/1:0,10:10:99:255,30,0	0/1:2,4:6:99:126,0,54	0/0:17,0:17:99:0,51,255	0/0:9,0:9:99:0,27,255	0/0:6,0:6:98:0,18,216	0/0:46,0:46:99:0,138,255	0/0:9,0:9:99:0,27,255	0/1:12,9:21:99:255,0,255	0/0:4,0:4:94:0,12,144	0/1:3,7:10:99:222,0,78	0/0:13,0:13:99:0,39,255	0/1:9,9:18:99:255,0,255	1/1:0,38:38:99:255,114,0	0/1:8,7:15:99:207,0,243	1/1:0,3:3:88:108,9,0	0/0:9,0:9:99:0,27,255	1/1:0,6:6:98:216,18,0	1/1:0,12:12:99:255,36,0	0/0:2,0:2:79:0,6,72	0/0:7,0:7:99:0,21,252	1/1:0,12:12:99:255,36,0	0/1:4,5:9:99:153,0,117	0/1:1,6:7:96:195,0,15	0/1:7,1:8:93:12,0,228	0/0:2,0:2:79:0,6,72	0/1:4,1:5:99:21,0,129	0/0:8,0:8:99:0,24,255	0/0:14,0:14:99:0,42,255	0/1:5,6:11:99:183,0,147	0/1:3,1:4:99:24,0,96	0/0:4,0:4:94:0,12,144
1	2046	S1_2046	C	T	20	PASS	.	GT:AD:DP:GQ:PL	./.	./.	1/1:0,1:1:66:36,3,0	./.	./.	./.	./.	./.	./.	./.	./.	./.	./.	./.	0/0:4,0:4:94:0,12,144	./.	./.	./.	./.	./.	./.	./.	./.	./.	./.	./.	./.	0/0:2,0:2:79:0,6,72	./.	./.	./.	./.	./.	./.	./.	./.	./.	./.	0/0:3,0:3:88:0,9,108	0/0:3,0:3:88:0,9,108	./.	./.	./.	./.	./.	./.	./.	./.	./.	0/0:4,0:4:94:0,12,144	./.	./.	./.	./.	./.	./.	./.	0/0:1,0:1:66:0,3,36	./.	./.	./.	./.	./.	./.	./.	0/0:6,0:6:98:0,18,216	./.	./.	./.	./.	1/1:0,1:1:66:36,3,0	./.	./.	1/1:0,1:1:66:36,3,0	0/0:5,0:5:96:0,15,180	./.	./.	./.	./.	0/0:6,0:6:98:0,18,216	./.	./.	./.	./.	./.	./.	./.	./.	./.	./.	0/0:4,0:4:94:0,12,144	./.	./.	./.
1	2345	S1_2345	T	C	20	PASS	.	GT:AD:DP:GQ:PL	0/0:3,0:3:88:0,9,108	./.	./.	0/0:2,0:2:79:0,6,72	./.	./.	./.	./.	0/0:2,0:2:79:0,6,72	./.	./.	./.	1/1:0,5:5:96:180,15,0	1/1:0,1:1:66:36,3,0	./.	./.	./.	0/0:2,0:2:79:0,6,72	0/0:4,0:4:94:0,12,144	./.	0/0:11,0:11:99:0,33,255	0/0:1,0:1:66:0,3,36	./.	./.	./.	./.	./.	0/0:7,0:7:99:0,21,252	./.	0/0:2,0:2:79:0,6,72	./.	./.	./.	./.	0/0:3,0:3:88:0,9,108	0/0:3,0:3:88:0,9,108	./.	./.	0/0:3,0:3:88:0,9,108	./.	./.	0/0:8,0:8:99:0,24,255	./.	./.	./.	./.	./.	./.	./.	0/0:3,0:3:88:0,9,108	./.	./.	0/0:1,0:1:66:0,3,36	./.	1/1:0,2:2:79:72,6,0	./.	./.	0/0:1,0:1:66:0,3,36	./.	0/0:2,0:2:79:0,6,72	0/0:3,0:3:88:0,9,108	./.	0/0:2,0:2:79:0,6,72	./.	./.	./.	./.	./.	./.	./.	./.	0/0:1,0:1:66:0,3,36	./.	./.	0/0:5,0:5:96:0,15,180	0/0:9,0:9:99:0,27,255	./.	./.	./.	./.	./.	./.	./.	0/0:2,0:2:79:0,6,72	0/0:1,0:1:66:0,3,36	./.	./.	./.	./.	1/1:0,2:2:79:72,6,0	0/0:4,0:4:94:0,12,144	./.	0/0:1,0:1:66:0,3,36	./.
1	2418	S1_2418	A	T	20	PASS	.	GT:AD:DP:GQ:PL	0/0:1,0:1:66:0,3,36	0/0:3,0:3:88:0,9,108	0/1:6,1:7:96:15,0,195	0/0:2,0:2:79:0,6,72	0/0:5,0:5:96:0,15,180	0/0:6,0:6:98:0,18,216	0/0:1,0:1:66:0,3,36	0/0:2,0:2:79:0,6,72	0/0:6,0:6:98:0,18,216	0/0:1,0:1:66:0,3,36	0/0:3,0:3:88:0,9,108	0/0:5,0:5:96:0,15,180	0/0:12,1:13:67:0,4,255	./.	0/0:3,0:3:88:0,9,108	0/0:3,0:3:88:0,9,108	0/0:6,0:6:98:0,18,216	0/0:1,0:1:66:0,3,36	0/0:1,0:1:66:0,3,36	0/0:1,0:1:66:0,3,36	0/0:8,0:8:99:0,24,255	0/0:5,0:5:96:0,15,180	./.	0/0:4,0:4:94:0,12,144	0/0:4,0:4:94:0,12,144	0/0:3,0:3:88:0,9,108	0/0:6,0:6:98:0,18,216	0/0:3,0:3:88:0,9,108	0/0:2,0:2:79:0,6,72	0/0:1,0:1:66:0,3,36	0/0:1,0:1:66:0,3,36	0/0:11,0:11:99:0,33,255	0/0:1,0:1:66:0,3,36	0/0:6,0:6:98:0,18,216	0/0:4,0:4:94:0,12,144	./.	0/0:14,0:14:99:0,42,255	0/0:3,0:3:88:0,9,108	0/0:5,0:5:96:0,15,180	./.	0/0:4,0:4:94:0,12,144	./.	0/0:3,0:3:88:0,9,108	0/0:1,0:1:66:0,3,36	0/0:2,0:2:79:0,6,72	0/0:1,0:1:66:0,3,36	0/0:5,0:5:96:0,15,180	0/0:1,0:1:66:0,3,36	0/0:4,0:4:94:0,12,144	0/0:3,0:3:88:0,9,108	0/0:4,0:4:94:0,12,144	0/0:6,0:6:98:0,18,216	0/0:1,0:1:66:0,3,36	0/0:4,0:4:94:0,12,144	0/0:1,0:1:66:0,3,36	0/0:2,0:2:79:0,6,72	./.	0/0:1,0:1:66:0,3,36	0/0:2,0:2:79:0,6,72	0/0:3,0:3:88:0,9,108	0/0:2,0:2:79:0,6,72	0/0:8,0:8:99:0,24,255	0/0:1,0:1:66:0,3,36	0/0:4,0:4:94:0,12,144	0/0:2,0:2:79:0,6,72	0/0:3,0:3:88:0,9,108	0/0:2,0:2:79:0,6,72	0/0:1,0:1:66:0,3,36	0/1:10,1:11:66:3,0,255	./.	0/0:9,0:9:99:0,27,255	0/0:2,0:2:79:0,6,72	0/0:5,0:5:96:0,15,180	0/0:1,0:1:66:0,3,36	0/0:3,0:3:88:0,9,108	0/0:5,0:5:96:0,15,180	./.	0/0:3,0:3:88:0,9,108	0/0:1,0:1:66:0,3,36	0/0:2,0:2:79:0,6,72	0/0:2,0:2:79:0,6,72	./.	0/0:1,0:1:66:0,3,36	0/0:1,0:1:66:0,3,36	0/0:2,0:2:79:0,6,72	0/0:3,0:3:88:0,9,108	0/0:7,0:7:99:0,21,252	0/0:3,0:3:88:0,9,108	0/0:4,0:4:94:0,12,144	0/0:6,0:6:98:0,18,216	0/0:2,0:2:79:0,6,72	0/0:1,0:1:66:0,3,36	0/0:5,0:5:96:0,15,180	./.
1	2606	S1_2606	G	A	20	PASS	.	GT:AD:DP:GQ:PL	./.	./.	./.	./.	./.	./.	./.	./.	./.	0/0:1,0:1:66:0,3,36	0/0:1,0:1:66:0,3,36	1/1:0,1:1:66:36,3,0	./.	0/0:1,0:1:66:0,3,36	./.	./.	./.	./.	./.	./.	./.	./.	0/0:1,0:1:66:0,3,36	./.	./.	./.	0/0:2,0:2:79:0,6,72	0/0:1,0:1:66:0,3,36	./.	0/0:2,0:2:79:0,6,72	0/0:2,0:2:79:0,6,72	./.	./.	0/0:3,0:3:88:0,9,108	./.	./.	0/0:1,0:1:66:0,3,36	./.	./.	0/0:2,0:2:79:0,6,72	./.	./.	./.	0/0:1,0:1:66:0,3,36	1/1:0,1:1:66:36,3,0	./.	./.	./.	./.	./.	./.	0/0:2,0:2:79:0,6,72	./.	./.	./.	./.	./.	0/0:1,0:1:66:0,3,36	./.	./.	0/0:1,0:1:66:0,3,36	./.	0/0:1,0:1:66:0,3,36	./.	./.	./.	./.	./.	./.	./.	0/0:4,0:4:94:0,12,144	./.	./.	./.	./.	./.	./.	./.	1/1:0,1:1:66:36,3,0	./.	./.	./.	./.	./.	./.	./.	0/0:1,0:1:66:0,3,36	./.	0/0:1,0:1:66:0,3,36	./.	0/0:4,0:4:94:0,12,144	./.	./.	./.
1	2712	S1_2712	A	C	20	PASS	.	GT:AD:DP:GQ:PL	0/0:1,0:1:66:0,3,36	./.	./.	./.	0/0:1,0:1:66:0,3,36	./.	./.	1/1:0,1:1:66:36,3,0	0/0:1,0:1:66:0,3,36	0/0:4,0:4:94:0,12,144	./.	0/0:1,0:1:66:0,3,36	1/1:0,2:2:79:72,6,0	./.	./.	./.	./.	./.	0/0:2,0:2:79:0,6,72	./.	./.	0/0:1,0:1:66:0,3,36	./.	1/1:0,1:1:66:36,3,0	1/1:0,3:3:88:108,9,0	0/0:2,0:2:79:0,6,72	./.	./.	0/0:1,0:1:66:0,3,36	0/0:2,0:2:79:0,6,72	./.	0/0:4,0:4:94:0,12,144	./.	./.	0/0:3,0:3:88:0,9,108	./.	1/1:0,4:4:94:144,12,0	./.	0/0:2,0:2:79:0,6,72	./.	./.	./.	./.	./.	./.	0/0:3,0:3:88:0,9,108	./.	1/1:0,1:1:66:36,3,0	./.	./.	./.	1/1:0,1:1:66:36,3,0	./.	0/1:6,1:7:96:15,0,195	0/0:2,0:2:79:0,6,72	1/1:0,2:2:79:72,6,0	1/1:0,1:1:66:36,3,0	./.	./.	1/1:0,2:2:79:72,6,0	./.	0/0:1,0:1:66:0,3,36	./.	./.	0/0:2,0:2:79:0,6,72	./.	./.	./.	./.	0/0:2,0:2:79:0,6,72	1/1:0,1:1:66:36,3,0	./.	1/1:0,1:1:66:36,3,0	0/0:1,0:1:66:0,3,36	./.	./.	./.	0/0:2,0:2:79:0,6,72	0/0:2,0:2:79:0,6,72	./.	0/0:3,0:3:88:0,9,108	./.	1/1:0,1:1:66:36,3,0	./.	./.	./.	0/0:2,0:2:79:0,6,72	./.	./.	0/0:1,0:1:66:0,3,36	./.	./.	0/0:1,0:1:66:0,3,36	./.
1	3013	S1_3013	A	T	20	PASS	.	GT:AD:DP:GQ:PL	./.	0/0:1,0:1:66:0,3,36	1/1:0,1:1:66:36,3,0	0/0:1,0:1:66:0,3,36	0/0:1,0:1:66:0,3,36	0/0:2,0:2:79:0,6,72	./.	./.	./.	./.	0/0:2,0:2:79:0,6,72	0/0:1,0:1:66:0,3,36	./.	./.	0/0:1,0:1:66:0,3,36	./.	./.	./.	./.	./.	0/0:1,0:1:66:0,3,36	./.	./.	0/0:1,0:1:66:0,3,36	./.	1/1:0,1:1:66:36,3,0	./.	./.	./.	0/0:1,0:1:66:0,3,36	./.	./.	./.	./.	./.	0/0:1,0:1:66:0,3,36	0/1:1,3:4:99:96,0,24	./.	./.	./.	./.	0/0:1,0:1:66:0,3,36	1/1:0,2:2:79:72,6,0	0/0:1,0:1:66:0,3,36	./.	./.	./.	./.	./.	0/0:2,0:2:79:0,6,72	./.	./.	0/0:1,0:1:66:0,3,36	0/0:3,0:3:88:0,9,108	./.	./.	./.	./.	./.	1/1:0,1:1:66:36,3,0	./.	./.	0/0:1,0:1:66:0,3,36	./.	0/0:1,0:1:66:0,3,36	./.	./.	./.	./.	./.	./.	./.	./.	0/0:1,0:1:66:0,3,36	./.	0/0:1,0:1:66:0,3,36	0/0:1,0:1:66:0,3,36	./.	0/0:2,0:2:79:0,6,72	0/0:1,0:1:66:0,3,36	./.	./.	./.	./.	./.	./.	1/1:0,1:1:66:36,3,0	0/0:1,0:1:66:0,3,36	./.	./.	1/1:0,1:1:66:36,3,0	0/0:2,0:2:79:0,6,72	./.	./.
1	3113	S1_3113	T	A	20	PASS	.	GT:AD:DP:GQ:PL	1/1:0,13:13:99:255,39,0	./.	1/1:0,2:2:79:72,6,0	1/1:0,12:12:99:255,36,0	./.	./.	0/0:4,0:4:94:0,12,144	./.	./.	./.	1/1:0,22:22:99:255,66,0	./.	0/0:36,0:36:99:0,108,255	./.	1/1:0,11:11:99:255,33,0	1/1:0,4:4:94:144,12,0	./.	./.	1/1:0,17:17:99:255,51,0	0/0:9,0:9:99:0,27,255	1/1:0,18:18:99:255,54,0	1/1:0,12:12:99:255,36,0	./.	0/0:12,0:12:99:0,36,255	1/1:0,6:6:98:216,18,0	./.	./.	./.	0/0:16,0:16:99:0,48,255	1/1:0,19:19:99:255,57,0	./.	./.	./.	0/0:19,0:19:99:0,57,255	./.	1/1:0,9:9:99:255,27,0	./.	0/0:12,0:12:99:0,36,255	./.	./.	1/1:0,5:5:96:180,15,0	0/0:4,0:4:94:0,12,144	./.	./.	./.	0/0:11,0:11:99:0,33,255	./.	./.	./.	./.	1/1:0,9:9:99:255,27,0	./.	1/1:0,6:6:98:216,18,0	0/0:11,0:11:99:0,33,255	./.	./.	./.	./.	./.	0/0:9,0:9:99:0,27,255	1/1:0,9:9:99:255,27,0	./.	1/1:0,7:7:99:252,21,0	0/0:15,0:15:99:0,45,255	0/0:13,0:13:99:0,39,255	0/0:20,0:20:99:0,60,255	./.	0/1:10,5:15:99:135,0,255	./.	./.	./.	./.	./.	0/0:16,1:17:97:0,15,255	./.	0/0:23,0:23:99:0,69,255	1/1:0,10:10:99:255,30,0	0/0:17,0:17:99:0,51,255	./.	0/0:10,0:10:99:0,30,255	./.	0/0:10,0:10:99:0,30,255	1/1:0,11:11:99:255,33,0	1/1:0,13:13:99:255,39,0	0/0:5,0:5:96:0,15,180	./.	./.	./.	./.	0/0:22,0:22:99:0,66,255	./.	0/0:13,0:13:99:0,39,255	0/0:16,0:16:99:0,48,255	./.
1	3264	S1_3264	T	G	20	PASS	.	GT:AD:DP:GQ:PL	0/0:2,0:2:79:0,6,72	0/0:2,0:2:79:0,6,72	0/0:4,0:4:94:0,12,144	1/1:0,5:5:96:180,15,0	0/1:2,1:3:99:27,0,63	0/1:5,8:13:99:249,0,141	1/1:0,1:1:66:36,3,0	0/0:2,0:2:79:0,6,72	0/1:5,1:6:98:18,0,162	0/0:15,0:15:99:0,45,255	0/1:3,5:8:99:156,0,84	0/0:4,0:4:94:0,12,144	0/0:9,0:9:99:0,27,255	0/0:2,0:2:79:0,6,72	1/1:0,1:1:66:36,3,0	./.	0/1:2,2:4:99:60,0,60	0/0:1,0:1:66:0,3,36	0/1:1,4:5:99:129,0,21	./.	1/1:0,13:13:99:255,39,0	0/1:1,2:3:99:63,0,27	0/0:4,0:4:94:0,12,144	1/1:0,2:2:79:72,6,0	0/0:11,0:11:99:0,33,255	0/1:1,3:4:99:96,0,24	0/0:1,0:1:66:0,3,36	0/1:9,5:14:99:138,0,255	0/0:2,0:2:79:0,6,72	0/1:1,3:4:99:96,0,24	0/1:3,1:4:99:24,0,96	0/0:6,0:6:98:0,18,216	./.	0/0:7,0:7:99:0,21,252	1/1:0,9:9:99:255,27,0	0/0:2,0:2:79:0,6,72	0/1:4,7:11:99:219,0,111	0/1:1,1:2:99:30,0,30	0/1:1,2:3:99:63,0,27	0/0:6,0:6:98:0,18,216	0/1:1,1:2:99:30,0,30	0/1:3,3:6:99:90,0,90	0/0:3,0:3:88:0,9,108	0/1:4,1:5:99:21,0,129	0/0:3,0:3:88:0,9,108	0/1:2,1:3:99:27,0,63	0/1:2,1:3:99:27,0,63	1/1:0,4:4:94:144,12,0	0/1:1,1:2:99:30,0,30	0/0:10,0:10:99:0,30,255	0/0:2,0:2:79:0,6,72	1/1:0,4:4:94:144,12,0	1/1:0,3:3:88:108,9,0	0/1:3,5:8:99:156,0,84	0/0:5,0:5:96:0,15,180	0/1:1,1:2:99:30,0,30	0/0:7,0:7:99:0,21,252	./.	0/0:3,0:3:88:0,9,108	0/1:5,2:7:99:51,0,159	0/1:4,1:5:99:21,0,129	0/0:2,0:2:79:0,6,72	0/1:1,4:5:99:129,0,21	0/0:4,0:4:94:0,12,144	0/1:2,2:4:99:60,0,60	0/1:7,5:12:99:144,0,216	0/0:10,0:10:99:0,30,255	0/0:2,0:2:79:0,6,72	0/0:13,0:13:99:0,39,255	0/1:1,3:4:99:96,0,24	0/0:5,0:5:96:0,15,180	0/0:3,0:3:88:0,9,108	0/0:4,0:4:94:0,12,144	0/1:5,1:6:98:18,0,162	0/1:3,2:5:99:57,0,93	0/1:4,1:5:99:21,0,129	0/0:2,0:2:79:0,6,72	0/1:7,4:11:99:111,0,219	0/0:1,0:1:66:0,3,36	0/0:6,0:6:98:0,18,216	0/1:5,6:11:99:183,0,147	0/0:2,0:2:79:0,6,72	0/0:7,0:7:99:0,21,252	0/1:2,3:5:99:93,0,57	0/1:2,2:4:99:60,0,60	0/1:1,3:4:99:96,0,24	0/0:7,0:7:99:0,21,252	0/0:1,0:1:66:0,3,36	0/0:3,0:3:88:0,9,108	0/0:7,0:7:99:0,21,252	1/1:0,4:4:94:144,12,0	0/0:4,0:4:94:0,12,144	0/1:1,2:3:99:63,0,27	1/1:0,1:1:66:36,3,0
1	3350	S1_3350	T	C	20	PASS	.	GT:AD:DP:GQ:PL	0/0:16,0:16:99:0,48,255	0/0:8,0:8:99:0,24,255	0/1:35,29:64:99:255,0,255	./.	0/0:20,0:20:99:0,60,255	./.	0/0:21,0:21:99:0,63,255	0/0:16,0:16:99:0,48,255	0/0:41,0:41:99:0,123,255	0/0:53,0:53:99:0,159,255	0/0:41,0:41:99:0,123,255	0/0:25,0:25:99:0,75,255	0/0:49,0:49:99:0,147,255	./.	./.	./.	0/0:26,0:26:99:0,78,255	./.	0/0:26,0:26:99:0,78,255	0/0:18,0:18:99:0,54,255	0/0:54,0:54:99:0,162,255	0/0:14,0:14:99:0,42,255	0/0:16,0:16:99:0,48,255	0/0:2,0:2:79:0,6,72	0/0:54,0:54:99:0,162,255	0/0:31,0:31:99:0,93,255	0/0:12,0:12:99:0,36,255	0/0:33,0:33:99:0,99,255	0/0:32,0:32:99:0,96,255	./.	0/0:28,0:28:99:0,84,255	0/0:97,0:97:99:0,255,255	0/0:13,0:13:99:0,39,255	0/0:57,0:57:99:0,171,255	0/0:21,0:21:99:0,63,255	./.	./.	./.	0/0:22,0:22:99:0,66,255	./.	./.	0/0:20,0:20:99:0,60,255	./.	./.	0/0:6,0:6:98:0,18,216	0/0:20,0:20:99:0,60,255	0/0:20,0:20:99:0,60,255	0/0:45,0:45:99:0,135,255	0/0:22,0:22:99:0,66,255	0/0:18,0:18:99:0,54,255	./.	0/0:15,0:15:99:0,45,255	./.	0/0:30,0:30:99:0,90,255	0/0:23,0:23:99:0,69,255	0/0:21,0:21:99:0,63,255	./.	./.	0/0:39,0:39:99:0,117,255	./.	./.	0/0:30,0:30:99:0,90,255	./.	0/0:37,0:37:99:0,111,255	0/0:11,0:11:99:0,33,255	./.	0/0:69,0:69:99:0,207,255	0/0:6,0:6:98:0,18,216	0/0:54,0:54:99:0,162,255	0/0:25,0:25:99:0,75,255	./.	./.	0/0:24,0:24:99:0,72,255	0/0:25,0:25:99:0,75,255	0/0:26,0:26:99:0,78,255	0/0:57,0:57:99:0,171,255	0/0:18,0:18:99:0,54,255	0/0:17,0:17:99:0,51,255	0/0:11,0:11:99:0,33,255	./.	0/0:32,0:32:99:0,96,255	0/1:9,11:20:99:255,0,255	./.	./.	0/0:9,0:9:99:0,27,255	0/0:14,0:14:99:0,42,255	0/0:29,0:29:99:0,87,255	0/0:18,0:18:99:0,54,255	0/0:26,0:26:99:0,78,255	0/0:28,0:28:99:0,84,255	./.	0/0:18,0:18:99:0,54,255	./.	0/0:9,0:9:99:0,27,255
1	3525	S1_3525	G	A	20	PASS	.	GT:AD:DP:GQ:PL	./.	./.	0/1:1,2:3:99:63,0,27	./.	./.	0/0:1,0:1:66:0,3,36	1/1:0,2:2:79:72,6,0	1/1:0,1:1:66:36,3,0	0/0:2,0:2:79:0,6,72	1/1:0,2:2:79:72,6,0	0/0:3,0:3:88:0,9,108	1/1:0,3:3:88:108,9,0	1/1:0,2:2:79:72,6,0	./.	0/1:1,2:3:99:63,0,27	./.	0/0:1,0:1:66:0,3,36	./.	./.	./.	0/0:1,0:1:66:0,3,36	./.	1/1:0,1:1:66:36,3,0	0/0:1,0:1:66:0,3,36	0/0:2,0:2:79:0,6,72	0/0:1,0:1:66:0,3,36	./.	./.	0/0:4,0:4:94:0,12,144	0/0:3,0:3:88:0,9,108	1/1:0,1:1:66:36,3,0	./.	./.	0/0:3,0:3:88:0,9,108	0/0:1,0:1:66:0,3,36	./.	1/1:0,3:3:88:108,9,0	0/0:1,0:1:66:0,3,36	0/0:1,0:1:66:0,3,36	./.	./.	./.	0/0:2,0:2:79:0,6,72	./.	./.	0/0:1,0:1:66:0,3,36	./.	./.	./.	0/0:2,0:2:79:0,6,72	1/1:0,1:1:66:36,3,0	./.	0/0:1,0:1:66:0,3,36	./.	0/0:2,0:2:79:0,6,72	1/1:0,1:1:66:36,3,0	./.	./.	./.	./.	./.	./.	./.	./.	1/1:0,2:2:79:72,6,0	0/0:1,0:1:66:0,3,36	0/0:1,0:1:66:0,3,36	0/0:1,0:1:66:0,3,36	0/0:2,0:2:79:0,6,72	0/0:1,0:1:66:0,3,36	1/1:0,1:1:66:36,3,0	./.	./.	0/0:1,0:1:66:0,3,36	./.	0/0:5,0:5:96:0,15,180	./.	0/0:2,0:2:79:0,6,72	./.	./.	0/0:1,0:1:66:0,3,36	0/0:1,0:1:66:0,3,36	0/1:2,3:5:99:93,0,57	0/0:1,0:1:66:0,3,36	./.	0/0:1,0:1:66:0,3,36	0/0:1,0:1:66:0,3,36	./.	./.	./.	0/0:3,0:3:88:0,9,108	1/1:0,1:1:66:36,3,0	0/0:2,0:2:79:0,6,72	./.
1	3611	S1_3611	G	A	20	PASS	.	GT:AD:DP:GQ:PL	0/0:17,0:17:99:0,51,255	./.	0/0:18,0:18:99:0,54,255	0/0:2,0:2:79:0,6,72	0/0:1,0:1:66:0,3,36	0/0:19,0:19:99:0,57,255	./.	./.	0/0:2,0:2:79:0,6,72	0/0:29,0:29:99:0,87,255	0/0:28,0:28:99:0,84,255	0/0:2,0:2:79:0,6,72	0/0:26,0:26:99:0,78,255	./.	0/0:12,0:12:99:0,36,255	./.	./.	0/0:22,0:22:99:0,66,255	0/0:2,0:2:79:0,6,72	./.	0/0:2,0:2:79:0,6,72	./.	0/0:1,0:1:66:0,3,36	0/0:1,0:1:66:0,3,36	1/1:0,26:26:99:255,78,0	0/0:1,0:1:66:0,3,36	./.	0/0:1,0:1:66:0,3,36	0/0:1,0:1:66:0,3,36	0/0:1,0:1:66:0,3,36	0/0:1,0:1:66:0,3,36	0/0:1,0:1:66:0,3,36	./.	0/0:25,0:25:99:0,75,255	./.	./.	./.	0/0:1,0:1:66:0,3,36	0/0:1,0:1:66:0,3,36	0/0:16,0:16:99:0,48,255	./.	./.	./.	./.	./.	0/0:13,0:13:99:0,39,255	0/0:2,0:2:79:0,6,72	./.	./.	./.	./.	./.	0/0:2,0:2:79:0,6,72	./.	./.	0/0:6,0:6:98:0,18,216	./.	1/1:1,14:15:89:255,9,0	0/0:14,0:14:99:0,42,255	./.	./.	0/0:1,0:1:66:0,3,36	./.	./.	0/0:6,0:6:98:0,18,216	0/0:2,0:2:79:0,6,72	0/0:1,0:1:66:0,3,36	0/0:7,0:7:99:0,21,252	0/0:1,0:1:66:0,3,36	0/0:25,0:25:99:0,75,255	./.	1/1:0,7:7:99:252,21,0	0/0:1,0:1:66:0,3,36	./.	0/0:1,0:1:66:0,3,36	0/0:27,0:27:99:0,81,255	0/0:1,0:1:66:0,3,36	./.	./.	./.	./.	0/0:6,0:6:98:0,18,216	./.	./.	./.	./.	./.	./.	0/0:1,0:1:66:0,3,36	0/0:20,0:20:99:0,60,255	0/0:15,0:15:99:0,45,255	0/0:18,0:18:99:0,54,255	./.	./.
1	3743	S1_3743	T	C	20	PASS	.	GT:AD:DP:GQ:PL	1/1:0,1:1:66:36,3,0	./.	./.	./.	./.	0/0:2,0:2:79:0,6,72	./.	0/0:2,0:2:79:0,6,72	./.	./.	./.	1/1:0,1:1:66:36,3,0	./.	./.	./.	./.	./.	./.	./.	./.	./.	./.	1/1:0,1:1:66:36,3,0	./.	0/0:1,0:1:66:0,3,36	1/1:0,1:1:66:36,3,0	./.	1/1:0,1:1:66:36,3,0	./.	./.	0/0:1,0:1:66:0,3,36	1/1:0,3:3:88:108,9,0	./.	./.	./.	./.	./.	./.	0/0:1,0:1:66:0,3,36	0/0:1,0:1:66:0,3,36	./.	./.	./.	./.	./.	./.	0/0:1,0:1:66:0,3,36	./.	./.	./.	./.	./.	./.	./.	0/0:1,0:1:66:0,3,36	0/0:1,0:1:66:0,3,36	./.	./.	./.	./.	./.	./.	./.	./.	1/1:0,2:2:79:72,6,0	./.	./.	0/0:1,0:1:66:0,3,36	0/0:1,0:1:66:0,3,36	./.	0/0:1,0:1:66:0,3,36	./.	./.	./.	1/1:0,1:1:66:36,3,0	./.	./.	./.	./.	./.	./.	./.	0/0:1,0:1:66:0,3,36	./.	./.	./.	./.	./.	./.	./.	0/0:1,0:1:66:0,3,36	./.	./.	./.
1	3813	S1_3813	T	A	20	PASS	.	GT:AD:DP:GQ:PL	0/0:5,0:5:96:0,15,180	0/0:5,0:5:96:0,15,180	0/0:11,0:11:99:0,33,255	0/0:11,0:11:99:0,33,255	0/0:13,0:13:99:0,39,255	./.	0/0:6,0:6:98:0,18,216	./.	0/0:16,0:16:99:0,48,255	0/0:2,0:2:79:0,6,72	0/0:17,1:18:98:0,18,255	0/0:4,0:4:94:0,12,144	0/0:25,0:25:99:0,75,255	./.	./.	0/0:6,0:6:98:0,18,216	./.	./.	0/0:6,0:6:98:0,18,216	0/0:3,0:3:88:0,9,108	0/0:9,0:9:99:0,27,255	./.	0/0:14,0:14:99:0,42,255	0/0:11,0:11:99:0,33,255	0/0:18,0:18:99:0,54,255	0/0:10,0:10:99:0,30,255	0/0:2,0:2:79:0,6,72	0/0:5,0:5:96:0,15,180	0/0:8,0:8:99:0,24,255	./.	0/0:1,0:1:66:0,3,36	0/0:30,0:30:99:0,90,255	0/0:1,0:1:66:0,3,36	0/0:12,0:12:99:0,36,255	0/0:3,0:3:88:0,9,108	0/0:3,0:3:88:0,9,108	0/0:23,0:23:99:0,69,255	./.	0/0:8,0:8:99:0,24,255	0/0:5,0:5:96:0,15,180	0/0:4,0:4:94:0,12,144	0/1:6,1:7:96:15,0,195	0/0:6,0:6:98:0,18,216	0/0:2,0:2:79:0,6,72	0/0:1,0:1:66:0,3,36	0/0:8,0:8:99:0,24,255	0/0:3,0:3:88:0,9,108	0/0:12,0:12:99:0,36,255	0/0:5,0:5:96:0,15,180	0/1:1,1:2:99:30,0,30	0/0:1,0:1:66:0,3,36	0/0:10,0:10:99:0,30,255	./.	1/1:0,2:2:79:72,6,0	0/0:13,0:13:99:0,39,255	0/0:4,0:4:94:0,12,144	./.	0/0:1,0:1:66:0,3,36	0/0:6,0:6:98:0,18,216	./.	0/0:13,0:13:99:0,39,255	0/0:5,0:5:96:0,15,180	0/0:8,0:8:99:0,24,255	0/0:5,0:5:96:0,15,180	0/0:8,0:8:99:0,24,255	0/0:17,0:17:99:0,51,255	0/0:18,0:18:99:0,54,255	0/0:3,0:3:88:0,9,108	0/0:1,0:1:66:0,3,36	0/0:1,0:1:66:0,3,36	0/0:13,0:13:99:0,39,255	0/0:6,0:6:98:0,18,216	0/0:10,0:10:99:0,30,255	0/0:22,0:22:99:0,66,255	0/0:9,0:9:99:0,27,255	0/0:23,0:23:99:0,69,255	0/0:3,0:3:88:0,9,108	0/0:1,0:1:66:0,3,36	0/0:12,0:12:99:0,36,255	./.	0/0:4,0:4:94:0,12,144	0/0:11,0:11:99:0,33,255	0/0:1,0:1:66:0,3,36	./.	./.	0/0:1,0:1:66:0,3,36	0/0:16,0:16:99:0,48,255	0/0:7,0:7:99:0,21,252	0/0:3,0:3:88:0,9,108	0/0:6,0:6:98:0,18,216	0/1:2,1:3:99:27,0,63	0/0:12,0:12:99:0,36,255	./.	0/0:1,0:1:66:0,3,36
1	3958	S1_3958	C	T	20	PASS	.	GT:AD:DP:GQ:PL	./.	0/0:3,0:3:88:0,9,108	./.	./.	0/0:9,0:9:99:0,27,255	./.	./.	0/0:8,0:8:99:0,24,255	./.	./.	./.	0/0:5,0:5:96:0,15,180	./.	./.	./.	./.	0/0:5,0:5:96:0,15,180	0/0:3,0:3:88:0,9,108	./.	./.	./.	./.	./.	./.	1/1:0,11:11:99:255,33,0	./.	0/0:1,0:1:66:0,3,36	./.	./.	./.	./.	./.	./.	./.	./.	./.	0/0:22,0:22:99:0,66,255	0/1:5,1:6:98:18,0,162	./.	./.	./.	./.	0/0:5,0:5:96:0,15,180	0/0:1,0:1:66:0,3,36	./.	1/1:0,6:6:98:216,18,0	./.	0/0:9,0:9:99:0,27,255	./.	./.	./.	./.	./.	./.	./.	1/1:0,4:4:94:144,12,0	./.	0/0:6,0:6:98:0,18,216	./.	0/0:7,0:7:99:0,21,252	./.	0/0:1,0:1:66:0,3,36	./.	0/0:3,0:3:88:0,9,108	1/1:0,5:5:96:180,15,0	./.	0/0:5,0:5:96:0,15,180	1/1:0,3:3:88:108,9,0	1/1:0,17:17:99:255,51,0	./.	1/1:0,4:4:94:144,12,0	1/1:0,1:1:66:36,3,0	./.	1/1:0,6:6:98:216,18,0	./.	./.	0/0:7,0:7:99:0,21,252	./.	./.	./.	./.	./.	0/0:4,0:4:94:0,12,144	./.	0/0:4,0:4:94:0,12,144	./.	./.	./.	0/0:4,0:4:94:0,12,144	./.	0/0:12,0:12:99:0,36,255	./.	./.	1/1:0,3:3:88:108,9,0
1	4118	S1_4118	A	G	20	PASS	.	GT:AD:DP:GQ:PL	0/0:9,0:9:99:0,27,255	0/0:5,0:5:96:0,15,180	1/1:0,14:14:99:255,42,0	0/0:19,0:19:99:0,57,255	0/0:8,0:8:99:0,24,255	0/0:15,0:15:99:0,45,255	0/0:5,0:5:96:0,15,180	0/0:5,0:5:96:0,15,180	./.	0/0:23,0:23:99:0,69,255	0/0:9,0:9:99:0,27,255	0/0:6,0:6:98:0,18,216	./.	0/0:2,0:2:79:0,6,72	0/0:1,0:1:66:0,3,36	./.	0/0:14,0:14:99:0,42,255	0/0:9,0:9:99:0,27,255	0/0:21,0:21:99:0,63,255	0/0:4,0:4:94:0,12,144	0/0:8,0:8:99:0,24,255	0/0:9,0:9:99:0,27,255	./.	./.	0/0:13,0:13:99:0,39,255	0/0:9,0:9:99:0,27,255	0/0:7,0:7:99:0,21,252	0/0:20,0:20:99:0,60,255	0/0:5,0:5:96:0,15,180	0/0:21,0:21:99:0,63,255	0/0:10,0:10:99:0,30,255	./.	0/0:3,0:3:88:0,9,108	0/0:10,0:10:99:0,30,255	0/0:4,0:4:94:0,12,144	0/0:4,0:4:94:0,12,144	0/0:23,0:23:99:0,69,255	1/1:0,9:9:99:255,27,0	0/0:7,0:7:99:0,21,252	0/0:5,0:5:96:0,15,180	./.	0/0:3,0:3:88:0,9,108	./.	0/0:1,0:1:66:0,3,36	./.	0/0:3,0:3:88:0,9,108	./.	0/0:5,0:5:96:0,15,180	./.	0/0:7,0:7:99:0,21,252	./.	0/0:11,0:11:99:0,33,255	0/0:17,0:17:99:0,51,255	0/0:11,0:11:99:0,33,255	0/0:6,0:6:98:0,18,216	./.	0/0:7,0:7:99:0,21,252	0/0:15,0:15:99:0,45,255	0/0:13,0:13:99:0,39,255	0/0:3,0:3:88:0,9,108	0/0:13,0:13:99:0,39,255	0/0:9,0:9:99:0,27,255	0/0:12,0:12:99:0,36,255	0/0:7,0:7:99:0,21,252	0/0:12,0:12:99:0,36,255	0/0:8,0:8:99:0,24,255	0/0:6,0:6:98:0,18,216	0/0:7,0:7:99:0,21,252	0/0:10,0:10:99:0,30,255	0/0:10,0:10:99:0,30,255	0/0:6,0:6:98:0,18,216	0/0:3,0:3:88:0,9,108	0/0:5,0:5:96:0,15,180	0/0:20,0:20:99:0,60,255	0/0:13,0:13:99:0,39,255	0/0:36,0:36:99:0,108,255	./.	0/1:8,11:19:99:255,0,231	./.	0/0:11,0:11:99:0,33,255	0/0:9,0:9:99:0,27,255	./.	0/0:6,0:6:98:0,18,216	0/0:15,0:15:99:0,45,255	0/1:9,8:17:99:237,0,255	0/0:3,0:3:88:0,9,108	0/0:1,0:1:66:0,3,36	0/0:2,0:2:79:0,6,72	0/0:5,0:5:96:0,15,180	./.	0/0:13,0:13:99:0,39,255	0/0:15,0:15:99:0,45,255	0/0:1,0:1:66:0,3,36	0/0:2,0:2:79:0,6,72
1	4354	S1_4354	A	G	20	PASS	.	GT:AD:DP:GQ:PL	0/0:11,0:11:99:0,33,255	0/0:12,0:12:99:0,36,255	0/1:8,17:25:99:255,0,213	0/0:26,0:26:99:0,78,255	0/1:12,13:25:99:255,0,255	0/0:29,0:29:99:0,87,255	0/0:5,0:5:96:0,15,180	0/0:10,0:10:99:0,30,255	0/0:31,0:31:99:0,93,255	0/0:23,0:23:99:0,69,255	0/1:10,9:19:99:255,0,255	0/1:6,8:14:99:246,0,174	0/0:26,0:26:99:0,78,255	0/1:3,4:7:99:123,0,87	0/0:12,0:12:99:0,36,255	0/0:8,0:8:99:0,24,255	0/0:3,0:3:88:0,9,108	0/0:4,0:4:94:0,12,144	0/0:16,0:16:99:0,48,255	0/0:7,0:7:99:0,21,252	0/1:11,17:28:99:255,0,255	0/1:5,7:12:99:216,0,144	0/0:7,0:7:99:0,21,252	0/1:5,2:7:99:51,0,159	0/0:22,0:22:99:0,66,255	0/0:16,0:16:99:0,48,255	0/0:5,0:5:96:0,15,180	0/1:9,9:18:99:255,0,255	0/0:15,0:15:99:0,45,255	0/0:12,0:12:99:0,36,255	0/0:14,0:14:99:0,42,255	0/1:15,16:31:99:255,0,255	0/0:2,0:2:79:0,6,72	0/0:21,0:21:99:0,63,255	0/0:22,0:22:99:0,66,255	0/0:8,0:8:99:0,24,255	0/0:50,0:50:99:0,150,255	0/1:2,7:9:99:225,0,45	0/1:6,15:21:99:255,0,153	0/1:10,9:19:99:255,0,255	0/0:7,0:7:99:0,21,252	0/0:9,0:9:99:0,27,255	0/1:11,9:20:99:255,0,255	0/0:5,0:5:96:0,15,180	0/1:2,4:6:99:126,0,54	0/0:7,0:7:99:0,21,252	0/0:16,0:16:99:0,48,255	0/0:19,0:19:99:0,57,255	0/0:24,0:24:99:0,72,255	0/0:11,0:11:99:0,33,255	0/0:4,0:4:94:0,12,144	0/1:16,11:27:99:255,0,255	0/0:14,0:14:99:0,42,255	0/0:2,0:2:79:0,6,72	1/1:0,14:14:99:255,42,0	0/1:13,4:17:99:93,0,255	0/0:19,0:19:99:0,57,255	0/0:5,0:5:96:0,15,180	0/0:15,0:15:99:0,45,255	0/0:7,0:7:99:0,21,252	0/0:21,0:21:99:0,63,255	0/1:10,9:19:99:255,0,255	0/0:12,0:12:99:0,36,255	0/1:3,6:9:99:189,0,81	0/1:17,2:19:96:15,0,255	0/0:28,0:28:99:0,84,255	0/0:21,0:21:99:0,63,255	0/0:6,0:6:98:0,18,216	0/0:27,0:27:99:0,81,255	0/1:8,1:9:88:9,0,255	0/0:19,0:19:99:0,57,255	0/0:5,0:5:96:0,15,180	0/1:9,9:18:99:255,0,255	0/0:11,0:11:99:0,33,255	0/1:15,5:20:99:120,0,255	0/0:31,0:31:99:0,93,255	0/1:7,7:14:99:210,0,210	0/1:9,11:20:99:255,0,255	0/0:7,0:7:99:0,21,252	0/0:19,0:19:99:0,57,255	0/0:14,0:14:99:0,42,255	0/0:8,0:8:99:0,24,255	0/0:10,0:10:99:0,30,255	0/0:25,0:25:99:0,75,255	0/0:4,0:4:94:0,12,144	0/0:10,0:10:99:0,30,255	0/0:20,0:20:99:0,60,255	0/0:20,0:20:99:0,60,255	0/0:10,0:10:99:0,30,255	1/1:0,14:14:99:255,42,0	0/1:10,8:18:99:234,0,255	0/0:14,0:14:99:0,42,255	0/0:9,0:9:99:0,27,255	0/0:2,0:2:79:0,6,72
1	4418	S1_4418	C	T	20	PASS	.	GT:AD:DP:GQ:PL	./.	0/0:3,0:3:88:0,9,108	0/0:4,0:4:94:0,12,144	1/1:0,1:1:66:36,3,0	0/0:2,0:2:79:0,6,72	./.	./.	0/0:1,0:1:66:0,3,36	0/0:3,0:3:88:0,9,108	./.	./.	0/0:1,0:1:66:0,3,36	0/0:4,0:4:94:0,12,144	./.	0/0:1,0:1:66:0,3,36	0/0:1,0:1:66:0,3,36	./.	./.	1/1:0,1:1:66:36,3,0	1/1:0,1:1:66:36,3,0	1/1:0,1:1:66:36,3,0	./.	./.	./.	0/0:1,0:1:66:0,3,36	0/0:3,0:3:88:0,9,108	0/0:2,0:2:79:0,6,72	1/1:0,3:3:88:108,9,0	./.	0/1:1,2:3:99:63,0,27	./.	0/0:1,0:1:66:0,3,36	./.	./.	1/1:0,2:2:79:72,6,0	./.	0/0:2,0:2:79:0,6,72	0/0:1,0:1:66:0,3,36	0/1:1,2:3:99:63,0,27	1/1:0,2:2:79:72,6,0	0/0:1,0:1:66:0,3,36	1/1:0,1:1:66:36,3,0	1/1:0,2:2:79:72,6,0	1/1:0,1:1:66:36,3,0	./.	0/0:1,0:1:66:0,3,36	0/0:1,0:1:66:0,3,36	0/0:1,0:1:66:0,3,36	0/0:2,0:2:79:0,6,72	1/1:0,2:2:79:72,6,0	./.	0/0:1,0:1:66:0,3,36	0/0:1,0:1:66:0,3,36	0/0:5,0:5:96:0,15,180	./.	./.	0/0:1,0:1:66:0,3,36	./.	0/0:1,0:1:66:0,3,36	./.	./.	0/0:2,0:2:79:0,6,72	1/1:0,1:1:66:36,3,0	1/1:0,1:1:66:36,3,0	0/0:1,0:1:66:0,3,36	./.	./.	./.	0/1:1,2:3:99:63,0,27	0/0:2,0:2:79:0,6,72	0/0:5,0:5:96:0,15,180	./.	./.	0/0:1,0:1:66:0,3,36	0/0:1,0:1:66:0,3,36	1/1:0,2:2:79:72,6,0	./.	0/0:6,0:6:98:0,18,216	./.	./.	0/0:1,0:1:66:0,3,36	./.	1/1:0,1:1:66:36,3,0	0/0:2,0:2:79:0,6,72	0/1:1,1:2:99:30,0,30	./.	0/0:2,0:2:79:0,6,72	0/0:3,0:3:88:0,9,108	0/0:2,0:2:79:0,6,72	0/0:2,0:2:79:0,6,72	./.	0/0:2,0:2:79:0,6,72	0/0:1,0:1:66:0,3,36	./.
1	4648	S1_4648	C	T	20	PASS	.	GT:AD:DP:GQ:PL	./.	0/0:3,0:3:88:0,9,108	0/0:1,0:1:66:0,3,36	0/0:7,0:7:99:0,21,252	0/0:5,0:5:96:0,15,180	0/0:13,0:13:99:0,39,255	0/0:3,0:3:88:0,9,108	0/0:8,0:8:99:0,24,255	0/0:12,0:12:99:0,36,255	0/1:9,9:18:99:255,0,255	0/0:9,0:9:99:0,27,255	0/0:9,0:9:99:0,27,255	0/0:8,0:8:99:0,24,255	0/0:1,0:1:66:0,3,36	0/0:2,0:2:79:0,6,72	0/0:1,0:1:66:0,3,36	0/0:1,0:1:66:0,3,36	0/0:5,0:5:96:0,15,180	0/0:6,0:6:98:0,18,216	0/0:2,0:2:79:0,6,72	./.	0/0:5,0:5:96:0,15,180	0/0:1,0:1:66:0,3,36	0/0:6,0:6:98:0,18,216	0/0:5,0:5:96:0,15,180	0/0:14,0:14:99:0,42,255	0/0:1,0:1:66:0,3,36	./.	0/0:12,0:12:99:0,36,255	0/0:3,0:3:88:0,9,108	0/0:3,0:3:88:0,9,108	0/0:23,0:23:99:0,69,255	0/0:2,0:2:79:0,6,72	0/0:7,0:7:99:0,21,252	0/0:4,0:4:94:0,12,144	./.	0/0:23,0:23:99:0,69,255	0/0:3,0:3:88:0,9,108	./.	0/0:4,0:4:94:0,12,144	0/0:3,0:3:88:0,9,108	0/0:2,0:2:79:0,6,72	0/1:4,2:6:99:54,0,126	./.	0/0:3,0:3:88:0,9,108	0/0:4,0:4:94:0,12,144	0/0:5,0:5:96:0,15,180	0/0:9,0:9:99:0,27,255	0/0:9,0:9:99:0,27,255	0/0:2,0:2:79:0,6,72	0/0:2,0:2:79:0,6,72	0/0:8,0:8:99:0,24,255	0/0:4,0:4:94:0,12,144	0/0:5,0:5:96:0,15,180	0/0:1,0:1:66:0,3,36	0/0:3,0:3:88:0,9,108	0/0:6,0:6:98:0,18,216	./.	0/0:5,0:5:96:0,15,180	0/0:5,0:5:96:0,15,180	0/0:3,0:3:88:0,9,108	0/0:6,0:6:98:0,18,216	0/0:6,0:6:98:0,18,216	0/0:6,0:6:98:0,18,216	0/0:4,0:4:94:0,12,144	0/0:8,0:8:99:0,24,255	0/0:5,0:5:96:0,15,180	./.	0/0:19,0:19:99:0,57,255	0/0:12,0:12:99:0,36,255	0/0:3,0:3:88:0,9,108	0/0:1,0:1:66:0,3,36	0/0:8,0:8:99:0,24,255	0/0:5,0:5:96:0,15,180	./.	0/0:6,0:6:98:0,18,216	./.	0/0:4,0:4:94:0,12,144	0/0:5,0:5:96:0,15,180	0/0:1,0:1:66:0,3,36	0/0:5,0:5:96:0,15,180	0/0:3,0:3:88:0,9,108	1/1:0,2:2:79:72,6,0	0/0:6,0:6:98:0,18,216	./.	0/0:4,0:4:94:0,12,144	0/0:9,0:9:99:0,27,255	./.	0/0:1,0:1:66:0,3,36	0/0:2,0:2:79:0,6,72	0/0:4,0:4:94:0,12,144	0/0:2,0:2:79:0,6,72	0/0:1,0:1:66:0,3,36	0/0:1,0:1:66:0,3,36
1	4710	S1_4710	A	G	20	PASS	.	GT:AD:DP:GQ:PL	./.	./.	./.	0/0:10,0:10:99:0,30,255	1/1:0,5:5:96:180,15,0	0/0:5,0:5:96:0,15,180	1/1:0,6:6:98:216,18,0	1/1:0,4:4:94:144,12,0	./.	0/0:23,0:23:99:0,69,255	0/0:6,0:6:98:0,18,216	./.	./.	./.	./.	./.	./.	./.	0/0:4,0:4:94:0,12,144	1/1:0,2:2:79:72,6,0	./.	./.	./.	0/0:5,0:5:96:0,15,180	1/1:0,9:9:99:255,27,0	0/0:1,0:1:66:0,3,36	./.	./.	./.	0/0:8,0:8:99:0,24,255	0/0:9,0:9:99:0,27,255	./.	0/0:1,0:1:66:0,3,36	0/0:6,0:6:98:0,18,216	./.	./.	0/0:5,0:5:96:0,15,180	0/1:5,4:9:99:117,0,153	./.	0/0:3,0:3:88:0,9,108	./.	1/1:0,7:7:99:252,21,0	0/0:6,0:6:98:0,18,216	./.	./.	0/0:6,0:6:98:0,18,216	./.	./.	./.	1/1:0,2:2:79:72,6,0	./.	0/0:6,0:6:98:0,18,216	0/0:3,0:3:88:0,9,108	0/0:6,0:6:98:0,18,216	./.	1/1:0,10:10:99:255,30,0	./.	./.	1/1:0,5:5:96:180,15,0	1/1:0,6:6:98:216,18,0	0/0:2,0:2:79:0,6,72	1/1:0,3:3:88:108,9,0	0/0:2,0:2:79:0,6,72	./.	./.	./.	0/0:3,0:3:88:0,9,108	0/1:4,3:7:99:87,0,123	./.	./.	./.	1/1:0,2:2:79:72,6,0	./.	0/0:3,0:3:88:0,9,108	./.	0/0:13,0:13:99:0,39,255	0/0:3,0:3:88:0,9,108	./.	0/0:2,0:2:79:0,6,72	1/1:0,8:8:99:255,24,0	./.	0/0:3,0:3:88:0,9,108	./.	0/0:3,0:3:88:0,9,108	./.	./.	0/0:6,0:6:98:0,18,216	./.	./.	0/0:6,0:6:98:0,18,216	1/1:0,6:6:98:216,18,0	0/0:8,0:8:99:0,24,255	0/0:4,0:4:94:0,12,144	1/1:0,2:2:79:72,6,0
1	5022	S1_5022	A	G	20	PASS	.	GT:AD:DP:GQ:PL	0/0:11,0:11:99:0,33,255	0/0:6,0:6:98:0,18,216	0/0:22,0:22:99:0,66,255	0/0:26,0:26:99:0,78,255	0/0:22,0:22:99:0,66,255	0/1:6,10:16:99:255,0,168	0/0:8,0:8:99:0,24,255	0/0:15,0:15:99:0,45,255	0/0:35,0:35:99:0,105,255	0/1:15,12:27:99:255,0,255	0/0:23,0:23:99:0,69,255	0/0:12,0:12:99:0,36,255	0/0:44,0:44:99:0,132,255	0/0:1,0:1:66:0,3,36	0/0:6,0:6:98:0,18,216	0/0:5,0:5:96:0,15,180	0/0:11,0:11:99:0,33,255	0/0:4,0:4:94:0,12,144	0/0:16,0:16:99:0,48,255	0/0:6,0:6:98:0,18,216	0/0:20,0:20:99:0,60,255	0/0:16,0:16:99:0,48,255	0/0:16,0:16:99:0,48,255	0/0:15,0:15:99:0,45,255	0/0:32,0:32:99:0,96,255	0/0:21,0:21:99:0,63,255	0/1:7,7:14:99:210,0,210	0/0:18,0:18:99:0,54,255	0/0:18,0:18:99:0,54,255	0/0:21,0:21:99:0,63,255	0/0:12,0:12:99:0,36,255	0/0:36,0:36:99:0,108,255	0/0:6,0:6:98:0,18,216	0/0:22,0:22:99:0,66,255	0/0:17,0:17:99:0,51,255	0/0:9,0:9:99:0,27,255	0/0:45,0:45:99:0,135,255	0/0:5,0:5:96:0,15,180	0/0:11,0:11:99:0,33,255	0/0:7,0:7:99:0,21,252	0/0:2,0:2:79:0,6,72	0/0:16,0:16:99:0,48,255	0/0:16,0:16:99:0,48,255	0/0:8,0:8:99:0,24,255	0/0:5,0:5:96:0,15,180	0/0:10,0:10:99:0,30,255	0/0:6,0:6:98:0,18,216	0/0:27,0:27:99:0,81,255	0/0:19,0:19:99:0,57,255	0/0:16,0:16:99:0,48,255	0/0:5,0:5:96:0,15,180	0/0:19,0:19:99:0,57,255	0/0:9,0:9:99:0,27,255	0/1:6,9:15:99:255,0,171	0/1:9,10:19:99:255,0,255	0/0:10,0:10:99:0,30,255	0/0:15,0:15:99:0,45,255	0/1:3,4:7:99:123,0,87	0/0:14,0:14:99:0,42,255	0/1:4,4:8:99:120,0,120	0/0:11,0:11:99:0,33,255	0/0:18,0:18:99:0,54,255	0/0:19,0:19:99:0,57,255	0/0:15,0:15:99:0,45,255	0/0:10,0:10:99:0,30,255	0/1:14,19:33:99:255,0,255	0/0:26,0:26:99:0,78,255	0/0:10,0:10:99:0,30,255	0/0:30,0:30:99:0,90,255	0/1:11,4:15:99:99,0,255	0/0:14,0:14:99:0,42,255	0/0:6,0:6:98:0,18,216	0/0:25,0:25:99:0,75,255	0/0:17,0:17:99:0,51,255	0/0:14,0:14:99:0,42,255	0/0:24,0:24:99:0,72,255	0/0:9,0:9:99:0,27,255	0/0:14,0:14:99:0,42,255	0/0:5,0:5:96:0,15,180	0/1:6,3:9:99:81,0,189	0/1:7,2:9:99:45,0,225	0/0:7,0:7:99:0,21,252	0/0:11,0:11:99:0,33,255	0/0:16,0:16:99:0,48,255	0/1:3,4:7:99:123,0,87	0/0:5,0:5:96:0,15,180	0/0:15,0:15:99:0,45,255	0/0:7,0:7:99:0,21,252	0/0:16,0:16:99:0,48,255	0/0:19,1:20:99:0,24,255	0/1:5,4:9:99:117,0,153	0/0:19,0:19:99:0,57,255	0/1:5,4:9:99:117,0,153	0/0:4,0:4:94:0,12,144
1	5308	S1_5308	A	G	20	PASS	.	GT:AD:DP:GQ:PL	0/0:14,0:14:99:0,42,255	0/0:8,0:8:99:0,24,255	0/0:29,0:29:99:0,87,255	0/0:18,0:18:99:0,54,255	0/0:17,0:17:99:0,51,255	0/0:29,0:29:99:0,87,255	0/0:23,0:23:99:0,69,255	0/0:17,0:17:99:0,51,255	./.	0/0:77,0:77:99:0,231,255	0/0:65,0:65:99:0,195,255	0/0:21,0:21:99:0,63,255	0/0:54,1:55:99:0,130,255	0/0:6,0:6:98:0,18,216	0/0:27,0:27:99:0,81,255	0/0:11,0:11:99:0,33,255	0/0:24,0:24:99:0,72,255	0/0:22,0:22:99:0,66,255	./.	0/0:20,0:20:99:0,60,255	./.	0/0:30,0:30:99:0,90,255	./.	./.	0/0:39,0:39:99:0,117,255	0/0:31,0:31:99:0,93,255	0/0:8,0:8:99:0,24,255	0/0:41,0:41:99:0,123,255	0/0:31,0:31:99:0,93,255	0/0:22,0:22:99:0,66,255	0/0:22,0:22:99:0,66,255	./.	0/0:2,0:2:79:0,6,72	0/0:1,0:1:66:0,3,36	0/0:32,0:32:99:0,96,255	0/0:3,0:3:88:0,9,108	0/0:47,0:47:99:0,141,255	0/0:17,0:17:99:0,51,255	0/0:42,0:42:99:0,126,255	0/0:15,0:15:99:0,45,255	0/0:17,0:17:99:0,51,255	0/0:20,0:20:99:0,60,255	0/0:12,0:12:99:0,36,255	./.	./.	0/0:10,0:10:99:0,30,255	./.	./.	./.	0/0:13,0:13:99:0,39,255	0/0:11,0:11:99:0,33,255	0/0:21,0:21:99:0,63,255	0/0:19,0:19:99:0,57,255	0/0:22,0:22:99:0,66,255	0/0:30,0:30:99:0,90,255	./.	0/0:21,0:21:99:0,63,255	0/0:11,0:11:99:0,33,255	0/0:30,0:30:99:0,90,255	0/0:27,0:27:99:0,81,255	0/0:17,0:17:99:0,51,255	0/0:20,0:20:99:0,60,255	0/0:21,0:21:99:0,63,255	1/1:0,15:15:99:255,45,0	0/0:21,0:21:99:0,63,255	./.	0/0:2,0:2:79:0,6,72	./.	0/0:103,0:103:99:0,255,255	0/0:35,0:35:99:0,105,255	0/0:31,0:31:99:0,93,255	0/0:10,0:10:99:0,30,255	./.	0/0:21,0:21:99:0,63,255	0/0:44,0:44:99:0,132,255	0/0:50,0:50:99:0,150,255	./.	0/0:29,0:29:99:0,87,255	0/0:10,0:10:99:0,30,255	0/0:36,0:36:99:0,108,255	./.	0/0:11,0:11:99:0,33,255	0/0:17,0:17:99:0,51,255	0/0:30,0:30:99:0,90,255	0/0:13,0:13:99:0,39,255	0/0:5,0:5:96:0,15,180	./.	./.	./.	0/0:18,0:18:99:0,54,255	0/0:31,0:31:99:0,93,255	0/0:24,0:24:99:0,72,255	0/0:11,0:11:99:0,33,255	0/0:3,0:3:88:0,9,108
1	5412	S1_5412	A	T	20	PASS	.	GT:AD:DP:GQ:PL	./.	./.	1/1:0,1:1:66:36,3,0	1/1:0,2:2:79:72,6,0	./.	0/0:2,0:2:79:0,6,72	./.	./.	./.	./.	1/1:0,2:2:79:72,6,0	./.	./.	./.	0/0:1,0:1:66:0,3,36	./.	./.	./.	./.	./.	1/1:0,1:1:66:36,3,0	./.	./.	./.	./.	0/0:1,0:1:66:0,3,36	./.	0/0:1,0:1:66:0,3,36	./.	0/0:2,0:2:79:0,6,72	./.	./.	./.	0/0:1,0:1:66:0,3,36	./.	./.	0/0:1,0:1:66:0,3,36	./.	./.	./.	./.	./.	./.	1/1:0,1:1:66:36,3,0	./.	./.	./.	./.	./.	./.	./.	./.	./.	./.	./.	./.	./.	./.	./.	./.	1/1:0,1:1:66:36,3,0	./.	./.	./.	./.	0/0:1,0:1:66:0,3,36	./.	./.	./.	0/0:1,0:1:66:0,3,36	1/1:0,1:1:66:36,3,0	./.	./.	./.	0/0:1,0:1:66:0,3,36	0/0:2,0:2:79:0,6,72	./.	./.	./.	./.	./.	./.	1/1:0,1:1:66:36,3,0	./.	./.	./.	./.	./.	./.	./.	0/0:1,0:1:66:0,3,36	0/0:1,0:1:66:0,3,36	0/0:1,0:1:66:0,3,36	./.
1	5520	S1_5520	T	C	20	PASS	.	GT:AD:DP:GQ:PL	0/1:10,14:24:99:255,0,255	0/1:3,5:8:99:156,0,84	./.	0/1:11,15:26:99:255,0,255	./.	1/1:0,16:16:99:255,48,0	./.	0/1:8,8:16:99:240,0,240	./.	1/1:0,18:18:99:255,54,0	0/0:38,0:38:99:0,114,255	0/0:15,0:15:99:0,45,255	0/0:70,0:70:99:0,210,255	1/1:0,3:3:88:108,9,0	1/1:0,9:9:99:255,27,0	./.	./.	0/0:7,0:7:99:0,21,252	1/1:0,18:18:99:255,54,0	0/0:1,0:1:66:0,3,36	0/1:12,19:31:99:255,0,255	0/0:11,0:11:99:0,33,255	0/0:6,0:6:98:0,18,216	0/0:9,0:9:99:0,27,255	0/0:23,0:23:99:0,69,255	0/0:25,0:25:99:0,75,255	./.	0/0:40,0:40:99:0,120,255	1/1:0,13:13:99:255,39,0	0/1:21,22:43:99:255,0,255	0/0:26,0:26:99:0,78,255	0/0:32,0:32:99:0,96,255	0/0:4,0:4:94:0,12,144	0/0:7,0:7:99:0,21,252	0/0:28,0:28:99:0,84,255	0/0:14,0:14:99:0,42,255	1/1:0,21:21:99:255,63,0	1/1:0,11:11:99:255,33,0	0/0:19,0:19:99:0,57,255	0/1:10,10:20:99:255,0,255	./.	1/1:0,1:1:66:36,3,0	0/0:30,0:30:99:0,90,255	./.	0/0:1,0:1:66:0,3,36	0/0:6,0:6:98:0,18,216	0/0:7,0:7:99:0,21,252	0/0:11,0:11:99:0,33,255	0/0:19,0:19:99:0,57,255	0/0:10,0:10:99:0,30,255	./.	./.	0/1:9,12:21:99:255,0,255	./.	./.	0/0:9,0:9:99:0,27,255	0/0:25,0:25:99:0,75,255	0/0:5,0:5:96:0,15,180	0/0:3,0:3:88:0,9,108	./.	0/1:19,9:28:99:240,0,255	./.	0/1:11,12:23:99:255,0,255	1/1:0,7:7:99:252,21,0	0/0:6,0:6:98:0,18,216	0/0:16,0:16:99:0,48,255	0/0:14,0:14:99:0,42,255	0/1:3,5:8:99:156,0,84	0/0:1,0:1:66:0,3,36	1/1:0,19:19:99:255,57,0	./.	0/0:7,0:7:99:0,21,252	0/0:28,0:28:99:0,84,255	0/1:13,15:28:99:255,0,255	0/0:26,0:26:99:0,78,255	0/0:32,0:32:99:0,96,255	0/0:19,0:19:99:0,57,255	./.	./.	./.	0/0:10,0:10:99:0,30,255	0/0:6,0:6:98:0,18,216	0/0:5,0:5:96:0,15,180	0/1:11,10:21:99:255,0,255	1/1:0,7:7:99:252,21,0	0/0:11,0:11:99:0,33,255	./.	0/0:15,0:15:99:0,45,255	0/0:8,0:8:99:0,24,255	0/0:8,0:8:99:0,24,255	./.	0/0:17,0:17:99:0,51,255	0/0:14,0:14:99:0,42,255	./.
1	5930	S1_5930	C	G	20	PASS	.	GT:AD:DP:GQ:PL	0/0:9,0:9:99:0,27,255	0/0:3,0:3:88:0,9,108	./.	./.	./.	./.	./.	./.	./.	./.	0/0:10,0:10:99:0,30,255	./.	./.	./.	./.	./.	./.	./.	./.	./.	0/0:11,0:11:99:0,33,255	0/0:5,0:5:96:0,15,180	./.	./.	0/0:25,0:25:99:0,75,255	./.	./.	0/0:1,0:1:66:0,3,36	0/0:6,0:6:98:0,18,216	0/0:12,0:12:99:0,36,255	0/0:4,0:4:94:0,12,144	./.	./.	./.	0/0:14,0:14:99:0,42,255	./.	./.	./.	./.	0/0:9,0:9:99:0,27,255	./.	./.	0/0:12,0:12:99:0,36,255	./.	./.	./.	./.	./.	./.	./.	./.	./.	0/0:6,0:6:98:0,18,216	1/1:0,8:8:99:255,24,0	./.	./.	./.	./.	./.	./.	./.	./.	./.	0/0:11,0:11:99:0,33,255	./.	./.	0/0:1,0:1:66:0,3,36	./.	1/1:0,19:19:99:255,57,0	./.	0/0:12,0:12:99:0,36,255	0/0:3,0:3:88:0,9,108	./.	./.	./.	./.	0/0:4,0:4:94:0,12,144	0/0:10,0:10:99:0,30,255	./.	./.	./.	./.	./.	0/0:18,0:18:99:0,54,255	./.	./.	./.	./.	./.	./.	./.	./.	0/0:8,0:8:99:0,24,255	./.
1	6026	S1_6026	G	A	20	PASS	.	GT:AD:DP:GQ:PL	./.	./.	0/0:20,0:20:99:0,60,255	./.	0/0:8,0:8:99:0,24,255	./.	./.	./.	./.	./.	0/0:14,0:14:99:0,42,255	0/0:6,0:6:98:0,18,216	./.	0/0:2,0:2:79:0,6,72	./.	./.	./.	./.	./.	./.	0/0:8,0:8:99:0,24,255	0/0:3,0:3:88:0,9,108	./.	0/0:9,0:9:99:0,27,255	./.	./.	./.	0/0:16,0:16:99:0,48,255	./.	./.	./.	0/0:15,0:15:99:0,45,255	./.	./.	./.	./.	./.	0/0:5,0:5:96:0,15,180	0/0:12,0:12:99:0,36,255	0/0:7,0:7:99:0,21,252	./.	./.	0/0:7,0:7:99:0,21,252	0/0:9,0:9:99:0,27,255	0/0:3,0:3:88:0,9,108	./.	./.	./.	./.	./.	./.	0/0:8,0:8:99:0,24,255	./.	./.	0/0:10,0:10:99:0,30,255	0/0:7,0:7:99:0,21,252	./.	./.	./.	./.	./.	0/0:6,0:6:98:0,18,216	./.	0/0:8,0:8:99:0,24,255	./.	1/1:0,9:9:99:255,27,0	./.	./.	./.	./.	./.	./.	0/0:10,0:10:99:0,30,255	./.	0/0:7,0:7:99:0,21,252	./.	0/0:5,0:5:96:0,15,180	0/0:20,0:20:99:0,60,255	./.	./.	./.	./.	./.	./.	./.	./.	./.	./.	./.	0/0:5,0:5:96:0,15,180	0/0:7,0:7:99:0,21,252	./.	./.	./.
1	6119	S1_6119	C	T	20	PASS	.	GT:AD:DP:GQ:PL	0/1:5,5:10:99:150,0,150	0/0:47,0:47:99:0,141,255	0/0:37,0:37:99:0,111,255	0/1:37,10:47:99:219,0,255	0/0:47,0:47:99:0,141,255	0/0:48,0:48:99:0,144,255	0/0:19,0:19:99:0,57,255	0/0:6,0:6:98:0,18,216	0/0:50,0:50:99:0,150,255	0/0:72,0:72:99:0,216,255	0/1:38,8:46:99:150,0,255	0/0:19,0:19:99:0,57,255	0/0:127,0:127:99:0,255,255	0/1:2,5:7:99:159,0,51	0/0:10,0:10:99:0,30,255	0/1:5,4:9:99:117,0,153	0/0:20,0:20:99:0,60,255	0/0:3,0:3:88:0,9,108	0/0:70,0:70:99:0,210,255	0/0:7,0:7:99:0,21,252	0/0:51,0:51:99:0,153,255	0/0:29,0:29:99:0,87,255	0/0:14,0:14:99:0,42,255	0/0:22,0:22:99:0,66,255	0/0:36,0:36:99:0,108,255	0/0:60,0:60:99:0,180,255	0/0:11,0:11:99:0,33,255	0/1:11,15:26:99:255,0,255	0/0:25,0:25:99:0,75,255	0/1:24,8:32:99:192,0,255	0/0:33,0:33:99:0,99,255	0/0:127,0:127:99:0,255,255	./.	0/1:39,15:54:99:255,0,255	0/1:25,7:32:99:155,0,255	0/1:11,4:15:99:99,0,255	0/0:40,0:40:99:0,120,255	0/0:56,0:56:99:0,168,255	0/1:8,9:17:99:255,0,237	0/0:28,0:28:99:0,84,255	0/1:5,3:8:99:84,0,156	0/0:11,0:11:99:0,33,255	0/0:37,0:37:99:0,111,255	0/0:16,0:16:99:0,48,255	0/0:12,0:12:99:0,36,255	0/0:43,0:43:99:0,129,255	0/0:26,0:26:99:0,78,255	0/0:34,0:34:99:0,102,255	0/0:29,0:29:99:0,87,255	0/0:21,0:21:99:0,63,255	0/1:5,4:9:99:117,0,153	0/0:39,0:39:99:0,117,255	0/1:12,3:15:99:63,0,255	0/0:14,0:14:99:0,42,255	0/0:47,0:47:99:0,141,255	0/0:30,0:30:99:0,90,255	0/0:47,0:47:99:0,141,255	0/0:24,0:24:99:0,72,255	0/0:22,0:22:99:0,66,255	0/0:7,0:7:99:0,21,252	0/1:23,9:32:99:228,0,255	0/0:36,0:36:99:0,108,255	0/1:19,7:26:99:174,0,255	0/0:55,0:55:99:0,165,255	0/0:39,0:39:99:0,117,255	0/0:35,0:35:99:0,105,255	0/0:30,0:30:99:0,90,255	0/0:10,0:10:99:0,30,255	0/0:102,0:102:99:0,255,255	0/0:43,0:43:99:0,129,255	0/0:21,0:21:99:0,63,255	0/0:2,0:2:79:0,6,72	0/0:28,0:28:99:0,84,255	0/0:33,0:33:99:0,99,255	0/1:4,7:11:99:219,0,111	0/1:64,21:85:99:255,0,255	0/0:18,0:18:99:0,54,255	0/0:44,0:44:99:0,132,255	0/0:23,0:23:99:0,69,255	0/0:4,0:4:94:0,12,144	0/0:78,0:78:99:0,234,255	0/1:11,1:12:50:0,0,255	0/0:29,0:29:99:0,87,255	0/1:27,5:32:99:84,0,255	0/0:17,0:17:99:0,51,255	0/0:13,0:13:99:0,39,255	0/0:21,0:21:99:0,63,255	0/0:19,0:19:99:0,57,255	0/0:36,0:36:99:0,108,255	0/0:94,0:94:99:0,255,255	0/0:48,0:48:99:0,144,255	0/0:63,0:63:99:0,189,255	0/1:10,6:16:99:168,0,255	0/0:8,0:8:99:0,24,255
1	6212	S1_6212	A	T	20	PASS	.	GT:AD:DP:GQ:PL	0/0:16,0:16:99:0,48,255	./.	0/0:33,1:34:99:0,67,255	0/0:44,0:44:99:0,132,255	0/0:1,0:1:66:0,3,36	./.	0/0:28,0:28:99:0,84,255	./.	0/0:59,0:59:99:0,177,255	0/0:58,0:58:99:0,174,255	0/0:63,0:63:99:0,189,255	./.	0/0:79,0:79:99:0,237,255	1/1:0,18:18:99:255,54,0	0/0:21,0:21:99:0,63,255	./.	./.	./.	0/1:39,34:73:99:255,0,255	0/0:25,0:25:99:0,75,255	0/0:30,0:30:99:0,90,255	1/1:0,29:29:99:255,87,0	0/0:22,0:22:99:0,66,255	./.	0/0:52,0:52:99:0,156,255	./.	0/0:12,0:12:99:0,36,255	0/0:78,0:78:99:0,234,255	0/0:30,0:30:99:0,90,255	0/0:22,0:22:99:0,66,255	./.	./.	./.	./.	./.	0/0:33,0:33:99:0,99,255	./.	./.	0/0:53,0:53:99:0,159,255	./.	./.	0/0:19,0:19:99:0,57,255	0/0:39,0:39:99:0,117,255	0/0:15,0:15:99:0,45,255	./.	0/0:17,0:17:99:0,51,255	./.	1/1:0,1:1:66:36,3,0	./.	1/1:0,34:34:99:255,102,0	./.	./.	0/0:28,0:28:99:0,84,255	0/0:27,0:27:99:0,81,255	1/1:0,42:42:99:255,126,0	./.	./.	0/0:20,0:20:99:0,60,255	./.	./.	0/0:20,0:20:99:0,60,255	./.	0/0:29,0:29:99:0,87,255	./.	0/0:24,0:24:99:0,72,255	1/1:0,54:54:99:255,162,0	./.	0/1:20,13:33:99:255,0,255	0/0:75,0:75:99:0,225,255	0/0:1,0:1:66:0,3,36	0/0:41,0:41:99:0,123,255	0/0:42,0:42:99:0,126,255	./.	./.	0/0:77,0:77:99:0,231,255	0/0:46,0:46:99:0,138,255	0/0:14,0:14:99:0,42,255	0/0:35,0:35:99:0,105,255	./.	0/0:33,0:33:99:0,99,255	./.	./.	0/0:26,0:26:99:0,78,255	0/0:39,0:39:99:0,117,255	1/1:0,28:28:99:255,84,0	./.	./.	./.	./.	0/0:29,0:29:99:0,87,255	1/1:0,32:32:99:255,96,0	0/0:26,0:26:99:0,78,255	./.	./.
1	6411	S1_6411	A	T	20	PASS	.	GT:AD:DP:GQ:PL	./.	0/0:1,0:1:66:0,3,36	0/0:1,0:1:66:0,3,36	0/0:1,0:1:66:0,3,36	./.	1/1:0,1:1:66:36,3,0	./.	./.	./.	0/1:1,1:2:99:30,0,30	0/0:1,0:1:66:0,3,36	./.	0/0:1,0:1:66:0,3,36	./.	./.	./.	0/0:1,0:1:66:0,3,36	./.	0/0:1,0:1:66:0,3,36	./.	0/0:1,0:1:66:0,3,36	./.	./.	0/0:1,0:1:66:0,3,36	0/0:2,0:2:79:0,6,72	./.	./.	0/0:1,0:1:66:0,3,36	./.	./.	0/0:1,0:1:66:0,3,36	./.	./.	./.	0/0:2,0:2:79:0,6,72	./.	./.	./.	./.	./.	./.	./.	./.	./.	./.	./.	0/0:1,0:1:66:0,3,36	./.	./.	0/0:1,0:1:66:0,3,36	./.	1/1:0,1:1:66:36,3,0	./.	./.	./.	0/0:1,0:1:66:0,3,36	./.	./.	./.	./.	./.	./.	./.	./.	./.	./.	0/0:1,0:1:66:0,3,36	./.	0/0:2,0:2:79:0,6,72	0/0:1,0:1:66:0,3,36	./.	./.	0/0:1,0:1:66:0,3,36	./.	0/0:1,0:1:66:0,3,36	1/1:0,1:1:66:36,3,0	./.	0/0:1,0:1:66:0,3,36	0/0:1,0:1:66:0,3,36	./.	./.	1/1:0,1:1:66:36,3,0	./.	0/0:1,0:1:66:0,3,36	./.	./.	./.	./.	./.	./.	0/0:3,0:3:88:0,9,108	./.	./.	./.
1	6547	S1_6547	T	A	20	PASS	.	GT:AD:DP:GQ:PL	./.	./.	./.	./.	./.	./.	./.	./.	./.	0/0:2,0:2:79:0,6,72	./.	./.	./.	./.	./.	./.	./.	./.	./.	0/0:1,0:1:66:0,3,36	./.	./.	./.	1/1:0,1:1:66:36,3,0	./.	0/0:3,0:3:88:0,9,108	./.	./.	./.	./.	./.	0/0:2,0:2:79:0,6,72	./.	0/0:1,0:1:66:0,3,36	./.	./.	./.	./.	./.	./.	./.	0/0:1,0:1:66:0,3,36	./.	./.	./.	./.	./.	./.	./.	./.	./.	./.	./.	./.	./.	./.	./.	1/1:0,1:1:66:36,3,0	./.	./.	./.	./.	1/1:0,1:1:66:36,3,0	./.	./.	./.	./.	./.	0/0:1,0:1:66:0,3,36	0/1:2,1:3:99:27,0,63	./.	./.	./.	0/1:1,1:2:99:30,0,30	./.	0/0:1,0:1:66:0,3,36	./.	./.	./.	./.	./.	./.	./.	./.	./.	./.	./.	./.	./.	./.	1/1:0,1:1:66:36,3,0	./.	./.	./.
1	6631	S1_6631	C	T	20	PASS	.	GT:AD:DP:GQ:PL	0/0:37,0:37:99:0,111,255	0/0:17,0:17:99:0,51,255	0/0:50,0:50:99:0,150,255	1/1:0,39:39:99:255,117,0	0/1:35,30:65:99:255,0,255	0/1:44,41:85:99:255,0,255	1/1:0,59:59:99:255,177,0	0/0:38,0:38:99:0,114,255	1/1:0,53:53:99:255,159,0	1/1:0,127:127:99:255,255,0	1/1:0,127:127:99:255,255,0	0/0:58,0:58:99:0,174,255	0/0:55,0:55:99:0,165,255	0/1:19,12:31:99:255,0,255	0/0:31,0:31:99:0,93,255	0/0:16,0:16:99:0,48,255	0/0:35,0:35:99:0,105,255	0/0:5,0:5:96:0,15,180	1/1:0,40:40:99:255,120,0	1/1:0,58:58:99:255,174,0	0/1:44,32:76:99:255,0,255	0/0:22,0:22:99:0,66,255	0/1:31,27:58:99:255,0,255	1/1:0,47:47:99:255,141,0	0/1:69,86:155:99:255,0,255	0/0:49,0:49:99:0,147,255	0/0:16,0:16:99:0,48,255	0/1:48,38:86:99:255,0,255	0/0:17,0:17:99:0,51,255	0/1:41,50:91:99:255,0,255	0/1:40,33:73:99:255,0,255	0/0:71,0:71:99:0,213,255	1/1:0,2:2:79:72,6,0	0/0:42,0:42:99:0,126,255	0/0:99,0:99:99:0,255,255	0/0:46,0:46:99:0,138,255	0/1:84,83:167:99:255,0,255	1/1:0,23:23:99:255,69,0	0/1:34,24:58:99:255,0,255	0/1:26,25:51:99:255,0,255	0/0:18,0:18:99:0,54,255	1/1:0,50:50:99:255,150,0	0/1:40,35:75:99:255,0,255	0/0:21,0:21:99:0,63,255	0/0:14,0:14:99:0,42,255	0/1:20,32:52:99:255,0,255	0/0:43,0:43:99:0,129,255	0/0:67,0:67:99:0,201,255	0/0:47,0:47:99:0,141,255	1/1:0,50:50:99:255,150,0	0/0:21,0:21:99:0,63,255	1/1:0,27:27:99:255,81,0	0/1:27,23:50:99:255,0,255	1/1:0,61:61:99:255,183,0	1/1:0,37:37:99:255,111,0	0/1:27,18:45:99:255,0,255	0/0:35,0:35:99:0,105,255	0/1:19,15:34:99:255,0,255	0/0:26,0:26:99:0,78,255	1/1:0,39:39:99:255,117,0	1/1:1,67:68:99:255,169,0	0/1:39,28:67:99:255,0,255	1/1:0,41:41:99:255,123,0	0/0:28,0:28:99:0,84,255	0/1:20,14:34:99:255,0,255	1/1:0,42:42:99:255,126,0	0/1:46,62:108:99:255,0,255	1/1:0,41:41:99:255,123,0	1/1:0,77:77:99:255,231,0	0/0:82,0:82:99:0,247,255	0/0:42,0:42:99:0,126,255	1/1:0,18:18:99:255,54,0	0/0:23,0:23:99:0,69,255	0/1:36,47:83:99:255,0,255	0/1:35,39:74:99:255,0,255	1/1:0,49:49:99:255,147,0	0/1:25,11:36:99:255,0,255	0/0:31,0:31:99:0,93,255	0/1:27,17:44:99:255,0,255	1/1:1,54:55:99:255,130,0	0/0:89,0:89:99:0,255,255	1/1:0,39:39:99:255,117,0	0/0:35,0:35:99:0,105,255	0/1:38,28:66:99:255,0,255	0/1:21,23:44:99:255,0,255	0/0:6,0:6:98:0,18,216	1/1:0,34:34:99:255,102,0	0/0:27,0:27:99:0,81,255	0/0:20,0:20:99:0,60,255	1/1:0,46:46:99:255,138,0	1/1:0,36:36:99:255,108,0	0/1:3,29:32:93:255,0,12	1/1:0,9:9:99:255,27,0	0/1:7,9:16:99:255,0,204
1	6731	S1_6731	C	T	20	PASS	.	GT:AD:DP:GQ:PL	0/0:1,0:1:66:0,3,36	./.	0/0:1,0:1:66:0,3,36	./.	./.	0/1:2,1:3:99:27,0,63	./.	0/0:2,0:2:79:0,6,72	1/1:0,1:1:66:36,3,0	./.	./.	./.	./.	./.	./.	./.	./.	./.	./.	./.	0/0:1,0:1:66:0,3,36	./.	0/0:1,0:1:66:0,3,36	./.	./.	./.	./.	./.	0/0:1,0:1:66:0,3,36	./.	./.	./.	./.	./.	./.	./.	./.	./.	./.	1/1:0,2:2:79:72,6,0	./.	./.	./.	./.	./.	./.	./.	./.	./.	./.	./.	./.	./.	./.	./.	./.	./.	./.	./.	./.	1/1:0,2:2:79:72,6,0	./.	./.	./.	./.	./.	./.	./.	./.	./.	0/0:1,0:1:66:0,3,36	./.	./.	./.	./.	./.	1/1:0,1:1:66:36,3,0	./.	./.	./.	./.	./.	./.	./.	0/0:1,0:1:66:0,3,36	./.	./.	./.	0/0:1,0:1:66:0,3,36	./.	./.	./.	./.	./.
1	6823	S1_6823	G	C	20	PASS	.	GT:AD:DP:GQ:PL	0/0:31,0:31:99:0,93,255	0/0:12,0:12:99:0,36,255	0/0:63,0:63:99:0,189,255	0/0:37,0:37:99:0,111,255	0/0:41,0:41:99:0,123,255	0/0:47,0:47:99:0,141,255	0/0:20,0:20:99:0,60,255	0/0:32,0:32:99:0,96,255	0/0:77,0:77:99:0,231,255	0/0:87,0:87:99:0,255,255	0/0:63,0:63:99:0,189,255	0/0:35,0:35:99:0,105,255	0/0:85,0:85:99:0,255,255	0/0:14,0:14:99:0,42,255	0/1:28,11:39:99:255,0,255	0/0:14,0:14:99:0,42,255	0/0:37,0:37:99:0,111,255	0/0:10,0:10:99:0,30,255	0/1:23,20:43:99:255,0,255	0/0:18,0:18:99:0,54,255	0/0:59,0:59:99:0,177,255	0/0:25,0:25:99:0,75,255	0/0:29,0:29:99:0,87,255	0/0:24,0:24:99:0,72,255	0/0:95,0:95:99:0,255,255	0/0:57,0:57:99:0,171,255	0/0:13,0:13:99:0,39,255	0/0:57,0:57:99:0,171,255	0/0:37,0:37:99:0,111,255	0/0:58,0:58:99:0,174,255	0/0:40,0:40:99:0,120,255	0/0:98,0:98:99:0,255,255	0/0:6,0:6:98:0,18,216	0/0:42,0:42:99:0,126,255	0/0:38,0:38:99:0,114,255	0/0:18,0:18:99:0,54,255	0/0:105,0:105:99:0,255,255	0/0:27,0:27:99:0,81,255	0/0:37,0:37:99:0,111,255	0/0:35,0:35:99:0,105,255	0/0:15,0:15:99:0,45,255	0/0:22,0:22:99:0,66,255	0/0:39,0:39:99:0,117,255	0/0:11,0:11:99:0,33,255	0/0:6,0:6:98:0,18,216	0/0:25,0:25:99:0,75,255	0/0:38,0:38:99:0,114,255	0/0:43,0:43:99:0,129,255	0/0:36,0:36:99:0,108,255	0/0:24,0:24:99:0,72,255	0/0:28,0:28:99:0,84,255	0/0:53,0:53:99:0,159,255	0/0:46,0:46:99:0,138,255	0/0:40,0:40:99:0,120,255	0/1:24,31:55:99:255,0,255	0/0:30,0:30:99:0,90,255	0/0:30,0:30:99:0,90,255	0/0:24,0:24:99:0,72,255	0/0:35,0:35:99:0,105,255	0/0:27,0:27:99:0,81,255	0/0:50,0:50:99:0,150,255	0/0:58,0:58:99:0,174,255	0/0:33,0:33:99:0,99,255	0/0:37,0:37:99:0,111,255	0/0:40,0:40:99:0,120,255	0/0:55,0:55:99:0,165,255	0/0:57,0:57:99:0,171,255	0/0:28,0:28:99:0,84,255	0/0:113,0:113:99:0,255,255	0/0:39,0:39:99:0,117,255	0/0:58,0:58:99:0,174,255	0/0:6,0:6:98:0,18,216	0/0:39,0:39:99:0,117,255	0/0:32,0:32:99:0,96,255	0/0:39,0:39:99:0,117,255	0/0:99,0:99:99:0,255,255	0/0:35,0:35:99:0,105,255	0/0:43,0:43:99:0,129,255	0/0:17,0:17:99:0,51,255	0/1:24,19:43:99:255,0,255	0/0:53,0:53:99:0,159,255	0/0:24,0:24:99:0,72,255	0/0:38,0:38:99:0,114,255	0/0:45,0:45:99:0,135,255	0/0:25,0:25:99:0,75,255	0/0:22,0:22:99:0,66,255	0/0:49,0:49:99:0,147,255	0/0:22,0:22:99:0,66,255	0/0:29,0:29:99:0,87,255	0/0:28,0:28:99:0,84,255	0/1:32,17:49:99:255,0,255	0/0:33,0:33:99:0,99,255	0/0:12,0:12:99:0,36,255	0/0:8,0:8:99:0,24,255
1	7160	S1_7160	G	A	20	PASS	.	GT:AD:DP:GQ:PL	0/0:13,0:13:99:0,39,255	0/1:5,5:10:99:150,0,150	0/1:17,15:32:99:255,0,255	0/1:31,21:52:99:255,0,255	0/0:33,0:33:99:0,99,255	0/0:45,0:45:99:0,135,255	0/0:12,0:12:99:0,36,255	0/1:9,10:19:99:255,0,255	0/0:24,0:24:99:0,72,255	0/0:76,0:76:99:0,228,255	0/0:14,0:14:99:0,42,255	0/0:24,0:24:99:0,72,255	0/0:38,0:38:99:0,114,255	0/0:13,0:13:99:0,39,255	0/0:24,1:25:99:0,39,255	0/0:11,0:11:99:0,33,255	0/1:20,13:33:99:255,0,255	0/0:5,0:5:96:0,15,180	0/1:17,15:32:99:255,0,255	0/0:17,0:17:99:0,51,255	0/0:26,0:26:99:0,78,255	0/1:7,13:20:99:255,0,192	0/0:11,0:11:99:0,33,255	0/0:16,0:16:99:0,48,255	0/1:38,29:67:99:255,0,255	0/0:33,0:33:99:0,99,255	0/0:19,0:19:99:0,57,255	0/0:27,0:27:99:0,81,255	0/0:18,0:18:99:0,54,255	0/0:31,0:31:99:0,93,255	0/0:29,0:29:99:0,87,255	0/0:41,0:41:99:0,123,255	0/1:4,1:5:99:21,0,129	0/1:9,13:22:99:255,0,255	0/0:27,0:27:99:0,81,255	0/0:10,0:10:99:0,30,255	0/0:58,0:58:99:0,174,255	0/0:28,0:28:99:0,84,255	0/0:32,0:32:99:0,96,255	0/0:33,0:33:99:0,99,255	0/0:29,0:29:99:0,87,255	0/0:22,0:22:99:0,66,255	0/0:36,0:36:99:0,108,255	0/0:12,0:12:99:0,36,255	0/0:5,0:5:96:0,15,180	0/0:17,1:18:98:0,18,255	0/0:33,0:33:99:0,99,255	0/0:38,0:38:99:0,114,255	0/0:28,0:28:99:0,84,255	0/0:8,0:8:99:0,24,255	0/0:18,0:18:99:0,54,255	0/0:24,0:24:99:0,72,255	0/0:27,0:27:99:0,81,255	0/1:9,5:14:99:138,0,255	0/1:18,13:31:99:255,0,255	0/0:16,0:16:99:0,48,255	0/0:10,0:10:99:0,30,255	0/0:7,0:7:99:0,21,252	0/1:9,11:20:99:255,0,255	0/0:25,0:25:99:0,75,255	0/0:14,0:14:99:0,42,255	0/0:36,0:36:99:0,108,255	0/0:13,0:13:99:0,39,255	0/0:13,0:13:99:0,39,255	0/0:24,0:24:99:0,72,255	0/0:31,0:31:99:0,93,255	0/0:32,0:32:99:0,96,255	0/1:3,8:11:99:255,0,75	0/0:36,0:36:99:0,108,255	0/1:12,11:23:99:255,0,255	0/0:23,0:23:99:0,69,255	0/0:18,0:18:99:0,54,255	0/0:37,0:37:99:0,111,255	0/0:26,0:26:99:0,78,255	0/0:28,0:28:99:0,84,255	0/1:36,20:56:99:255,0,255	0/0:22,0:22:99:0,66,255	0/1:10,15:25:99:255,0,255	0/0:22,0:22:99:0,66,255	1/1:0,8:8:99:255,24,0	0/0:27,0:27:99:0,81,255	0/0:19,0:19:99:0,57,255	0/0:36,0:36:99:0,108,255	0/0:26,0:26:99:0,78,255	0/0:20,0:20:99:0,60,255	0/0:14,0:14:99:0,42,255	0/0:37,0:37:99:0,111,255	0/0:21,0:21:99:0,63,255	0/0:25,0:25:99:0,75,255	0/0:31,0:31:99:0,93,255	0/1:7,17:24:99:255,0,180	0/1:12,12:24:99:255,0,255	0/0:15,0:15:99:0,45,255	0/0:8,0:8:99:0,24,255
1	7226	S1_7226	C	T	20	PASS	.	GT:AD:DP:GQ:PL	0/0:16,0:16:99:0,48,255	./.	./.	./.	./.	0/1:26,23:49:99:255,0,255	0/0:30,0:30:99:0,90,255	./.	0/0:4,0:4:94:0,12,144	0/1:36,24:60:99:255,0,255	0/0:29,0:29:99:0,87,255	./.	./.	./.	0/1:10,16:26:99:255,0,255	0/0:10,0:10:99:0,30,255	./.	1/1:0,11:11:99:255,33,0	0/0:20,0:20:99:0,60,255	0/0:20,1:21:99:0,28,255	./.	./.	./.	1/1:0,17:17:99:255,51,0	./.	0/0:31,0:31:99:0,93,255	./.	0/0:28,0:28:99:0,84,255	./.	0/0:19,0:19:99:0,57,255	0/0:19,0:19:99:0,57,255	./.	./.	./.	./.	./.	0/0:33,0:33:99:0,99,255	1/1:0,23:23:99:255,69,0	0/0:20,0:20:99:0,60,255	0/0:21,0:21:99:0,63,255	0/0:6,0:6:98:0,18,216	0/0:27,0:27:99:0,81,255	1/1:0,22:22:99:255,66,0	0/0:13,0:13:99:0,39,255	0/0:7,0:7:99:0,21,252	0/0:13,0:13:99:0,39,255	./.	0/0:12,0:12:99:0,36,255	./.	./.	0/0:9,0:9:99:0,27,255	./.	0/0:17,0:17:99:0,51,255	./.	./.	1/1:0,7:7:99:252,21,0	./.	./.	1/1:0,15:15:99:255,45,0	./.	0/0:17,0:17:99:0,51,255	./.	0/0:15,0:15:99:0,45,255	./.	0/0:7,0:7:99:0,21,252	1/1:0,27:27:99:255,81,0	./.	0/0:11,0:11:99:0,33,255	./.	./.	1/1:0,23:23:99:255,69,0	./.	0/0:18,0:18:99:0,54,255	0/0:19,0:19:99:0,57,255	0/0:19,0:19:99:0,57,255	./.	1/1:0,12:12:99:255,36,0	./.	0/0:17,0:17:99:0,51,255	./.	0/0:23,0:23:99:0,69,255	./.	0/1:13,6:19:99:159,0,255	0/0:20,0:20:99:0,60,255	1/1:0,5:5:96:180,15,0	0/0:12,0:12:99:0,36,255	0/0:23,0:23:99:0,69,255	./.	./.	0/0:23,0:23:99:0,69,255	./.	./.	0/0:7,0:7:99:0,21,252	0/0:5,0:5:96:0,15,180
1	7338	S1_7338	T	C	20	PASS	.	GT:AD:DP:GQ:PL	./.	0/0:6,0:6:98:0,18,216	./.	0/0:24,1:25:99:0,39,255	./.	0/0:15,0:15:99:0,45,255	./.	0/0:12,0:12:99:0,36,255	./.	./.	./.	0/0:14,0:14:99:0,42,255	./.	./.	./.	0/0:9,0:9:99:0,27,255	0/0:24,0:24:99:0,72,255	./.	./.	./.	./.	./.	./.	./.	./.	./.	./.	./.	0/0:20,1:21:99:0,28,255	./.	0/0:20,0:20:99:0,60,255	./.	./.	./.	./.	./.	0/0:39,0:39:99:0,117,255	0/1:9,1:10:79:6,0,255	./.	./.	0/0:8,0:8:99:0,24,255	./.	./.	./.	./.	0/0:11,0:11:99:0,33,255	./.	./.	./.	0/0:15,0:15:99:0,45,255	0/0:12,0:12:99:0,36,255	./.	./.	0/0:13,0:13:99:0,39,255	./.	./.	./.	./.	0/0:7,0:7:99:0,21,252	0/0:11,0:11:99:0,33,255	./.	./.	./.	0/0:7,0:7:99:0,21,252	0/0:11,0:11:99:0,33,255	./.	./.	0/0:13,0:13:99:0,39,255	./.	0/0:17,0:17:99:0,51,255	./.	./.	./.	0/0:12,0:12:99:0,36,255	./.	./.	./.	./.	0/0:10,0:10:99:0,30,255	0/0:8,0:8:99:0,24,255	0/0:16,0:16:99:0,48,255	0/0:6,0:6:98:0,18,216	./.	./.	0/0:4,0:4:94:0,12,144	./.	./.	./.	0/0:12,0:12:99:0,36,255	./.	./.	0/0:7,0:7:99:0,21,252	./.	0/0:8,0:8:99:0,24,255
1	7525	S1_7525	G	A	20	PASS	.	GT:AD:DP:GQ:PL	./.	0/0:1,0:1:66:0,3,36	./.	./.	0/0:1,0:1:66:0,3,36	./.	./.	1/1:0,1:1:66:36,3,0	./.	./.	./.	./.	./.	./.	./.	0/0:1,0:1:66:0,3,36	./.	./.	./.	./.	./.	./.	0/0:2,0:2:79:0,6,72	./.	1/1:0,1:1:66:36,3,0	1/1:0,1:1:66:36,3,0	./.	./.	./.	./.	0/0:1,0:1:66:0,3,36	0/0:2,0:2:79:0,6,72	./.	0/0:1,0:1:66:0,3,36	./.	0/0:1,0:1:66:0,3,36	./.	./.	1/1:0,1:1:66:36,3,0	1/1:0,1:1:66:36,3,0	./.	./.	./.	./.	0/0:1,0:1:66:0,3,36	./.	./.	./.	./.	./.	./.	./.	0/0:1,0:1:66:0,3,36	./.	./.	./.	./.	./.	./.	./.	./.	./.	./.	./.	0/0:1,0:1:66:0,3,36	./.	0/0:1,0:1:66:0,3,36	./.	./.	./.	./.	./.	./.	0/0:1,0:1:66:0,3,36	1/1:0,1:1:66:36,3,0	0/0:1,0:1:66:0,3,36	./.	0/0:2,0:2:79:0,6,72	./.	./.	./.	./.	./.	./.	./.	./.	./.	0/0:1,0:1:66:0,3,36	./.	./.	./.	./.	1/1:0,1:1:66:36,3,0	./.
1	7627	S1_7627	T	A	20	PASS	.	GT:AD:DP:GQ:PL	0/0:6,0:6:98:0,18,216	./.	./.	0/0:21,0:21:99:0,63,255	./.	./.	0/1:7,2:9:99:45,0,225	./.	./.	./.	0/0:13,0:13:99:0,39,255	./.	./.	0/0:5,0:5:96:0,15,180	./.	0/0:1,0:1:66:0,3,36	./.	1/1:0,4:4:94:144,12,0	0/0:10,0:10:99:0,30,255	0/1:1,7:8:93:228,0,12	0/0:15,0:15:99:0,45,255	0/0:5,0:5:96:0,15,180	./.	./.	0/0:13,0:13:99:0,39,255	0/0:13,0:13:99:0,39,255	./.	0/0:9,0:9:99:0,27,255	0/0:9,0:9:99:0,27,255	0/0:13,0:13:99:0,39,255	0/0:11,0:11:99:0,33,255	./.	0/0:3,0:3:88:0,9,108	0/0:9,0:9:99:0,27,255	0/0:9,0:9:99:0,27,255	0/0:10,0:10:99:0,30,255	./.	./.	0/0:6,0:6:98:0,18,216	0/0:4,0:4:94:0,12,144	0/0:2,0:2:79:0,6,72	0/1:9,4:13:99:105,0,255	./.	0/0:1,0:1:66:0,3,36	./.	./.	./.	./.	./.	0/0:2,0:2:79:0,6,72	0/0:6,0:6:98:0,18,216	./.	0/0:14,0:14:99:0,42,255	0/0:7,0:7:99:0,21,252	0/0:6,0:6:98:0,18,216	./.	./.	0/0:1,0:1:66:0,3,36	./.	./.	0/0:11,0:11:99:0,33,255	./.	0/0:10,0:10:99:0,30,255	./.	0/0:1,0:1:66:0,3,36	./.	./.	./.	0/0:16,0:16:99:0,48,255	0/0:1,0:1:66:0,3,36	0/0:6,0:6:98:0,18,216	./.	./.	./.	0/0:11,0:11:99:0,33,255	0/0:14,0:14:99:0,42,255	./.	0/0:7,0:7:99:0,21,252	0/0:5,0:5:96:0,15,180	./.	./.	./.	./.	0/0:10,0:10:99:0,30,255	./.	0/0:3,0:3:88:0,9,108	./.	./.	./.	0/0:6,0:6:98:0,18,216	0/0:10,0:10:99:0,30,255	./.	0/0:10,0:10:99:0,30,255	./.
1	7751	S1_7751	T	C	20	PASS	.	GT:AD:DP:GQ:PL	0/0:3,0:3:88:0,9,108	0/0:1,0:1:66:0,3,36	0/0:3,0:3:88:0,9,108	0/1:7,1:8:93:12,0,228	0/0:3,0:3:88:0,9,108	1/1:0,7:7:99:252,21,0	./.	0/1:1,3:4:99:96,0,24	0/0:4,0:4:94:0,12,144	./.	0/1:2,1:3:99:27,0,63	0/0:7,0:7:99:0,21,252	0/0:7,0:7:99:0,21,252	./.	0/0:6,0:6:98:0,18,216	./.	0/1:1,3:4:99:96,0,24	./.	1/1:0,2:2:79:72,6,0	0/0:3,0:3:88:0,9,108	1/1:0,2:2:79:72,6,0	1/1:0,1:1:66:36,3,0	0/0:9,0:9:99:0,27,255	1/1:0,4:4:94:144,12,0	0/0:1,0:1:66:0,3,36	0/1:10,6:16:99:168,0,255	1/1:0,2:2:79:72,6,0	0/1:4,1:5:99:21,0,129	./.	./.	1/1:0,1:1:66:36,3,0	0/0:16,0:16:99:0,48,255	./.	0/0:3,0:3:88:0,9,108	0/0:14,0:14:99:0,42,255	0/0:2,0:2:79:0,6,72	0/1:2,7:9:99:225,0,45	0/0:2,0:2:79:0,6,72	0/1:4,3:7:99:87,0,123	0/0:7,0:7:99:0,21,252	0/0:1,0:1:66:0,3,36	0/0:1,0:1:66:0,3,36	0/0:3,0:3:88:0,9,108	./.	./.	1/1:0,1:1:66:36,3,0	0/1:4,3:7:99:87,0,123	0/1:1,4:5:99:129,0,21	0/1:6,3:9:99:81,0,189	0/0:8,0:8:99:0,24,255	0/1:1,1:2:99:30,0,30	0/1:5,2:7:99:51,0,159	0/1:2,1:3:99:27,0,63	0/0:1,0:1:66:0,3,36	0/0:5,0:5:96:0,15,180	0/1:6,1:7:96:15,0,195	0/0:1,0:1:66:0,3,36	0/0:2,0:2:79:0,6,72	0/0:2,0:2:79:0,6,72	1/1:0,1:1:66:36,3,0	0/1:5,1:6:98:18,0,162	0/0:3,0:3:88:0,9,108	0/1:4,4:8:99:120,0,120	0/0:8,0:8:99:0,24,255	0/1:1,2:3:99:63,0,27	0/0:2,0:2:79:0,6,72	0/0:1,0:1:66:0,3,36	0/0:2,0:2:79:0,6,72	0/0:25,0:25:99:0,75,255	./.	0/0:2,0:2:79:0,6,72	./.	0/0:1,0:1:66:0,3,36	0/1:1,3:4:99:96,0,24	0/0:9,0:9:99:0,27,255	0/0:9,0:9:99:0,27,255	0/0:6,0:6:98:0,18,216	0/1:1,1:2:99:30,0,30	0/0:15,0:15:99:0,45,255	./.	0/0:9,0:9:99:0,27,255	0/0:5,0:5:96:0,15,180	0/0:3,0:3:88:0,9,108	0/1:2,2:4:99:60,0,60	1/1:0,1:1:66:36,3,0	0/1:2,1:3:99:27,0,63	0/1:2,2:4:99:60,0,60	0/0:3,0:3:88:0,9,108	0/0:5,0:5:96:0,15,180	0/0:8,0:8:99:0,24,255	1/1:0,8:8:99:255,24,0	0/0:1,0:1:66:0,3,36	1/1:0,2:2:79:72,6,0	./.
1	8031	S1_8031	C	A	20	PASS	.	GT:AD:DP:GQ:PL	./.	./.	./.	./.	./.	./.	./.	./.	./.	./.	./.	./.	0/0:31,1:32:99:0,60,255	0/0:10,0:10:99:0,30,255	./.	./.	0/0:21,0:21:99:0,63,255	./.	0/0:15,0:15:99:0,45,255	./.	./.	./.	./.	./.	./.	./.	./.	./.	./.	./.	./.	0/0:31,0:31:99:0,93,255	0/0:1,0:1:66:0,3,36	./.	./.	./.	./.	./.	./.	./.	./.	./.	./.	0/0:5,0:5:96:0,15,180	./.	./.	./.	./.	./.	./.	./.	0/0:12,0:12:99:0,36,255	./.	./.	0/0:29,0:29:99:0,87,255	0/0:11,0:11:99:0,33,255	./.	./.	./.	./.	./.	./.	./.	0/0:6,0:6:98:0,18,216	./.	./.	./.	./.	0/0:27,1:28:99:0,48,255	./.	./.	./.	0/0:19,0:19:99:0,57,255	./.	./.	./.	./.	./.	0/0:10,0:10:99:0,30,255	./.	./.	./.	./.	./.	./.	./.	0/0:19,0:19:99:0,57,255	./.	0/1:3,2:5:99:57,0,93	0/0:15,0:15:99:0,45,255	./.	./.	./.	./.
1	8312	S1_8312	C	T	20	PASS	.	GT:AD:DP:GQ:PL	1/1:0,4:4:94:144,12,0	0/0:8,0:8:99:0,24,255	0/0:10,0:10:99:0,30,255	./.	0/0:12,0:12:99:0,36,255	./.	0/0:8,0:8:99:0,24,255	./.	0/1:17,8:25:99:213,0,255	./.	1/1:0,17:17:99:255,51,0	0/0:7,0:7:99:0,21,252	1/1:0,21:21:99:255,63,0	0/0:4,0:4:94:0,12,144	./.	0/0:3,0:3:88:0,9,108	0/0:16,0:16:99:0,48,255	./.	0/0:15,0:15:99:0,45,255	0/0:1,0:1:66:0,3,36	./.	0/0:3,0:3:88:0,9,108	0/1:6,4:10:99:114,0,186	0/1:2,2:4:99:60,0,60	0/0:12,0:12:99:0,36,255	1/1:0,10:10:99:255,30,0	0/0:1,0:1:66:0,3,36	1/1:0,4:4:94:144,12,0	0/0:5,0:5:96:0,15,180	./.	0/0:11,0:11:99:0,33,255	0/1:25,21:46:99:255,0,255	./.	0/0:18,0:18:99:0,54,255	./.	1/1:0,5:5:96:180,15,0	0/0:20,0:20:99:0,60,255	0/1:1,3:4:99:96,0,24	1/1:0,3:3:88:108,9,0	./.	0/0:2,0:2:79:0,6,72	0/0:10,0:10:99:0,30,255	1/1:0,8:8:99:255,24,0	0/0:2,0:2:79:0,6,72	0/1:1,4:5:99:129,0,21	0/0:13,0:13:99:0,39,255	0/0:10,0:10:99:0,30,255	0/0:10,0:10:99:0,30,255	0/0:16,0:16:99:0,48,255	0/0:12,0:12:99:0,36,255	0/0:2,0:2:79:0,6,72	0/1:7,8:15:99:243,0,207	./.	0/0:7,0:7:99:0,21,252	0/0:21,0:21:99:0,63,255	0/1:1,2:3:99:63,0,27	1/1:0,6:6:98:216,18,0	./.	0/0:8,0:8:99:0,24,255	0/0:9,0:9:99:0,27,255	1/1:0,8:8:99:255,24,0	0/0:17,0:17:99:0,51,255	1/1:0,1:1:66:36,3,0	0/0:11,0:11:99:0,33,255	0/0:12,0:12:99:0,36,255	0/0:11,0:11:99:0,33,255	0/1:11,14:25:99:255,0,255	0/0:4,0:4:94:0,12,144	0/0:34,0:34:99:0,102,255	0/0:16,0:16:99:0,48,255	0/0:7,0:7:99:0,21,252	0/0:1,0:1:66:0,3,36	0/0:6,0:6:98:0,18,216	./.	1/1:0,8:8:99:255,24,0	./.	./.	0/0:23,0:23:99:0,69,255	0/0:5,0:5:96:0,15,180	0/0:6,0:6:98:0,18,216	1/1:0,9:9:99:255,27,0	0/0:9,0:9:99:0,27,255	./.	./.	./.	1/1:0,1:1:66:36,3,0	0/0:10,0:10:99:0,30,255	0/0:8,0:8:99:0,24,255	0/1:6,14:20:99:255,0,156	0/0:15,0:15:99:0,45,255	0/0:42,0:42:99:0,126,255	./.	0/0:5,0:5:96:0,15,180	./.
1	8545	S1_8545	A	G	20	PASS	.	GT:AD:DP:GQ:PL	0/0:13,0:13:99:0,39,255	0/0:10,0:10:99:0,30,255	0/0:25,0:25:99:0,75,255	0/0:33,0:33:99:0,99,255	0/0:19,0:19:99:0,57,255	0/0:37,0:37:99:0,111,255	0/0:11,0:11:99:0,33,255	0/0:14,0:14:99:0,42,255	0/0:38,1:39:99:0,81,255	0/0:34,0:34:99:0,102,255	0/0:47,0:47:99:0,141,255	0/0:20,0:20:99:0,60,255	0/0:50,0:50:99:0,150,255	0/0:15,0:15:99:0,45,255	0/0:28,0:28:99:0,84,255	0/1:5,1:6:98:18,0,162	0/0:24,0:24:99:0,72,255	0/0:8,0:8:99:0,24,255	0/0:27,0:27:99:0,81,255	0/0:19,0:19:99:0,57,255	0/0:32,0:32:99:0,96,255	0/0:22,0:22:99:0,66,255	0/0:17,0:17:99:0,51,255	0/0:16,0:16:99:0,48,255	0/0:36,0:36:99:0,108,255	0/0:25,0:25:99:0,75,255	0/0:5,0:5:96:0,15,180	0/0:17,0:17:99:0,51,255	0/0:20,0:20:99:0,60,255	0/0:26,0:26:99:0,78,255	0/0:22,0:22:99:0,66,255	0/0:40,0:40:99:0,120,255	./.	0/0:20,0:20:99:0,60,255	0/0:25,0:25:99:0,75,255	0/0:13,0:13:99:0,39,255	0/0:65,1:66:99:0,162,255	0/0:23,0:23:99:0,69,255	0/1:14,3:17:99:57,0,255	0/0:28,0:28:99:0,84,255	0/0:11,0:11:99:0,33,255	0/0:29,0:29:99:0,87,255	0/0:22,0:22:99:0,66,255	0/0:9,0:9:99:0,27,255	0/0:4,0:4:94:0,12,144	0/0:16,1:17:97:0,15,255	0/0:22,0:22:99:0,66,255	0/0:27,0:27:99:0,81,255	0/0:34,0:34:99:0,102,255	0/0:17,0:17:99:0,51,255	0/0:10,0:10:99:0,30,255	0/0:16,0:16:99:0,48,255	0/0:18,0:18:99:0,54,255	0/0:25,0:25:99:0,75,255	0/0:25,0:25:99:0,75,255	0/0:15,0:15:99:0,45,255	0/0:21,0:21:99:0,63,255	0/0:8,0:8:99:0,24,255	0/0:18,0:18:99:0,54,255	0/0:14,0:14:99:0,42,255	0/0:19,0:19:99:0,57,255	0/0:23,0:23:99:0,69,255	0/0:18,0:18:99:0,54,255	0/0:15,0:15:99:0,45,255	0/0:25,0:25:99:0,75,255	0/0:22,0:22:99:0,66,255	0/0:30,0:30:99:0,90,255	0/0:7,0:7:99:0,21,252	0/0:41,0:41:99:0,123,255	0/0:24,0:24:99:0,72,255	0/0:36,0:36:99:0,108,255	0/0:3,0:3:88:0,9,108	0/0:17,0:17:99:0,51,255	0/0:33,0:33:99:0,99,255	0/0:17,0:17:99:0,51,255	0/0:52,0:52:99:0,156,255	0/0:12,0:12:99:0,36,255	0/0:25,0:25:99:0,75,255	0/0:29,0:29:99:0,87,255	0/0:13,0:13:99:0,39,255	0/0:18,0:18:99:0,54,255	0/0:18,0:18:99:0,54,255	0/0:36,0:36:99:0,108,255	0/0:35,0:35:99:0,105,255	0/0:8,0:8:99:0,24,255	0/0:3,0:3:88:0,9,108	0/0:15,0:15:99:0,45,255	0/0:35,0:35:99:0,105,255	0/0:14,0:14:99:0,42,255	0/0:42,0:42:99:0,126,255	0/0:31,0:31:99:0,93,255	0/0:16,0:16:99:0,48,255	0/0:13,0:13:99:0,39,255	0/0:6,0:6:98:0,18,216
1	8819	S1_8819	A	C	20	PASS	.	GT:AD:DP:GQ:PL	0/0:8,0:8:99:0,24,255	0/0:3,0:3:88:0,9,108	0/0:24,0:24:99:0,72,255	0/0:18,0:18:99:0,54,255	0/0:17,0:17:99:0,51,255	0/0:31,0:31:99:0,93,255	0/0:3,0:3:88:0,9,108	0/0:14,0:14:99:0,42,255	0/0:32,0:32:99:0,96,255	0/1:15,21:36:99:255,0,255	0/0:26,0:26:99:0,78,255	0/0:15,0:15:99:0,45,255	0/0:38,0:38:99:0,114,255	0/0:9,0:9:99:0,27,255	0/0:6,0:6:98:0,18,216	0/0:10,0:10:99:0,30,255	0/0:17,0:17:99:0,51,255	0/1:7,4:11:99:111,0,219	0/1:12,10:22:99:255,0,255	0/0:11,0:11:99:0,33,255	0/0:28,0:28:99:0,84,255	0/0:9,0:9:99:0,27,255	0/0:1,0:1:66:0,3,36	0/0:15,0:15:99:0,45,255	0/0:43,0:43:99:0,129,255	0/0:5,0:5:96:0,15,180	0/0:11,0:11:99:0,33,255	0/0:27,0:27:99:0,81,255	0/0:17,0:17:99:0,51,255	0/0:15,0:15:99:0,45,255	0/0:9,0:9:99:0,27,255	0/0:48,0:48:99:0,144,255	0/0:2,0:2:79:0,6,72	0/0:10,0:10:99:0,30,255	0/0:19,0:19:99:0,57,255	0/0:7,0:7:99:0,21,252	0/0:51,0:51:99:0,153,255	0/0:17,0:17:99:0,51,255	0/0:25,0:25:99:0,75,255	0/0:14,0:14:99:0,42,255	0/0:13,0:13:99:0,39,255	0/0:6,0:6:98:0,18,216	0/0:8,0:8:99:0,24,255	0/0:11,0:11:99:0,33,255	0/0:3,0:3:88:0,9,108	0/0:3,0:3:88:0,9,108	0/0:25,0:25:99:0,75,255	0/0:21,0:21:99:0,63,255	0/0:13,0:13:99:0,39,255	0/1:8,6:14:99:174,0,246	0/0:11,0:11:99:0,33,255	0/0:23,0:23:99:0,69,255	0/0:8,0:8:99:0,24,255	0/0:14,0:14:99:0,42,255	0/1:10,9:19:99:255,0,255	0/0:8,0:8:99:0,24,255	0/0:19,0:19:99:0,57,255	0/1:13,4:17:99:93,0,255	0/0:5,0:5:96:0,15,180	0/0:14,0:14:99:0,42,255	0/0:22,0:22:99:0,66,255	0/0:22,0:22:99:0,66,255	0/0:22,0:22:99:0,66,255	0/0:16,0:16:99:0,48,255	0/0:8,0:8:99:0,24,255	0/0:38,0:38:99:0,114,255	0/0:25,0:25:99:0,75,255	0/0:8,0:8:99:0,24,255	0/1:20,26:46:99:255,0,255	0/0:24,0:24:99:0,72,255	0/0:17,0:17:99:0,51,255	0/0:6,0:6:98:0,18,216	0/0:20,0:20:99:0,60,255	0/0:19,0:19:99:0,57,255	0/0:24,0:24:99:0,72,255	0/0:23,0:23:99:0,69,255	0/0:12,0:12:99:0,36,255	0/0:22,0:22:99:0,66,255	0/0:9,0:9:99:0,27,255	0/0:12,0:12:99:0,36,255	0/0:15,0:15:99:0,45,255	0/1:6,4:10:99:114,0,186	0/0:7,0:7:99:0,21,252	0/0:7,0:7:99:0,21,252	0/0:3,0:3:88:0,9,108	0/0:6,0:6:98:0,18,216	0/0:29,0:29:99:0,87,255	0/0:19,0:19:99:0,57,255	0/0:11,0:11:99:0,33,255	0/0:18,0:18:99:0,54,255	0/1:5,12:17:99:255,0,129	0/0:7,0:7:99:0,21,252	0/0:14,0:14:99:0,42,255	0/0:2,0:2:79:0,6,72
1	8936	S1_8936	T	G	20	PASS	.	GT:AD:DP:GQ:PL	./.	./.	1/1:0,4:4:94:144,12,0	0/0:1,0:1:66:0,3,36	1/1:0,1:1:66:36,3,0	./.	./.	./.	0/0:4,0:4:94:0,12,144	0/0:3,0:3:88:0,9,108	0/1:3,1:4:99:24,0,96	./.	0/0:2,0:2:79:0,6,72	./.	0/0:3,0:3:88:0,9,108	./.	./.	./.	./.	0/0:2,0:2:79:0,6,72	0/0:2,0:2:79:0,6,72	./.	1/1:0,2:2:79:72,6,0	0/0:1,0:1:66:0,3,36	0/0:1,0:1:66:0,3,36	0/0:2,0:2:79:0,6,72	./.	0/0:1,0:1:66:0,3,36	0/0:1,0:1:66:0,3,36	./.	./.	0/0:1,0:1:66:0,3,36	./.	0/0:1,0:1:66:0,3,36	1/1:0,1:1:66:36,3,0	./.	0/0:2,0:2:79:0,6,72	0/0:4,0:4:94:0,12,144	0/0:1,0:1:66:0,3,36	./.	1/1:0,1:1:66:36,3,0	0/0:3,0:3:88:0,9,108	0/1:1,1:2:99:30,0,30	./.	0/0:1,0:1:66:0,3,36	./.	0/0:1,0:1:66:0,3,36	./.	0/0:1,0:1:66:0,3,36	0/0:1,0:1:66:0,3,36	0/0:1,0:1:66:0,3,36	./.	./.	0/0:5,0:5:96:0,15,180	./.	./.	0/0:1,0:1:66:0,3,36	./.	./.	./.	./.	./.	./.	0/0:2,0:2:79:0,6,72	./.	1/1:0,1:1:66:36,3,0	0/0:2,0:2:79:0,6,72	./.	0/0:4,0:4:94:0,12,144	./.	./.	./.	./.	0/0:4,0:4:94:0,12,144	1/1:0,3:3:88:108,9,0	0/0:2,0:2:79:0,6,72	./.	0/0:2,0:2:79:0,6,72	0/1:2,1:3:99:27,0,63	./.	./.	0/0:1,0:1:66:0,3,36	0/0:3,0:3:88:0,9,108	./.	./.	./.	0/0:3,0:3:88:0,9,108	./.	0/0:1,0:1:66:0,3,36	1/1:0,1:1:66:36,3,0	./.	./.	0/0:1,0:1:66:0,3,36	./.
1	9162	S1_9162	G	A	20	PASS	.	GT:AD:DP:GQ:PL	./.	./.	./.	./.	./.	0/1:10,5:15:99:135,0,255	./.	0/0:3,0:3:88:0,9,108	./.	1/1:0,2:2:79:72,6,0	0/0:2,0:2:79:0,6,72	./.	./.	./.	./.	./.	1/1:0,3:3:88:108,9,0	./.	0/0:2,0:2:79:0,6,72	./.	./.	./.	./.	0/0:1,0:1:66:0,3,36	0/0:2,0:2:79:0,6,72	1/1:0,1:1:66:36,3,0	./.	./.	./.	0/0:4,0:4:94:0,12,144	1/1:0,3:3:88:108,9,0	./.	./.	./.	0/0:1,0:1:66:0,3,36	./.	0/0:1,0:1:66:0,3,36	./.	./.	./.	./.	./.	0/0:1,0:1:66:0,3,36	./.	./.	1/1:0,3:3:88:108,9,0	./.	0/0:1,0:1:66:0,3,36	./.	./.	./.	./.	0/0:2,0:2:79:0,6,72	0/0:2,0:2:79:0,6,72	./.	./.	./.	./.	./.	1/1:0,2:2:79:72,6,0	./.	./.	./.	./.	1/1:0,2:2:79:72,6,0	1/1:0,2:2:79:72,6,0	./.	./.	./.	./.	0/0:1,0:1:66:0,3,36	./.	1/1:0,2:2:79:72,6,0	1/1:0,1:1:66:36,3,0	./.	0/0:8,0:8:99:0,24,255	0/0:4,0:4:94:0,12,144	0/0:2,0:2:79:0,6,72	./.	./.	1/1:0,1:1:66:36,3,0	./.	./.	./.	./.	./.	0/0:2,0:2:79:0,6,72	./.	./.	./.	./.	1/1:0,1:1:66:36,3,0	./.	1/1:0,1:1:66:36,3,0
1	9217	S1_9217	G	A	20	PASS	.	GT:AD:DP:GQ:PL	0/0:32,0:32:99:0,96,255	0/0:32,0:32:99:0,96,255	0/0:109,0:109:99:0,255,255	0/0:57,0:57:99:0,171,255	0/0:45,0:45:99:0,135,255	./.	0/0:32,0:32:99:0,96,255	0/0:16,0:16:99:0,48,255	0/0:86,0:86:99:0,255,255	0/0:44,0:44:99:0,132,255	0/0:42,0:42:99:0,126,255	0/0:50,0:50:99:0,150,255	0/0:127,0:127:99:0,255,255	0/0:38,0:38:99:0,114,255	0/0:26,0:26:99:0,78,255	0/0:30,0:30:99:0,90,255	0/0:25,0:25:99:0,75,255	0/0:18,0:18:99:0,54,255	0/0:17,0:17:99:0,51,255	0/0:38,0:38:99:0,114,255	0/0:53,0:53:99:0,159,255	0/0:39,0:39:99:0,117,255	0/0:26,0:26:99:0,78,255	0/0:13,0:13:99:0,39,255	0/0:37,0:37:99:0,111,255	0/0:26,0:26:99:0,78,255	0/0:6,0:6:98:0,18,216	0/0:72,0:72:99:0,216,255	0/0:40,0:40:99:0,120,255	0/0:35,0:35:99:0,105,255	0/0:38,0:38:99:0,114,255	0/0:117,0:117:99:0,255,255	0/0:2,0:2:79:0,6,72	0/0:77,0:77:99:0,231,255	0/0:44,0:44:99:0,132,255	0/0:16,0:16:99:0,48,255	0/0:62,0:62:99:0,186,255	0/0:44,0:44:99:0,132,255	0/0:41,0:41:99:0,123,255	0/0:38,0:38:99:0,114,255	0/0:38,0:38:99:0,114,255	0/0:41,0:41:99:0,123,255	0/0:25,0:25:99:0,75,255	0/0:19,0:19:99:0,57,255	0/0:20,0:20:99:0,60,255	0/0:26,0:26:99:0,78,255	0/0:55,0:55:99:0,165,255	0/0:35,0:35:99:0,105,255	0/0:77,0:77:99:0,231,255	0/0:74,0:74:99:0,222,255	0/0:32,0:32:99:0,96,255	0/0:19,0:19:99:0,57,255	0/0:18,0:18:99:0,54,255	0/0:32,0:32:99:0,96,255	0/0:48,0:48:99:0,144,255	0/0:17,0:17:99:0,51,255	0/0:59,0:59:99:0,177,255	0/0:16,0:16:99:0,48,255	0/0:48,0:48:99:0,144,255	0/0:26,0:26:99:0,78,255	0/0:61,0:61:99:0,183,255	0/0:44,0:44:99:0,132,255	0/0:39,0:39:99:0,117,255	0/0:56,0:56:99:0,168,255	0/0:15,0:15:99:0,45,255	1/1:0,35:35:99:255,105,0	0/0:76,0:76:99:0,228,255	0/0:41,0:41:99:0,123,255	0/0:126,0:126:99:0,255,255	0/0:66,0:66:99:0,198,255	0/0:36,0:36:99:0,108,255	0/0:23,0:23:99:0,69,255	0/0:13,0:13:99:0,39,255	0/0:27,0:27:99:0,81,255	0/0:53,0:53:99:0,159,255	0/0:55,0:55:99:0,165,255	0/0:18,0:18:99:0,54,255	0/0:44,0:44:99:0,132,255	0/0:20,0:20:99:0,60,255	0/0:10,0:10:99:0,30,255	0/0:24,0:24:99:0,72,255	0/0:48,0:48:99:0,144,255	0/0:62,0:62:99:0,186,255	0/0:29,0:29:99:0,87,255	0/0:28,0:28:99:0,84,255	0/0:4,0:4:94:0,12,144	0/0:23,0:23:99:0,69,255	0/0:38,0:38:99:0,114,255	0/0:48,0:48:99:0,144,255	0/0:68,0:68:99:0,204,255	0/0:35,0:35:99:0,105,255	0/0:28,0:28:99:0,84,255	0/0:28,0:28:99:0,84,255	0/0:3,0:3:88:0,9,108
1	9446	S1_9446	T	G	20	PASS	.	GT:AD:DP:GQ:PL	./.	./.	./.	./.	./.	0/0:16,0:16:99:0,48,255	0/0:10,0:10:99:0,30,255	./.	./.	0/0:52,0:52:99:0,156,255	./.	./.	./.	./.	./.	./.	./.	0/0:7,0:7:99:0,21,252	./.	0/0:3,0:3:88:0,9,108	./.	./.	./.	./.	./.	./.	./.	0/0:2,0:2:79:0,6,72	./.	./.	0/0:11,0:11:99:0,33,255	./.	./.	./.	./.	./.	./.	0/0:13,0:13:99:0,39,255	./.	./.	./.	0/0:7,0:7:99:0,21,252	0/0:18,0:18:99:0,54,255	./.	./.	./.	./.	./.	./.	./.	./.	./.	./.	./.	./.	./.	./.	0/0:5,0:5:96:0,15,180	./.	./.	./.	./.	./.	./.	./.	0/0:29,0:29:99:0,87,255	./.	./.	./.	./.	0/0:17,0:17:99:0,51,255	0/0:4,0:4:94:0,12,144	./.	0/0:15,0:15:99:0,45,255	./.	./.	./.	./.	./.	./.	0/0:9,0:9:99:0,27,255	0/0:11,0:11:99:0,33,255	./.	./.	0/1:6,12:18:99:255,0,162	./.	./.	./.	./.	0/0:16,0:16:99:0,48,255	./.	./.	./.	./.
1	9555	S1_9555	T	C	20	PASS	.	GT:AD:DP:GQ:PL	0/0:17,0:17:99:0,51,255	./.	0/1:18,18:36:99:255,0,255	0/0:24,0:24:99:0,72,255	0/0:14,0:14:99:0,42,255	./.	0/0:11,0:11:99:0,33,255	0/1:10,6:16:99:168,0,255	0/0:21,0:21:99:0,63,255	0/0:18,0:18:99:0,54,255	0/0:13,0:13:99:0,39,255	./.	0/0:47,0:47:99:0,141,255	0/0:2,0:2:79:0,6,72	0/1:9,11:20:99:255,0,255	0/0:5,0:5:96:0,15,180	0/0:17,0:17:99:0,51,255	0/0:8,0:8:99:0,24,255	0/0:11,0:11:99:0,33,255	0/0:16,0:16:99:0,48,255	0/0:24,0:24:99:0,72,255	0/0:7,0:7:99:0,21,252	0/0:10,0:10:99:0,30,255	0/1:22,11:33:99:255,0,255	./.	0/0:10,0:10:99:0,30,255	1/1:0,6:6:98:216,18,0	0/0:29,0:29:99:0,87,255	0/0:24,0:24:99:0,72,255	0/0:15,0:15:99:0,45,255	0/0:32,0:32:99:0,96,255	0/0:26,0:26:99:0,78,255	0/0:4,0:4:94:0,12,144	0/0:26,0:26:99:0,78,255	0/0:16,0:16:99:0,48,255	0/0:20,0:20:99:0,60,255	0/0:23,0:23:99:0,69,255	0/0:11,0:11:99:0,33,255	0/0:23,0:23:99:0,69,255	0/0:10,0:10:99:0,30,255	0/0:9,0:9:99:0,27,255	0/0:30,0:30:99:0,90,255	0/0:13,0:13:99:0,39,255	0/0:15,0:15:99:0,45,255	0/0:4,0:4:94:0,12,144	0/0:5,0:5:96:0,15,180	0/0:4,0:4:94:0,12,144	./.	0/0:12,0:12:99:0,36,255	0/0:14,0:14:99:0,42,255	0/0:11,0:11:99:0,33,255	0/0:8,0:8:99:0,24,255	0/0:11,0:11:99:0,33,255	./.	0/0:9,0:9:99:0,27,255	0/0:8,0:8:99:0,24,255	0/0:13,0:13:99:0,39,255	0/1:5,4:9:99:117,0,153	./.	0/1:7,11:18:99:255,0,198	0/0:18,0:18:99:0,54,255	0/0:18,0:18:99:0,54,255	0/0:6,0:6:98:0,18,216	./.	0/0:6,0:6:98:0,18,216	1/1:0,15:15:99:255,45,0	./.	0/0:7,0:7:99:0,21,252	0/1:23,38:61:99:255,0,255	0/0:10,0:10:99:0,30,255	0/0:9,0:9:99:0,27,255	./.	0/0:17,0:17:99:0,51,255	0/1:11,7:18:99:198,0,255	0/0:18,0:18:99:0,54,255	0/0:53,0:53:99:0,159,255	0/0:7,0:7:99:0,21,252	0/0:12,0:12:99:0,36,255	0/0:7,0:7:99:0,21,252	0/0:13,0:13:99:0,39,255	./.	0/0:12,0:12:99:0,36,255	0/0:19,0:19:99:0,57,255	0/0:8,0:8:99:0,24,255	0/0:4,0:4:94:0,12,144	0/0:6,0:6:98:0,18,216	0/0:9,0:9:99:0,27,255	0/0:9,0:9:99:0,27,255	0/0:12,0:12:99:0,36,255	0/0:32,0:32:99:0,96,255	0/1:23,11:34:99:255,0,255	0/0:25,0:25:99:0,75,255	0/1:3,6:9:99:189,0,81	0/0:4,0:4:94:0,12,144
1	9612	S1_9612	C	G	20	PASS	.	GT:AD:DP:GQ:PL	./.	./.	./.	./.	./.	0/0:1,0:1:66:0,3,36	./.	./.	./.	./.	./.	./.	./.	./.	./.	./.	./.	./.	./.	./.	./.	./.	1/1:0,1:1:66:36,3,0	0/0:1,0:1:66:0,3,36	0/0:1,0:1:66:0,3,36	./.	./.	./.	./.	./.	./.	./.	./.	./.	./.	./.	0/0:1,0:1:66:0,3,36	./.	./.	./.	0/0:1,0:1:66:0,3,36	./.	1/1:0,1:1:66:36,3,0	./.	./.	./.	./.	./.	./.	./.	./.	./.	./.	./.	1/1:0,1:1:66:36,3,0	./.	./.	./.	./.	./.	./.	./.	./.	./.	./.	./.	./.	./.	0/0:1,0:1:66:0,3,36	./.	./.	./.	./.	./.	./.	./.	./.	./.	0/0:1,0:1:66:0,3,36	./.	./.	./.	./.	./.	./.	./.	./.	./.	./.	./.	./.	./.	./.	./.
1	9912	S1_9912	C	T	20	PASS	.	GT:AD:DP:GQ:PL	0/0:1,0:1:66:0,3,36	0/0:2,0:2:79:0,6,72	./.	0/0:7,0:7:99:0,21,252	./.	0/0:7,0:7:99:0,21,252	1/1:0,3:3:88:108,9,0	1/1:0,5:5:96:180,15,0	0/0:7,0:7:99:0,21,252	1/1:0,7:7:99:252,21,0	1/1:0,9:9:99:255,27,0	./.	./.	1/1:0,3:3:88:108,9,0	./.	./.	./.	0/0:2,0:2:79:0,6,72	1/1:0,2:2:79:72,6,0	1/1:0,3:3:88:108,9,0	1/1:0,8:8:99:255,24,0	1/1:0,8:8:99:255,24,0	./.	0/0:2,0:2:79:0,6,72	1/1:0,10:10:99:255,30,0	0/0:4,0:4:94:0,12,144	./.	0/0:9,0:9:99:0,27,255	0/0:2,0:2:79:0,6,72	0/1:8,8:16:99:240,0,240	0/0:2,0:2:79:0,6,72	./.	1/1:0,1:1:66:36,3,0	./.	1/1:0,3:3:88:108,9,0	0/0:2,0:2:79:0,6,72	./.	0/0:4,0:4:94:0,12,144	0/0:8,0:8:99:0,24,255	0/0:6,0:6:98:0,18,216	0/0:5,0:5:96:0,15,180	1/1:0,3:3:88:108,9,0	./.	0/0:1,0:1:66:0,3,36	./.	1/1:0,4:4:94:144,12,0	./.	./.	./.	0/0:6,0:6:98:0,18,216	0/0:2,0:2:79:0,6,72	./.	0/1:3,2:5:99:57,0,93	1/1:0,5:5:96:180,15,0	./.	0/0:2,0:2:79:0,6,72	./.	0/0:1,0:1:66:0,3,36	1/1:0,4:4:94:144,12,0	1/1:0,3:3:88:108,9,0	1/1:0,8:8:99:255,24,0	./.	1/1:0,6:6:98:216,18,0	0/0:5,0:5:96:0,15,180	1/1:0,2:2:79:72,6,0	0/0:5,0:5:96:0,15,180	./.	./.	./.	1/1:0,9:9:99:255,27,0	0/1:2,7:9:99:225,0,45	0/0:1,0:1:66:0,3,36	./.	0/0:4,0:4:94:0,12,144	0/0:1,0:1:66:0,3,36	1/1:0,15:15:99:255,45,0	./.	0/0:2,0:2:79:0,6,72	./.	0/1:2,2:4:99:60,0,60	./.	1/1:0,3:3:88:108,9,0	0/0:3,0:3:88:0,9,108	0/1:4,3:7:99:87,0,123	1/1:0,1:1:66:36,3,0	0/0:1,0:1:66:0,3,36	./.	./.	./.	./.	0/1:3,6:9:99:189,0,81	./.	1/1:0,8:8:99:255,24,0	1/1:0,1:1:66:36,3,0
1	10064	S1_10064	C	A	20	PASS	.	GT:AD:DP:GQ:PL	0/0:1,0:1:66:0,3,36	./.	./.	0/0:1,0:1:66:0,3,36	./.	./.	./.	./.	1/1:0,1:1:66:36,3,0	0/0:1,0:1:66:0,3,36	./.	./.	./.	./.	./.	./.	./.	./.	./.	./.	./.	./.	./.	0/0:1,0:1:66:0,3,36	0/0:2,0:2:79:0,6,72	./.	./.	./.	./.	0/0:1,0:1:66:0,3,36	./.	0/0:3,0:3:88:0,9,108	./.	0/0:1,0:1:66:0,3,36	0/0:1,0:1:66:0,3,36	./.	./.	./.	./.	./.	./.	./.	./.	./.	./.	./.	./.	./.	0/0:1,0:1:66:0,3,36	./.	./.	./.	./.	0/0:1,0:1:66:0,3,36	./.	./.	./.	./.	./.	0/0:1,0:1:66:0,3,36	./.	./.	./.	./.	./.	./.	./.	./.	1/1:0,1:1:66:36,3,0	./.	./.	./.	./.	./.	0/0:1,0:1:66:0,3,36	./.	./.	./.	./.	./.	./.	./.	./.	./.	0/0:2,0:2:79:0,6,72	./.	./.	./.	./.	1/1:0,1:1:66:36,3,0	./.	./.	./.	./.
1	10130	S1_10130	T	A	20	PASS	.	GT:AD:DP:GQ:PL	0/0:9,0:9:99:0,27,255	0/0:5,0:5:96:0,15,180	1/1:0,24:24:99:255,72,0	0/0:11,0:11:99:0,33,255	1/1:0,13:13:99:255,39,0	0/1:9,7:16:99:204,0,255	0/0:6,0:6:98:0,18,216	0/1:5,4:9:99:117,0,153	0/0:11,0:11:99:0,33,255	0/1:10,10:20:99:255,0,255	1/1:0,9:9:99:255,27,0	0/0:10,0:10:99:0,30,255	1/1:0,39:39:99:255,117,0	1/1:0,5:5:96:180,15,0	0/0:14,0:14:99:0,42,255	0/0:1,0:1:66:0,3,36	1/1:0,10:10:99:255,30,0	0/0:2,0:2:79:0,6,72	0/1:6,8:14:99:246,0,174	0/0:3,0:3:88:0,9,108	0/1:5,9:14:99:255,0,138	0/1:2,6:8:99:192,0,48	1/1:0,14:14:99:255,42,0	0/1:5,2:7:99:51,0,159	1/1:0,26:26:99:255,78,0	0/1:13,14:27:99:255,0,255	0/0:1,0:1:66:0,3,36	0/0:25,0:25:99:0,75,255	0/1:6,5:11:99:147,0,183	0/1:4,7:11:99:219,0,111	0/0:9,0:9:99:0,27,255	0/1:18,24:42:99:255,0,255	0/0:1,0:1:66:0,3,36	1/1:0,15:15:99:255,45,0	0/1:8,12:20:99:255,0,228	0/1:3,4:7:99:123,0,87	0/0:33,0:33:99:0,99,255	0/1:3,7:10:99:222,0,78	0/0:10,0:10:99:0,30,255	1/1:0,5:5:96:180,15,0	0/0:8,0:8:99:0,24,255	0/0:9,0:9:99:0,27,255	1/1:0,13:13:99:255,39,0	1/1:0,2:2:79:72,6,0	0/0:1,0:1:66:0,3,36	0/0:17,0:17:99:0,51,255	0/1:7,4:11:99:111,0,219	0/1:9,6:15:99:171,0,255	0/1:11,8:19:99:231,0,255	0/0:12,0:12:99:0,36,255	0/0:8,0:8:99:0,24,255	0/1:10,9:19:99:255,0,255	0/1:3,5:8:99:156,0,84	0/1:3,8:11:99:255,0,75	0/1:9,7:16:99:204,0,255	0/1:3,2:5:99:57,0,93	1/1:0,11:11:99:255,33,0	0/0:9,0:9:99:0,27,255	0/1:4,3:7:99:87,0,123	0/1:4,3:7:99:87,0,123	0/1:7,10:17:99:255,0,201	1/1:0,11:11:99:255,33,0	0/1:3,2:5:99:57,0,93	1/1:0,8:8:99:255,24,0	0/0:6,0:6:98:0,18,216	0/1:7,9:16:99:255,0,204	0/1:8,8:16:99:240,0,240	0/0:10,0:10:99:0,30,255	0/1:9,16:25:99:255,0,249	0/1:7,8:15:99:243,0,207	1/1:0,5:5:96:180,15,0	1/1:0,5:5:96:180,15,0	0/0:7,0:7:99:0,21,252	0/0:11,0:11:99:0,33,255	0/0:16,0:16:99:0,48,255	0/1:11,8:19:99:231,0,255	1/1:0,12:12:99:255,36,0	1/1:0,20:20:99:255,60,0	0/1:7,3:10:99:78,0,222	0/0:10,0:10:99:0,30,255	0/1:4,3:7:99:87,0,123	0/0:7,0:7:99:0,21,252	0/1:7,9:16:99:255,0,204	0/1:5,15:20:99:255,0,120	1/1:0,5:5:96:180,15,0	0/1:4,1:5:99:21,0,129	0/0:9,0:9:99:0,27,255	0/1:3,9:12:99:255,0,72	1/1:0,7:7:99:252,21,0	0/1:10,6:16:99:168,0,255	1/1:0,13:13:99:255,39,0	0/1:3,2:5:99:57,0,93	0/1:1,3:4:99:96,0,24	0/0:1,0:1:66:0,3,36
1	10211	S1_10211	A	G	20	PASS	.	GT:AD:DP:GQ:PL	0/0:4,0:4:94:0,12,144	0/0:7,0:7:99:0,21,252	0/1:4,11:15:99:255,0,99	0/0:17,0:17:99:0,51,255	0/0:6,0:6:98:0,18,216	0/0:7,0:7:99:0,21,252	0/0:6,0:6:98:0,18,216	0/0:4,0:4:94:0,12,144	0/1:11,10:21:99:255,0,255	0/1:7,7:14:99:210,0,210	0/0:18,0:18:99:0,54,255	0/0:4,0:4:94:0,12,144	0/0:19,0:19:99:0,57,255	0/0:10,0:10:99:0,30,255	0/1:2,1:3:99:27,0,63	0/0:5,0:5:96:0,15,180	0/1:8,9:17:99:255,0,237	0/1:2,1:3:99:27,0,63	0/1:5,6:11:99:183,0,147	0/0:7,0:7:99:0,21,252	0/0:11,0:11:99:0,33,255	0/1:2,5:7:99:159,0,51	0/1:5,4:9:99:117,0,153	0/0:8,0:8:99:0,24,255	0/1:10,10:20:99:255,0,255	0/0:14,0:14:99:0,42,255	0/0:3,0:3:88:0,9,108	0/0:12,0:12:99:0,36,255	0/0:4,0:4:94:0,12,144	0/0:12,0:12:99:0,36,255	0/0:11,0:11:99:0,33,255	0/0:15,0:15:99:0,45,255	0/0:3,0:3:88:0,9,108	0/0:5,0:5:96:0,15,180	0/0:14,0:14:99:0,42,255	0/0:2,0:2:79:0,6,72	0/0:21,0:21:99:0,63,255	0/0:8,0:8:99:0,24,255	0/0:12,0:12:99:0,36,255	0/0:12,0:12:99:0,36,255	0/0:3,0:3:88:0,9,108	0/0:9,0:9:99:0,27,255	0/0:10,0:10:99:0,30,255	0/0:4,0:4:94:0,12,144	0/0:2,0:2:79:0,6,72	0/1:5,2:7:99:51,0,159	0/0:10,0:10:99:0,30,255	0/0:10,0:10:99:0,30,255	0/0:6,0:6:98:0,18,216	0/1:8,2:10:99:42,0,255	0/0:2,0:2:79:0,6,72	0/0:13,0:13:99:0,39,255	0/0:5,0:5:96:0,15,180	0/0:9,0:9:99:0,27,255	0/1:3,6:9:99:189,0,81	0/0:5,0:5:96:0,15,180	0/1:2,7:9:99:225,0,45	0/1:2,2:4:99:60,0,60	0/0:10,0:10:99:0,30,255	0/0:8,0:8:99:0,24,255	0/0:14,0:14:99:0,42,255	0/0:11,0:11:99:0,33,255	0/0:4,0:4:94:0,12,144	0/0:7,0:7:99:0,21,252	0/1:5,5:10:99:150,0,150	0/0:4,0:4:94:0,12,144	0/0:7,0:7:99:0,21,252	0/1:2,3:5:99:93,0,57	0/0:26,0:26:99:0,78,255	0/0:9,0:9:99:0,27,255	0/1:6,12:18:99:255,0,162	0/1:2,3:5:99:93,0,57	0/0:5,0:5:96:0,15,180	0/1:1,4:5:99:129,0,21	0/0:4,0:4:94:0,12,144	0/0:14,0:14:99:0,42,255	0/0:4,0:4:94:0,12,144	0/1:3,2:5:99:57,0,93	0/0:10,0:10:99:0,30,255	0/0:2,0:2:79:0,6,72	0/0:6,0:6:98:0,18,216	0/1:2,2:4:99:60,0,60	0/0:6,0:6:98:0,18,216	0/0:11,0:11:99:0,33,255	0/0:5,0:5:96:0,15,180	0/0:8,0:8:99:0,24,255	0/0:17,0:17:99:0,51,255	0/0:4,0:4:94:0,12,144	0/0:5,0:5:96:0,15,180	0/0:8,0:8:99:0,24,255	0/0:8,0:8:99:0,24,255	0/1:4,7:11:99:219,0,111	0/0:6,0:6:98:0,18,216	0/0:1,0:1:66:0,3,36
1	10327	S1_10327	C	T	20	PASS	.	GT:AD:DP:GQ:PL	1/1:0,7:7:99:252,21,0	0/0:5,0:5:96:0,15,180	./.	1/1:0,17:17:99:255,51,0	0/0:19,0:19:99:0,57,255	0/0:18,0:18:99:0,54,255	./.	0/0:13,0:13:99:0,39,255	1/1:0,24:24:99:255,72,0	0/1:13,17:30:99:255,0,255	0/0:24,0:24:99:0,72,255	0/0:9,0:9:99:0,27,255	./.	0/0:7,0:7:99:0,21,252	./.	./.	./.	1/1:0,7:7:99:252,21,0	1/1:0,14:14:99:255,42,0	./.	1/1:0,18:18:99:255,54,0	1/1:0,5:5:96:180,15,0	./.	./.	0/0:21,0:21:99:0,63,255	0/0:13,0:13:99:0,39,255	0/0:7,0:7:99:0,21,252	1/1:0,18:18:99:255,54,0	0/0:11,0:11:99:0,33,255	0/1:14,10:24:99:255,0,255	./.	./.	./.	./.	0/0:17,0:17:99:0,51,255	1/1:0,5:5:96:180,15,0	0/0:31,0:31:99:0,93,255	0/0:14,0:14:99:0,42,255	1/1:0,16:16:99:255,48,0	0/0:12,0:12:99:0,36,255	./.	./.	0/1:13,17:30:99:255,0,255	0/0:4,0:4:94:0,12,144	0/0:1,0:1:66:0,3,36	0/0:18,0:18:99:0,54,255	0/0:15,0:15:99:0,45,255	0/0:12,0:12:99:0,36,255	0/0:23,0:23:99:0,69,255	0/0:13,0:13:99:0,39,255	./.	./.	0/1:20,9:29:99:237,0,255	0/0:13,0:13:99:0,39,255	./.	0/0:4,0:4:94:0,12,144	0/0:11,0:11:99:0,33,255	0/0:16,0:16:99:0,48,255	0/0:7,0:7:99:0,21,252	0/1:7,6:13:99:177,0,213	0/0:17,0:17:99:0,51,255	0/0:23,0:23:99:0,69,255	0/0:20,0:20:99:0,60,255	0/0:12,0:12:99:0,36,255	0/0:5,0:5:96:0,15,180	./.	0/0:11,0:11:99:0,33,255	0/0:5,0:5:96:0,15,180	./.	0/0:12,0:12:99:0,36,255	0/0:2,0:2:79:0,6,72	1/1:0,4:4:94:144,12,0	./.	0/0:14,0:14:99:0,42,255	1/1:0,9:9:99:255,27,0	1/1:1,32:33:99:255,64,0	0/1:11,9:20:99:255,0,255	0/0:18,0:18:99:0,54,255	0/0:11,0:11:99:0,33,255	0/0:15,0:15:99:0,45,255	0/1:11,1:12:50:0,0,255	0/0:25,0:25:99:0,75,255	./.	0/1:14,7:21:99:189,0,255	0/0:7,0:7:99:0,21,252	0/0:6,0:6:98:0,18,216	./.	0/0:19,0:19:99:0,57,255	0/0:13,0:13:99:0,39,255	./.	1/1:0,13:13:99:255,39,0	./.	0/1:16,9:25:99:249,0,255	./.
1	10417	S1_10417	T	A	20	PASS	.	GT:AD:DP:GQ:PL	./.	./.	0/0:15,0:15:99:0,45,255	0/0:13,0:13:99:0,39,255	./.	./.	1/1:0,3:3:88:108,9,0	./.	0/0:26,0:26:99:0,78,255	1/1:1,18:19:99:255,21,0	./.	./.	0/0:32,0:32:99:0,96,255	0/0:7,0:7:99:0,21,252	1/1:0,8:8:99:255,24,0	./.	0/0:13,0:13:99:0,39,255	./.	0/0:11,0:11:99:0,33,255	1/1:0,2:2:79:72,6,0	./.	0/0:6,0:6:98:0,18,216	0/0:13,0:13:99:0,39,255	./.	./.	./.	./.	./.	0/0:14,0:14:99:0,42,255	./.	0/0:1,0:1:66:0,3,36	./.	./.	./.	./.	./.	./.	./.	./.	./.	./.	1/1:0,8:8:99:255,24,0	./.	./.	./.	./.	./.	./.	./.	0/0:21,0:21:99:0,63,255	./.	./.	./.	1/1:0,18:18:99:255,54,0	0/0:17,0:17:99:0,51,255	./.	1/1:0,4:4:94:144,12,0	./.	./.	./.	./.	./.	./.	./.	./.	./.	./.	./.	./.	./.	./.	0/0:4,0:4:94:0,12,144	./.	./.	./.	0/0:44,0:44:99:0,132,255	./.	0/0:22,0:22:99:0,66,255	./.	1/1:0,7:7:99:252,21,0	./.	./.	./.	./.	./.	./.	./.	./.	./.	./.	./.	./.	./.	./.
1	10618	S1_10618	T	A	20	PASS	.	GT:AD:DP:GQ:PL	./.	0/0:1,0:1:66:0,3,36	0/0:3,0:3:88:0,9,108	./.	0/0:3,0:3:88:0,9,108	0/0:1,0:1:66:0,3,36	0/0:1,0:1:66:0,3,36	./.	./.	1/1:0,1:1:66:36,3,0	./.	./.	0/0:2,0:2:79:0,6,72	./.	0/1:1,1:2:99:30,0,30	./.	./.	./.	./.	./.	./.	./.	./.	./.	./.	0/0:1,0:1:66:0,3,36	./.	0/0:1,0:1:66:0,3,36	./.	./.	./.	./.	./.	0/0:1,0:1:66:0,3,36	./.	./.	0/0:5,0:5:96:0,15,180	./.	./.	1/1:0,1:1:66:36,3,0	0/0:1,0:1:66:0,3,36	./.	./.	./.	./.	./.	./.	./.	0/0:1,0:1:66:0,3,36	1/1:0,1:1:66:36,3,0	./.	0/0:1,0:1:66:0,3,36	./.	0/0:1,0:1:66:0,3,36	./.	0/0:1,0:1:66:0,3,36	./.	0/0:1,0:1:66:0,3,36	0/0:4,0:4:94:0,12,144	./.	./.	0/0:2,0:2:79:0,6,72	./.	./.	./.	0/0:1,0:1:66:0,3,36	./.	./.	0/1:1,1:2:99:30,0,30	0/0:1,0:1:66:0,3,36	0/0:1,0:1:66:0,3,36	./.	./.	1/1:0,1:1:66:36,3,0	0/0:1,0:1:66:0,3,36	./.	./.	./.	0/0:1,0:1:66:0,3,36	./.	0/0:2,0:2:79:0,6,72	./.	0/0:1,0:1:66:0,3,36	./.	./.	./.	0/0:1,0:1:66:0,3,36	./.	0/0:1,0:1:66:0,3,36	0/0:2,0:2:79:0,6,72	1/1:0,2:2:79:72,6,0	./.	0/0:1,0:1:66:0,3,36	./.
1	10738	S1_10738	G	T	20	PASS	.	GT:AD:DP:GQ:PL	./.	./.	0/0:16,0:16:99:0,48,255	./.	./.	0/0:11,0:11:99:0,33,255	0/0:6,0:6:98:0,18,216	./.	./.	0/0:22,0:22:99:0,66,255	./.	./.	0/0:33,0:33:99:0,99,255	0/0:7,0:7:99:0,21,252	./.	./.	0/0:10,0:10:99:0,30,255	0/0:3,0:3:88:0,9,108	./.	0/0:6,0:6:98:0,18,216	./.	./.	./.	0/0:8,0:8:99:0,24,255	./.	./.	./.	./.	./.	./.	./.	./.	./.	./.	./.	1/1:0,7:7:99:252,21,0	./.	0/0:3,0:3:88:0,9,108	./.	1/1:0,4:4:94:144,12,0	./.	0/0:12,0:12:99:0,36,255	./.	./.	./.	./.	./.	./.	./.	./.	./.	./.	./.	./.	0/0:12,0:12:99:0,36,255	0/0:9,0:9:99:0,27,255	0/0:12,0:12:99:0,36,255	./.	./.	./.	1/1:0,28:28:99:255,84,0	./.	1/1:0,7:7:99:252,21,0	./.	./.	0/0:22,0:22:99:0,66,255	./.	./.	./.	./.	./.	0/0:6,0:6:98:0,18,216	./.	0/0:8,0:8:99:0,24,255	./.	./.	./.	./.	./.	./.	0/0:10,0:10:99:0,30,255	./.	1/1:0,10:10:99:255,30,0	./.	1/1:0,4:4:94:144,12,0	./.	./.	./.	./.	0/0:16,0:16:99:0,48,255	./.	./.	./.	./.
1	10847	S1_10847	C	T	20	PASS	.	GT:AD:DP:GQ:PL	0/0:1,0:1:66:0,3,36	0/0:13,0:13:99:0,39,255	0/0:8,0:8:99:0,24,255	0/0:9,0:9:99:0,27,255	0/0:5,0:5:96:0,15,180	0/1:7,5:12:99:144,0,216	0/0:1,0:1:66:0,3,36	0/0:7,0:7:99:0,21,252	0/0:9,0:9:99:0,27,255	0/0:10,0:10:99:0,30,255	0/0:47,0:47:99:0,141,255	0/0:7,0:7:99:0,21,252	0/0:11,0:11:99:0,33,255	./.	0/0:3,0:3:88:0,9,108	0/0:2,0:2:79:0,6,72	0/0:3,0:3:88:0,9,108	0/0:2,0:2:79:0,6,72	0/0:5,0:5:96:0,15,180	0/0:2,0:2:79:0,6,72	0/0:4,0:4:94:0,12,144	0/0:2,0:2:79:0,6,72	0/0:2,0:2:79:0,6,72	0/0:11,0:11:99:0,33,255	0/0:5,0:5:96:0,15,180	0/0:6,0:6:98:0,18,216	0/0:1,0:1:66:0,3,36	0/0:19,0:19:99:0,57,255	0/0:1,0:1:66:0,3,36	0/0:6,0:6:98:0,18,216	0/0:2,0:2:79:0,6,72	0/0:8,0:8:99:0,24,255	0/0:5,0:5:96:0,15,180	0/0:4,0:4:94:0,12,144	0/0:20,0:20:99:0,60,255	0/0:4,0:4:94:0,12,144	0/0:11,0:11:99:0,33,255	0/0:2,0:2:79:0,6,72	0/0:16,0:16:99:0,48,255	0/0:16,0:16:99:0,48,255	0/0:3,0:3:88:0,9,108	0/0:6,0:6:98:0,18,216	0/0:5,0:5:96:0,15,180	0/0:1,0:1:66:0,3,36	0/0:2,0:2:79:0,6,72	0/0:14,0:14:99:0,42,255	0/0:1,0:1:66:0,3,36	0/0:4,0:4:94:0,12,144	0/0:8,0:8:99:0,24,255	0/0:2,0:2:79:0,6,72	0/0:1,0:1:66:0,3,36	0/0:2,0:2:79:0,6,72	0/0:5,0:5:96:0,15,180	0/0:20,0:20:99:0,60,255	0/0:2,0:2:79:0,6,72	0/0:4,0:4:94:0,12,144	0/0:3,0:3:88:0,9,108	0/0:2,0:2:79:0,6,72	0/0:12,0:12:99:0,36,255	0/0:15,0:15:99:0,45,255	0/0:5,0:5:96:0,15,180	0/0:8,0:8:99:0,24,255	0/0:3,0:3:88:0,9,108	0/0:1,0:1:66:0,3,36	0/0:14,0:14:99:0,42,255	0/0:5,0:5:96:0,15,180	0/0:5,0:5:96:0,15,180	0/0:3,0:3:88:0,9,108	0/0:14,0:14:99:0,42,255	0/0:28,0:28:99:0,84,255	0/0:2,0:2:79:0,6,72	./.	0/0:4,0:4:94:0,12,144	0/0:23,0:23:99:0,69,255	0/0:25,0:25:99:0,75,255	0/0:12,0:12:99:0,36,255	./.	0/0:4,0:4:94:0,12,144	0/0:2,0:2:79:0,6,72	0/0:16,0:16:99:0,48,255	0/1:3,1:4:99:24,0,96	0/0:9,0:9:99:0,27,255	0/0:4,0:4:94:0,12,144	0/0:6,0:6:98:0,18,216	./.	0/0:1,0:1:66:0,3,36	0/0:8,0:8:99:0,24,255	0/0:5,0:5:96:0,15,180	0/0:4,0:4:94:0,12,144	./.	0/0:16,0:16:99:0,48,255	0/0:16,0:16:99:0,48,255	0/0:10,0:10:99:0,30,255	0/0:2,0:2:79:0,6,72
1	11452	S1_11452	G	A	20	PASS	.	GT:AD:DP:GQ:PL	./.	./.	./.	./.	./.	./.	./.	./.	./.	./.	1/1:0,2:2:79:72,6,0	./.	./.	./.	./.	./.	0/0:1,0:1:66:0,3,36	./.	./.	./.	1/1:0,1:1:66:36,3,0	./.	./.	./.	./.	./.	./.	1/1:0,2:2:79:72,6,0	0/0:1,0:1:66:0,3,36	./.	./.	0/0:1,0:1:66:0,3,36	./.	./.	./.	./.	./.	./.	./.	./.	./.	./.	./.	./.	./.	./.	./.	./.	./.	./.	./.	0/1:1,1:2:99:30,0,30	./.	./.	./.	./.	./.	./.	./.	./.	./.	./.	0/0:1,0:1:66:0,3,36	0/0:1,0:1:66:0,3,36	./.	./.	./.	./.	./.	./.	./.	./.	0/0:1,0:1:66:0,3,36	./.	./.	./.	0/0:1,0:1:66:0,3,36	0/0:1,0:1:66:0,3,36	./.	./.	./.	./.	./.	./.	./.	./.	0/0:1,0:1:66:0,3,36	0/0:1,0:1:66:0,3,36	./.	./.	./.	./.	./.	./.
1	11654	S1_11654	C	A	20	PASS	.	GT:AD:DP:GQ:PL	./.	./.	./.	./.	0/0:3,0:3:88:0,9,108	./.	./.	./.	./.	./.	./.	0/0:1,0:1:66:0,3,36	./.	./.	./.	./.	./.	./.	./.	./.	./.	./.	./.	./.	./.	1/1:0,1:1:66:36,3,0	./.	./.	1/1:0,1:1:66:36,3,0	./.	./.	./.	./.	./.	./.	./.	./.	./.	./.	./.	./.	./.	./.	./.	./.	./.	./.	./.	./.	./.	./.	./.	./.	./.	./.	./.	./.	./.	./.	0/0:1,0:1:66:0,3,36	./.	0/0:1,0:1:66:0,3,36	./.	./.	./.	0/0:4,0:4:94:0,12,144	./.	./.	./.	./.	0/0:3,0:3:88:0,9,108	./.	./.	./.	./.	./.	0/0:1,0:1:66:0,3,36	./.	./.	./.	./.	./.	./.	./.	./.	0/1:1,1:2:99:30,0,30	./.	./.	0/0:1,0:1:66:0,3,36	./.	0/0:3,0:3:88:0,9,108	./.	./.	./.
1	11935	S1_11935	G	A	20	PASS	.	GT:AD:DP:GQ:PL	./.	./.	0/1:1,1:2:99:30,0,30	./.	1/1:0,2:2:79:72,6,0	0/0:1,0:1:66:0,3,36	./.	0/0:1,0:1:66:0,3,36	./.	0/0:1,0:1:66:0,3,36	0/0:5,0:5:96:0,15,180	./.	0/1:2,2:4:99:60,0,60	0/0:1,0:1:66:0,3,36	./.	./.	./.	./.	0/1:2,2:4:99:60,0,60	./.	./.	./.	./.	./.	0/0:1,0:1:66:0,3,36	./.	./.	0/0:2,0:2:79:0,6,72	1/1:0,2:2:79:72,6,0	0/0:2,0:2:79:0,6,72	./.	0/0:2,0:2:79:0,6,72	1/1:0,1:1:66:36,3,0	./.	0/0:1,0:1:66:0,3,36	./.	0/0:2,0:2:79:0,6,72	./.	./.	./.	./.	./.	./.	./.	./.	./.	0/0:2,0:2:79:0,6,72	./.	0/0:1,0:1:66:0,3,36	./.	./.	./.	./.	0/0:2,0:2:79:0,6,72	0/0:1,0:1:66:0,3,36	./.	0/0:2,0:2:79:0,6,72	./.	0/0:1,0:1:66:0,3,36	./.	./.	./.	./.	./.	0/0:4,0:4:94:0,12,144	0/0:1,0:1:66:0,3,36	0/0:1,0:1:66:0,3,36	./.	0/1:3,2:5:99:57,0,93	./.	0/0:1,0:1:66:0,3,36	./.	./.	./.	0/0:1,0:1:66:0,3,36	0/0:3,0:3:88:0,9,108	1/1:0,1:1:66:36,3,0	0/0:1,0:1:66:0,3,36	./.	./.	0/1:1,1:2:99:30,0,30	1/1:0,1:1:66:36,3,0	./.	./.	0/0:1,0:1:66:0,3,36	./.	1/1:0,1:1:66:36,3,0	0/0:1,0:1:66:0,3,36	0/0:1,0:1:66:0,3,36	./.	0/0:3,0:3:88:0,9,108	./.	./.	./.
1	12035	S1_12035	G	A	20	PASS	.	GT:AD:DP:GQ:PL	./.	./.	./.	./.	./.	0/0:2,0:2:79:0,6,72	./.	./.	./.	./.	./.	0/0:2,0:2:79:0,6,72	1/1:0,1:1:66:36,3,0	./.	./.	./.	./.	./.	./.	./.	./.	./.	./.	./.	0/0:1,0:1:66:0,3,36	./.	./.	0/0:2,0:2:79:0,6,72	./.	./.	./.	./.	./.	./.	1/1:0,1:1:66:36,3,0	./.	./.	./.	./.	1/1:0,1:1:66:36,3,0	./.	./.	./.	./.	./.	./.	./.	./.	./.	./.	./.	0/0:1,0:1:66:0,3,36	./.	./.	1/1:0,1:1:66:36,3,0	./.	./.	./.	./.	./.	0/0:1,0:1:66:0,3,36	./.	./.	./.	./.	./.	./.	./.	./.	./.	./.	./.	./.	./.	./.	./.	./.	1/1:0,1:1:66:36,3,0	./.	0/0:1,0:1:66:0,3,36	./.	./.	./.	./.	./.	./.	./.	./.	./.	./.	./.	./.	./.	./.
1	12126	S1_12126	T	C	20	PASS	.	GT:AD:DP:GQ:PL	./.	0/1:8,3:11:99:75,0,255	0/0:1,0:1:66:0,3,36	./.	0/0:15,1:16:94:0,12,255	./.	./.	./.	0/1:26,8:34:99:186,0,255	./.	0/1:24,6:30:99:126,0,255	0/1:13,2:15:99:27,0,255	0/1:31,9:40:99:203,0,255	./.	./.	./.	./.	./.	./.	./.	0/1:6,2:8:99:48,0,192	./.	./.	0/1:6,2:8:99:48,0,192	./.	./.	./.	./.	0/1:11,7:18:99:198,0,255	./.	./.	0/1:39,13:52:99:255,0,255	./.	./.	0/1:21,5:26:99:101,0,255	./.	./.	0/1:14,5:19:99:123,0,255	./.	0/1:14,6:20:99:156,0,255	./.	./.	./.	./.	./.	./.	./.	0/1:7,7:14:99:210,0,210	./.	./.	./.	0/1:18,3:21:99:44,0,255	./.	./.	0/1:20,5:25:99:104,0,255	./.	./.	./.	0/1:17,7:24:99:180,0,255	./.	0/1:22,3:25:99:33,0,255	0/1:26,10:36:99:252,0,255	0/1:6,2:8:99:48,0,192	./.	./.	./.	./.	./.	./.	0/1:29,8:37:99:177,0,255	./.	./.	0/0:6,0:6:98:0,18,216	./.	./.	./.	./.	./.	./.	./.	0/1:7,3:10:99:78,0,222	./.	./.	./.	./.	./.	0/1:12,4:16:99:96,0,255	./.	0/1:11,3:14:99:66,0,255	0/0:1,0:1:66:0,3,36	./.	./.	./.	./.
1	12342	S1_12342	G	A	20	PASS	.	GT:AD:DP:GQ:PL	./.	./.	./.	./.	./.	./.	./.	0/0:1,0:1:66:0,3,36	./.	1/1:0,1:1:66:36,3,0	./.	./.	./.	./.	./.	./.	./.	./.	./.	./.	./.	./.	./.	./.	1/1:0,1:1:66:36,3,0	./.	./.	./.	./.	./.	./.	0/0:1,0:1:66:0,3,36	./.	./.	./.	./.	./.	./.	./.	./.	0/0:1,0:1:66:0,3,36	./.	./.	./.	./.	./.	./.	./.	./.	./.	./.	./.	./.	./.	./.	./.	0/0:4,0:4:94:0,12,144	./.	./.	./.	./.	0/1:2,1:3:99:27,0,63	./.	./.	./.	./.	./.	0/0:2,0:2:79:0,6,72	./.	1/1:0,1:1:66:36,3,0	./.	0/0:1,0:1:66:0,3,36	./.	./.	./.	./.	./.	./.	./.	./.	./.	./.	./.	./.	./.	./.	./.	0/0:1,0:1:66:0,3,36	./.	0/0:1,0:1:66:0,3,36	./.	./.	./.	./.
1	12529	S1_12529	T	C	20	PASS	.	GT:AD:DP:GQ:PL	1/1:0,12:12:99:255,36,0	0/0:11,0:11:99:0,33,255	1/1:0,1:1:66:36,3,0	0/0:39,2:41:99:0,51,255	./.	0/1:24,16:40:99:255,0,255	./.	0/0:20,0:20:99:0,60,255	0/0:33,0:33:99:0,99,255	1/1:0,32:32:99:255,96,0	0/0:44,0:44:99:0,132,255	0/0:19,0:19:99:0,57,255	./.	1/1:0,21:21:99:255,63,0	1/1:0,16:16:99:255,48,0	0/1:5,9:14:99:255,0,138	0/0:26,0:26:99:0,78,255	1/1:0,6:6:98:216,18,0	1/1:0,26:26:99:255,78,0	./.	1/1:0,18:18:99:255,54,0	1/1:0,23:23:99:255,69,0	1/1:0,11:11:99:255,33,0	0/0:17,0:17:99:0,51,255	./.	1/1:0,32:32:99:255,96,0	1/1:0,5:5:96:180,15,0	0/0:36,0:36:99:0,108,255	./.	1/1:0,27:27:99:255,81,0	1/1:0,12:12:99:255,36,0	./.	0/0:2,0:2:79:0,6,72	./.	0/1:45,34:79:99:255,0,255	1/1:0,11:11:99:255,33,0	./.	./.	0/0:34,1:35:99:0,69,255	0/0:20,0:20:99:0,60,255	0/1:13,15:28:99:255,0,255	./.	0/0:25,0:25:99:0,75,255	0/1:11,11:22:99:255,0,255	0/0:3,0:3:88:0,9,108	0/0:39,0:39:99:0,117,255	./.	0/0:18,0:18:99:0,54,255	./.	1/1:0,20:20:99:255,60,0	0/1:9,15:24:99:255,0,252	./.	1/1:0,18:18:99:255,54,0	0/0:17,0:17:99:0,51,255	1/1:0,31:31:99:255,93,0	./.	./.	0/1:10,23:33:99:255,0,255	0/0:46,0:46:99:0,138,255	0/1:14,11:25:99:255,0,255	1/1:0,19:19:99:255,57,0	./.	1/1:0,12:12:99:255,36,0	0/0:23,0:23:99:0,69,255	0/0:32,0:32:99:0,96,255	1/1:0,27:27:99:255,81,0	./.	0/0:13,0:13:99:0,39,255	1/1:0,83:83:99:255,250,0	0/0:30,0:30:99:0,90,255	./.	1/1:0,6:6:98:216,18,0	0/0:18,0:18:99:0,54,255	0/0:42,0:42:99:0,126,255	0/0:13,0:13:99:0,39,255	1/1:0,54:54:99:255,162,0	0/0:9,0:9:99:0,27,255	1/1:1,29:30:99:255,54,0	0/0:24,1:25:99:0,39,255	0/1:21,20:41:99:255,0,255	1/1:0,12:12:99:255,36,0	0/1:6,13:19:99:255,0,159	1/1:0,19:19:99:255,57,0	1/1:0,12:12:99:255,36,0	0/1:20,17:37:99:255,0,255	1/1:0,8:8:99:255,24,0	0/0:24,0:24:99:0,72,255	./.	./.	1/1:0,20:20:99:255,60,0	0/1:25,25:50:99:255,0,255	0/0:39,0:39:99:0,117,255	0/1:5,12:17:99:255,0,129	0/0:10,0:10:99:0,30,255
1	12858	S1_12858	C	A	20	PASS	.	GT:AD:DP:GQ:PL	./.	0/0:18,0:18:99:0,54,255	0/0:19,0:19:99:0,57,255	0/0:30,0:30:99:0,90,255	./.	./.	./.	0/0:16,0:16:99:0,48,255	0/0:76,0:76:99:0,228,255	./.	./.	./.	./.	0/0:11,0:11:99:0,33,255	./.	0/0:7,0:7:99:0,21,252	0/0:17,0:17:99:0,51,255	1/1:0,5:5:96:180,15,0	0/0:58,0:58:99:0,174,255	./.	./.	0/0:45,0:45:99:0,135,255	0/0:40,0:40:99:0,120,255	./.	0/0:43,0:43:99:0,129,255	0/0:40,0:40:99:0,120,255	0/0:10,0:10:99:0,30,255	0/0:21,0:21:99:0,63,255	0/0:30,0:30:99:0,90,255	0/0:28,0:28:99:0,84,255	1/1:0,21:21:99:255,63,0	0/0:48,0:48:99:0,144,255	./.	0/0:20,0:20:99:0,60,255	0/0:35,0:35:99:0,105,255	./.	./.	./.	0/0:19,0:19:99:0,57,255	0/0:18,0:18:99:0,54,255	0/0:12,0:12:99:0,36,255	./.	0/0:17,0:17:99:0,51,255	0/0:7,0:7:99:0,21,252	./.	./.	./.	./.	./.	0/0:24,0:24:99:0,72,255	0/0:13,0:13:99:0,39,255	./.	0/0:9,0:9:99:0,27,255	0/0:27,0:27:99:0,81,255	0/0:62,0:62:99:0,186,255	./.	0/0:1,0:1:66:0,3,36	0/0:18,0:18:99:0,54,255	0/0:23,0:23:99:0,69,255	./.	./.	./.	./.	0/0:27,0:27:99:0,81,255	./.	./.	0/0:32,0:32:99:0,96,255	./.	0/0:127,0:127:99:0,255,255	./.	0/0:21,0:21:99:0,63,255	0/0:13,0:13:99:0,39,255	0/0:22,0:22:99:0,66,255	./.	0/0:34,0:34:99:0,102,255	0/0:43,0:43:99:0,129,255	0/0:12,0:12:99:0,36,255	0/0:1,0:1:66:0,3,36	0/0:8,0:8:99:0,24,255	0/0:17,0:17:99:0,51,255	0/0:27,0:27:99:0,81,255	0/0:27,0:27:99:0,81,255	0/0:24,0:24:99:0,72,255	0/0:19,0:19:99:0,57,255	0/0:16,0:16:99:0,48,255	0/0:8,0:8:99:0,24,255	0/0:21,0:21:99:0,63,255	./.	./.	0/1:37,26:63:99:255,0,255	0/0:17,0:17:99:0,51,255	0/0:7,0:7:99:0,21,252	./.	./.
1	12951	S1_12951	A	C	20	PASS	.	GT:AD:DP:GQ:PL	0/0:1,0:1:66:0,3,36	./.	0/0:3,0:3:88:0,9,108	0/0:1,0:1:66:0,3,36	0/0:2,0:2:79:0,6,72	0/0:1,0:1:66:0,3,36	0/0:1,0:1:66:0,3,36	0/0:1,0:1:66:0,3,36	1/1:0,3:3:88:108,9,0	0/0:3,0:3:88:0,9,108	0/0:6,0:6:98:0,18,216	0/0:1,0:1:66:0,3,36	1/1:0,5:5:96:180,15,0	./.	0/0:3,0:3:88:0,9,108	./.	0/0:2,0:2:79:0,6,72	0/0:1,0:1:66:0,3,36	0/0:1,0:1:66:0,3,36	0/0:1,0:1:66:0,3,36	./.	./.	./.	0/0:3,0:3:88:0,9,108	0/0:1,0:1:66:0,3,36	0/0:2,0:2:79:0,6,72	0/0:2,0:2:79:0,6,72	0/0:2,0:2:79:0,6,72	./.	0/0:1,0:1:66:0,3,36	./.	0/1:3,3:6:99:90,0,90	0/1:1,2:3:99:63,0,27	0/1:1,2:3:99:63,0,27	./.	./.	0/0:4,0:4:94:0,12,144	0/0:1,0:1:66:0,3,36	0/0:2,0:2:79:0,6,72	0/0:1,0:1:66:0,3,36	0/0:1,0:1:66:0,3,36	./.	0/0:1,0:1:66:0,3,36	1/1:0,1:1:66:36,3,0	./.	./.	0/0:1,0:1:66:0,3,36	0/1:1,1:2:99:30,0,30	0/1:1,2:3:99:63,0,27	0/0:2,0:2:79:0,6,72	0/0:1,0:1:66:0,3,36	0/0:1,0:1:66:0,3,36	./.	./.	0/0:1,0:1:66:0,3,36	0/0:1,0:1:66:0,3,36	0/0:1,0:1:66:0,3,36	0/0:1,0:1:66:0,3,36	1/1:0,2:2:79:72,6,0	./.	./.	0/0:3,0:3:88:0,9,108	0/0:1,0:1:66:0,3,36	0/0:2,0:2:79:0,6,72	0/0:3,0:3:88:0,9,108	0/0:6,0:6:98:0,18,216	1/1:0,1:1:66:36,3,0	0/0:1,0:1:66:0,3,36	0/0:3,0:3:88:0,9,108	./.	0/0:6,0:6:98:0,18,216	./.	0/0:1,0:1:66:0,3,36	0/0:3,0:3:88:0,9,108	0/0:1,0:1:66:0,3,36	0/0:1,0:1:66:0,3,36	./.	0/0:3,0:3:88:0,9,108	0/0:1,0:1:66:0,3,36	./.	1/1:0,1:1:66:36,3,0	0/0:1,0:1:66:0,3,36	./.	./.	./.	0/0:1,0:1:66:0,3,36	0/1:2,1:3:99:27,0,63	0/0:3,0:3:88:0,9,108	0/1:1,1:2:99:30,0,30	0/0:2,0:2:79:0,6,72	0/0:1,0:1:66:0,3,36	0/0:3,0:3:88:0,9,108	0/0:1,0:1:66:0,3,36	0/0:1,0:1:66:0,3,36
1	13044	S1_13044	T	C	20	PASS	.	GT:AD:DP:GQ:PL	./.	0/0:7,0:7:99:0,21,252	./.	./.	./.	./.	./.	./.	./.	./.	0/0:24,0:24:99:0,72,255	./.	./.	0/0:5,0:5:96:0,15,180	./.	./.	1/1:0,12:12:99:255,36,0	./.	./.	./.	0/0:21,1:22:99:0,30,255	./.	./.	./.	./.	0/0:18,0:18:99:0,54,255	0/0:9,0:9:99:0,27,255	./.	./.	0/0:15,0:15:99:0,45,255	./.	./.	./.	./.	0/0:23,0:23:99:0,69,255	0/0:4,0:4:94:0,12,144	./.	0/0:7,0:7:99:0,21,252	./.	./.	./.	./.	./.	./.	./.	./.	./.	./.	./.	./.	./.	./.	0/0:15,0:15:99:0,45,255	./.	0/0:27,0:27:99:0,81,255	./.	./.	./.	./.	0/0:13,0:13:99:0,39,255	./.	./.	./.	./.	./.	1/1:0,23:23:99:255,69,0	./.	./.	./.	./.	./.	./.	./.	./.	./.	0/0:36,0:36:99:0,108,255	./.	./.	./.	./.	./.	./.	./.	0/0:23,0:23:99:0,69,255	./.	0/0:6,0:6:98:0,18,216	./.	./.	./.	./.	./.	./.	./.	./.
1	13124	S1_13124	A	G	20	PASS	.	GT:AD:DP:GQ:PL	0/0:27,0:27:99:0,81,255	./.	./.	0/0:25,0:25:99:0,75,255	./.	./.	./.	./.	0/0:44,0:44:99:0,132,255	0/0:1,0:1:66:0,3,36	0/0:76,0:76:99:0,228,255	./.	./.	./.	./.	./.	./.	1/1:0,5:5:96:180,15,0	0/0:29,0:29:99:0,87,255	./.	0/0:20,0:20:99:0,60,255	0/0:14,0:14:99:0,42,255	./.	./.	0/0:36,0:36:99:0,108,255	./.	0/0:4,0:4:94:0,12,144	0/0:21,0:21:99:0,63,255	1/1:0,35:35:99:255,105,0	0/0:22,0:22:99:0,66,255	./.	./.	./.	0/0:1,0:1:66:0,3,36	0/0:28,0:28:99:0,84,255	0/0:28,0:28:99:0,84,255	./.	0/0:22,0:22:99:0,66,255	0/0:29,0:29:99:0,87,255	./.	./.	./.	0/0:46,0:46:99:0,138,255	0/0:3,0:3:88:0,9,108	./.	0/0:9,0:9:99:0,27,255	./.	./.	./.	./.	./.	./.	0/0:14,0:14:99:0,42,255	./.	./.	0/0:10,0:10:99:0,30,255	0/0:20,0:20:99:0,60,255	./.	./.	./.	0/0:21,0:21:99:0,63,255	./.	0/0:13,0:13:99:0,39,255	./.	0/0:10,0:10:99:0,30,255	0/0:34,0:34:99:0,102,255	./.	./.	1/1:0,54:54:99:255,162,0	0/0:1,0:1:66:0,3,36	./.	0/0:10,0:10:99:0,30,255	./.	0/0:21,0:21:99:0,63,255	0/0:17,0:17:99:0,51,255	./.	./.	./.	./.	0/0:27,0:27:99:0,81,255	./.	./.	1/1:0,35:35:99:255,105,0	0/0:28,0:28:99:0,84,255	0/0:12,0:12:99:0,36,255	./.	./.	./.	./.	1/1:0,23:23:99:255,69,0	./.	./.	./.	./.
1	13233	S1_13233	G	A	20	PASS	.	GT:AD:DP:GQ:PL	0/1:1,2:3:99:63,0,27	0/0:7,0:7:99:0,21,252	0/0:8,0:8:99:0,24,255	0/0:8,0:8:99:0,24,255	0/0:6,0:6:98:0,18,216	0/0:24,0:24:99:0,72,255	0/0:6,0:6:98:0,18,216	0/0:12,0:12:99:0,36,255	0/0:13,0:13:99:0,39,255	0/0:19,0:19:99:0,57,255	0/0:4,0:4:94:0,12,144	0/0:5,0:5:96:0,15,180	0/0:30,0:30:99:0,90,255	0/0:1,0:1:66:0,3,36	0/0:2,0:2:79:0,6,72	0/0:5,0:5:96:0,15,180	0/0:7,0:7:99:0,21,252	1/1:0,1:1:66:36,3,0	0/0:12,0:12:99:0,36,255	0/0:9,0:9:99:0,27,255	0/0:4,0:4:94:0,12,144	0/0:1,0:1:66:0,3,36	0/0:6,0:6:98:0,18,216	0/0:6,0:6:98:0,18,216	0/0:21,0:21:99:0,63,255	0/0:5,0:5:96:0,15,180	0/0:5,0:5:96:0,15,180	0/1:11,1:12:50:0,0,255	0/1:7,2:9:99:45,0,225	0/0:10,0:10:99:0,30,255	0/0:11,0:11:99:0,33,255	0/0:23,0:23:99:0,69,255	0/0:4,0:4:94:0,12,144	0/0:11,0:11:99:0,33,255	0/0:7,0:7:99:0,21,252	0/1:5,1:6:98:18,0,162	0/0:28,0:28:99:0,84,255	0/1:7,3:10:99:78,0,222	0/1:5,1:6:98:18,0,162	0/0:2,0:2:79:0,6,72	0/0:6,0:6:98:0,18,216	0/0:8,0:8:99:0,24,255	0/1:5,1:6:98:18,0,162	./.	0/0:1,0:1:66:0,3,36	0/1:10,3:13:99:69,0,255	0/0:17,0:17:99:0,51,255	0/0:11,0:11:99:0,33,255	0/0:9,0:9:99:0,27,255	0/1:9,2:11:99:39,0,255	0/0:2,0:2:79:0,6,72	0/0:9,0:9:99:0,27,255	0/0:3,0:3:88:0,9,108	0/0:13,0:13:99:0,39,255	0/0:9,0:9:99:0,27,255	0/1:4,3:7:99:87,0,123	0/1:1,2:3:99:63,0,27	0/0:4,0:4:94:0,12,144	0/0:11,0:11:99:0,33,255	0/0:8,0:8:99:0,24,255	0/0:3,0:3:88:0,9,108	0/0:6,0:6:98:0,18,216	0/0:4,0:4:94:0,12,144	0/0:8,0:8:99:0,24,255	0/0:5,0:5:96:0,15,180	0/0:7,0:7:99:0,21,252	0/0:10,0:10:99:0,30,255	0/1:5,2:7:99:51,0,159	./.	0/0:8,0:8:99:0,24,255	0/0:9,0:9:99:0,27,255	0/0:5,0:5:96:0,15,180	0/0:9,0:9:99:0,27,255	0/0:13,1:14:80:0,6,255	0/1:6,1:7:96:15,0,195	0/0:9,0:9:99:0,27,255	0/0:6,0:6:98:0,18,216	0/0:6,0:6:98:0,18,216	0/0:5,0:5:96:0,15,180	0/0:6,0:6:98:0,18,216	0/0:12,0:12:99:0,36,255	0/0:2,0:2:79:0,6,72	0/0:3,0:3:88:0,9,108	0/0:1,0:1:66:0,3,36	0/0:3,0:3:88:0,9,108	0/0:3,0:3:88:0,9,108	0/0:10,0:10:99:0,30,255	0/0:5,0:5:96:0,15,180	0/0:5,0:5:96:0,15,180	0/0:11,0:11:99:0,33,255	0/0:14,0:14:99:0,42,255	0/0:13,0:13:99:0,39,255	0/0:2,0:2:79:0,6,72	0/0:2,0:2:79:0,6,72
1	13309	S1_13309	C	A	20	PASS	.	GT:AD:DP:GQ:PL	./.	0/1:9,7:16:99:204,0,255	1/1:0,22:22:99:255,66,0	0/0:37,0:37:99:0,111,255	0/1:24,11:35:99:255,0,255	0/0:26,0:26:99:0,78,255	0/0:19,0:19:99:0,57,255	./.	0/1:45,17:62:99:255,0,255	0/0:55,0:55:99:0,165,255	0/0:84,0:84:99:0,253,255	0/0:47,0:47:99:0,141,255	1/1:0,20:20:99:255,60,0	0/0:31,0:31:99:0,93,255	./.	0/0:15,0:15:99:0,45,255	0/0:15,0:15:99:0,45,255	0/0:8,0:8:99:0,24,255	0/0:43,0:43:99:0,129,255	0/0:14,0:14:99:0,42,255	./.	0/0:36,0:36:99:0,108,255	0/0:23,0:23:99:0,69,255	1/1:0,12:12:99:255,36,0	0/0:31,0:31:99:0,93,255	0/0:25,0:25:99:0,75,255	0/0:7,0:7:99:0,21,252	0/0:1,0:1:66:0,3,36	0/0:39,1:40:99:0,84,255	0/0:20,0:20:99:0,60,255	0/0:43,0:43:99:0,129,255	0/1:48,26:74:99:255,0,255	0/1:3,1:4:99:24,0,96	0/0:41,0:41:99:0,123,255	./.	0/0:21,0:21:99:0,63,255	0/0:60,0:60:99:0,180,255	1/1:0,13:13:99:255,39,0	./.	0/0:16,0:16:99:0,48,255	0/0:9,0:9:99:0,27,255	0/0:19,1:20:99:0,24,255	0/0:25,0:25:99:0,75,255	0/0:10,0:10:99:0,30,255	0/0:6,0:6:98:0,18,216	0/0:17,0:17:99:0,51,255	0/1:16,13:29:99:255,0,255	0/0:19,0:19:99:0,57,255	0/1:23,23:46:99:255,0,255	0/0:23,0:23:99:0,69,255	0/0:8,0:8:99:0,24,255	1/1:0,18:18:99:255,54,0	0/0:11,0:11:99:0,33,255	0/0:29,0:29:99:0,87,255	0/0:71,0:71:99:0,213,255	0/0:30,0:30:99:0,90,255	./.	./.	0/0:24,0:24:99:0,72,255	./.	0/0:17,0:17:99:0,51,255	0/1:34,10:44:99:228,0,255	0/0:14,0:14:99:0,42,255	0/0:32,0:32:99:0,96,255	0/0:12,0:12:99:0,36,255	1/1:0,25:25:99:255,75,0	0/1:24,13:37:99:255,0,255	./.	./.	0/0:16,1:17:97:0,15,255	0/0:24,0:24:99:0,72,255	0/0:8,0:8:99:0,24,255	0/0:62,0:62:99:0,186,255	0/0:13,0:13:99:0,39,255	./.	0/0:29,0:29:99:0,87,255	0/0:23,0:23:99:0,69,255	0/1:17,6:23:99:147,0,255	1/1:1,15:16:94:255,12,0	0/0:31,1:32:99:0,60,255	0/1:21,11:32:99:255,0,255	./.	0/0:25,0:25:99:0,75,255	0/0:11,0:11:99:0,33,255	0/0:10,0:10:99:0,30,255	0/0:20,0:20:99:0,60,255	0/1:20,25:45:99:255,0,255	0/1:17,8:25:99:213,0,255	0/0:33,0:33:99:0,99,255	0/0:21,0:21:99:0,63,255	./.	0/0:20,0:20:99:0,60,255	0/0:13,0:13:99:0,39,255	0/0:7,0:7:99:0,21,252
1	13422	S1_13422	G	A	20	PASS	.	GT:AD:DP:GQ:PL	0/0:13,0:13:99:0,39,255	0/0:5,0:5:96:0,15,180	0/0:17,0:17:99:0,51,255	0/0:16,0:16:99:0,48,255	0/0:9,0:9:99:0,27,255	0/0:19,0:19:99:0,57,255	0/0:8,0:8:99:0,24,255	0/0:22,0:22:99:0,66,255	0/0:18,0:18:99:0,54,255	0/1:10,13:23:99:255,0,255	0/0:24,0:24:99:0,72,255	0/0:17,0:17:99:0,51,255	0/0:36,0:36:99:0,108,255	0/0:6,0:6:98:0,18,216	0/0:26,0:26:99:0,78,255	0/0:8,0:8:99:0,24,255	0/0:17,0:17:99:0,51,255	0/0:1,0:1:66:0,3,36	0/0:18,0:18:99:0,54,255	0/0:10,0:10:99:0,30,255	0/0:11,0:11:99:0,33,255	0/0:18,0:18:99:0,54,255	0/0:10,0:10:99:0,30,255	0/0:14,0:14:99:0,42,255	0/0:21,0:21:99:0,63,255	0/0:19,0:19:99:0,57,255	0/0:2,0:2:79:0,6,72	0/0:17,0:17:99:0,51,255	0/0:9,0:9:99:0,27,255	0/0:12,0:12:99:0,36,255	0/0:16,0:16:99:0,48,255	0/0:23,0:23:99:0,69,255	./.	0/0:18,0:18:99:0,54,255	0/0:21,0:21:99:0,63,255	0/0:9,0:9:99:0,27,255	0/0:21,0:21:99:0,63,255	0/0:17,0:17:99:0,51,255	0/0:10,0:10:99:0,30,255	0/0:10,0:10:99:0,30,255	0/0:9,0:9:99:0,27,255	0/0:20,0:20:99:0,60,255	0/0:15,0:15:99:0,45,255	0/0:3,0:3:88:0,9,108	0/0:5,0:5:96:0,15,180	0/0:10,0:10:99:0,30,255	0/0:7,0:7:99:0,21,252	0/0:11,0:11:99:0,33,255	0/0:33,0:33:99:0,99,255	0/0:16,0:16:99:0,48,255	0/0:13,0:13:99:0,39,255	0/0:16,0:16:99:0,48,255	0/0:16,0:16:99:0,48,255	0/0:19,0:19:99:0,57,255	0/0:23,0:23:99:0,69,255	0/0:6,0:6:98:0,18,216	0/0:12,0:12:99:0,36,255	0/1:9,9:18:99:255,0,255	0/0:8,0:8:99:0,24,255	0/0:13,0:13:99:0,39,255	0/0:8,0:8:99:0,24,255	0/0:25,0:25:99:0,75,255	0/0:6,0:6:98:0,18,216	0/0:9,0:9:99:0,27,255	0/0:11,0:11:99:0,33,255	0/1:9,7:16:99:204,0,255	0/0:17,0:17:99:0,51,255	0/0:2,0:2:79:0,6,72	0/0:34,0:34:99:0,102,255	0/0:15,0:15:99:0,45,255	0/1:8,15:23:99:255,0,219	0/0:5,0:5:96:0,15,180	0/0:9,0:9:99:0,27,255	0/0:16,0:16:99:0,48,255	0/0:15,0:15:99:0,45,255	0/0:38,0:38:99:0,114,255	0/0:7,0:7:99:0,21,252	0/0:24,0:24:99:0,72,255	0/0:12,0:12:99:0,36,255	0/0:11,0:11:99:0,33,255	0/0:18,0:18:99:0,54,255	0/0:18,0:18:99:0,54,255	0/0:17,0:17:99:0,51,255	0/0:13,0:13:99:0,39,255	0/0:6,0:6:98:0,18,216	0/0:6,0:6:98:0,18,216	0/0:20,0:20:99:0,60,255	0/0:18,0:18:99:0,54,255	0/0:8,0:8:99:0,24,255	0/0:29,0:29:99:0,87,255	0/0:23,0:23:99:0,69,255	0/0:13,0:13:99:0,39,255	0/0:11,0:11:99:0,33,255	0/0:1,0:1:66:0,3,36
1	13543	S1_13543	A	T	20	PASS	.	GT:AD:DP:GQ:PL	0/0:7,0:7:99:0,21,252	0/1:3,1:4:99:24,0,96	1/1:0,12:12:99:255,36,0	0/0:13,0:13:99:0,39,255	0/1:1,6:7:96:195,0,15	0/0:11,0:11:99:0,33,255	0/0:2,0:2:79:0,6,72	0/0:8,0:8:99:0,24,255	0/1:8,3:11:99:75,0,255	0/0:15,0:15:99:0,45,255	0/1:8,10:18:99:255,0,234	0/0:7,0:7:99:0,21,252	0/1:14,9:23:99:255,0,255	0/1:3,4:7:99:123,0,87	0/0:5,0:5:96:0,15,180	0/0:5,0:5:96:0,15,180	1/1:0,5:5:96:180,15,0	0/0:3,0:3:88:0,9,108	0/0:18,0:18:99:0,54,255	0/0:5,0:5:96:0,15,180	0/0:19,0:19:99:0,57,255	0/1:8,2:10:99:42,0,255	0/0:6,0:6:98:0,18,216	0/0:18,0:18:99:0,54,255	0/0:28,0:28:99:0,84,255	1/1:0,5:5:96:180,15,0	0/0:1,0:1:66:0,3,36	0/0:9,0:9:99:0,27,255	0/0:16,0:16:99:0,48,255	0/0:4,0:4:94:0,12,144	0/0:4,0:4:94:0,12,144	0/1:17,6:23:99:147,0,255	0/1:2,2:4:99:60,0,60	0/0:13,0:13:99:0,39,255	0/0:6,0:6:98:0,18,216	0/0:3,0:3:88:0,9,108	0/0:8,0:8:99:0,24,255	0/0:4,0:4:94:0,12,144	0/0:4,0:4:94:0,12,144	0/1:6,3:9:99:81,0,189	0/0:10,0:10:99:0,30,255	0/0:3,0:3:88:0,9,108	0/0:9,0:9:99:0,27,255	0/0:3,0:3:88:0,9,108	0/0:3,0:3:88:0,9,108	0/0:5,0:5:96:0,15,180	0/1:6,6:12:99:180,0,180	0/0:9,0:9:99:0,27,255	0/1:6,13:19:99:255,0,159	0/0:8,0:8:99:0,24,255	0/0:5,0:5:96:0,15,180	0/1:7,4:11:99:111,0,219	0/0:7,0:7:99:0,21,252	0/0:8,0:8:99:0,24,255	0/1:9,4:13:99:105,0,255	0/0:9,0:9:99:0,27,255	1/1:0,4:4:94:144,12,0	0/0:3,0:3:88:0,9,108	0/1:6,7:13:99:213,0,177	0/0:5,0:5:96:0,15,180	0/1:5,8:13:99:249,0,141	1/1:0,8:8:99:255,24,0	0/1:6,5:11:99:147,0,183	0/1:5,2:7:99:51,0,159	0/0:5,0:5:96:0,15,180	0/0:8,0:8:99:0,24,255	0/0:7,0:7:99:0,21,252	0/0:8,0:8:99:0,24,255	0/1:17,10:27:99:255,0,255	1/1:0,2:2:79:72,6,0	0/0:6,0:6:98:0,18,216	0/0:4,0:4:94:0,12,144	0/0:9,0:9:99:0,27,255	0/0:17,0:17:99:0,51,255	0/0:4,0:4:94:0,12,144	0/0:18,0:18:99:0,54,255	0/0:13,0:13:99:0,39,255	0/1:3,7:10:99:222,0,78	0/0:8,0:8:99:0,24,255	0/0:18,0:18:99:0,54,255	0/1:10,9:19:99:255,0,255	0/0:3,0:3:88:0,9,108	0/0:5,0:5:96:0,15,180	./.	0/0:2,0:2:79:0,6,72	1/1:0,4:4:94:144,12,0	0/0:10,0:10:99:0,30,255	0/1:2,4:6:99:126,0,54	0/0:6,0:6:98:0,18,216	0/1:5,4:9:99:117,0,153	0/0:10,0:10:99:0,30,255	0/0:15,0:15:99:0,45,255	0/0:3,0:3:88:0,9,108	0/0:2,0:2:79:0,6,72
1	13739	S1_13739	A	T	20	PASS	.	GT:AD:DP:GQ:PL	0/0:1,0:1:66:0,3,36	0/0:1,0:1:66:0,3,36	0/1:5,1:6:98:18,0,162	0/0:6,0:6:98:0,18,216	0/0:5,0:5:96:0,15,180	0/0:4,0:4:94:0,12,144	./.	0/0:5,0:5:96:0,15,180	0/0:6,0:6:98:0,18,216	0/0:5,0:5:96:0,15,180	0/0:3,0:3:88:0,9,108	./.	0/1:6,1:7:96:15,0,195	0/0:1,0:1:66:0,3,36	./.	1/1:0,2:2:79:72,6,0	0/0:1,0:1:66:0,3,36	0/0:1,0:1:66:0,3,36	0/1:3,1:4:99:24,0,96	0/0:4,0:4:94:0,12,144	0/0:2,0:2:79:0,6,72	0/0:1,0:1:66:0,3,36	0/1:1,1:2:99:30,0,30	./.	0/0:9,0:9:99:0,27,255	0/0:2,0:2:79:0,6,72	0/0:2,0:2:79:0,6,72	0/0:3,0:3:88:0,9,108	./.	0/0:3,0:3:88:0,9,108	./.	0/1:7,2:9:99:45,0,225	./.	0/0:1,0:1:66:0,3,36	0/0:6,0:6:98:0,18,216	0/0:3,0:3:88:0,9,108	0/0:7,0:7:99:0,21,252	0/1:1,1:2:99:30,0,30	0/0:2,0:2:79:0,6,72	0/0:2,0:2:79:0,6,72	1/1:0,2:2:79:72,6,0	0/0:3,0:3:88:0,9,108	0/0:3,0:3:88:0,9,108	0/0:1,0:1:66:0,3,36	./.	0/0:1,0:1:66:0,3,36	0/0:4,0:4:94:0,12,144	0/0:1,0:1:66:0,3,36	0/0:3,0:3:88:0,9,108	0/0:2,0:2:79:0,6,72	0/0:1,0:1:66:0,3,36	1/1:0,1:1:66:36,3,0	0/0:2,0:2:79:0,6,72	0/0:2,0:2:79:0,6,72	0/0:1,0:1:66:0,3,36	./.	0/0:3,0:3:88:0,9,108	0/0:1,0:1:66:0,3,36	0/0:5,0:5:96:0,15,180	./.	0/0:7,0:7:99:0,21,252	1/1:0,1:1:66:36,3,0	0/0:3,0:3:88:0,9,108	./.	0/0:3,0:3:88:0,9,108	0/0:6,0:6:98:0,18,216	0/0:2,0:2:79:0,6,72	./.	./.	0/0:3,0:3:88:0,9,108	0/0:7,0:7:99:0,21,252	0/0:5,0:5:96:0,15,180	0/0:3,0:3:88:0,9,108	0/0:1,0:1:66:0,3,36	0/0:3,0:3:88:0,9,108	0/0:10,0:10:99:0,30,255	./.	0/1:1,1:2:99:30,0,30	./.	0/0:2,0:2:79:0,6,72	0/0:2,0:2:79:0,6,72	0/0:1,0:1:66:0,3,36	./.	0/0:2,0:2:79:0,6,72	./.	0/0:3,0:3:88:0,9,108	0/0:7,0:7:99:0,21,252	./.	0/0:1,0:1:66:0,3,36	./.	0/0:2,0:2:79:0,6,72	0/0:5,0:5:96:0,15,180	0/0:2,0:2:79:0,6,72	0/0:1,0:1:66:0,3,36
1	13826	S1_13826	A	G	20	PASS	.	GT:AD:DP:GQ:PL	./.	./.	./.	./.	./.	./.	./.	./.	./.	0/0:20,0:20:99:0,60,255	./.	./.	./.	./.	0/0:6,0:6:98:0,18,216	./.	./.	./.	./.	./.	./.	./.	./.	./.	./.	./.	./.	./.	./.	./.	1/1:0,6:6:98:216,18,0	./.	./.	./.	./.	./.	./.	./.	./.	./.	./.	./.	1/1:0,6:6:98:216,18,0	./.	./.	./.	./.	./.	./.	./.	./.	./.	./.	./.	./.	./.	0/0:5,0:5:96:0,15,180	./.	./.	./.	./.	./.	./.	./.	./.	./.	./.	0/0:6,0:6:98:0,18,216	0/1:25,31:56:99:255,0,255	./.	0/0:16,0:16:99:0,48,255	./.	./.	./.	./.	./.	./.	./.	./.	./.	./.	./.	1/1:0,9:9:99:255,27,0	./.	./.	./.	./.	./.	./.	0/0:18,0:18:99:0,54,255	./.	./.	./.	./.
1	14159	S1_14159	T	C	20	PASS	.	GT:AD:DP:GQ:PL	./.	./.	./.	./.	./.	./.	./.	./.	0/1:1,2:3:99:63,0,27	0/0:1,0:1:66:0,3,36	./.	0/0:1,0:1:66:0,3,36	./.	./.	./.	./.	./.	./.	./.	./.	./.	./.	./.	./.	./.	0/1:1,1:2:99:30,0,30	./.	./.	1/1:0,1:1:66:36,3,0	0/0:1,0:1:66:0,3,36	./.	0/1:2,3:5:99:93,0,57	./.	1/1:0,1:1:66:36,3,0	./.	./.	./.	./.	./.	./.	./.	./.	./.	./.	./.	./.	./.	./.	./.	./.	./.	1/1:0,1:1:66:36,3,0	0/0:1,0:1:66:0,3,36	./.	./.	./.	./.	./.	./.	./.	./.	0/0:1,0:1:66:0,3,36	0/0:2,0:2:79:0,6,72	1/1:0,1:1:66:36,3,0	./.	./.	./.	./.	0/1:1,1:2:99:30,0,30	0/0:1,0:1:66:0,3,36	./.	./.	./.	./.	./.	0/0:1,0:1:66:0,3,36	./.	./.	0/0:1,0:1:66:0,3,36	./.	./.	./.	./.	./.	0/0:1,0:1:66:0,3,36	./.	./.	./.	./.	1/1:0,1:1:66:36,3,0	./.	./.	./.	./.
1	14221	S1_14221	C	A	20	PASS	.	GT:AD:DP:GQ:PL	./.	./.	0/0:2,0:2:79:0,6,72	./.	./.	0/0:1,0:1:66:0,3,36	./.	0/0:2,0:2:79:0,6,72	./.	./.	0/0:1,0:1:66:0,3,36	0/0:3,0:3:88:0,9,108	./.	./.	./.	./.	./.	./.	0/0:2,0:2:79:0,6,72	./.	./.	./.	./.	./.	0/0:1,0:1:66:0,3,36	0/0:4,0:4:94:0,12,144	./.	./.	0/0:1,0:1:66:0,3,36	0/0:2,0:2:79:0,6,72	./.	./.	./.	0/0:1,0:1:66:0,3,36	./.	./.	0/0:3,0:3:88:0,9,108	0/0:9,0:9:99:0,27,255	./.	./.	0/0:7,0:7:99:0,21,252	0/0:1,0:1:66:0,3,36	0/0:2,0:2:79:0,6,72	./.	./.	./.	./.	./.	./.	./.	./.	./.	./.	0/0:3,0:3:88:0,9,108	./.	./.	0/0:1,0:1:66:0,3,36	0/1:6,1:7:96:15,0,195	./.	./.	./.	0/0:1,0:1:66:0,3,36	./.	./.	./.	0/0:3,0:3:88:0,9,108	./.	./.	0/0:1,0:1:66:0,3,36	./.	0/0:1,0:1:66:0,3,36	./.	0/1:1,1:2:99:30,0,30	./.	0/0:9,0:9:99:0,27,255	0/0:2,0:2:79:0,6,72	./.	./.	./.	./.	0/0:1,0:1:66:0,3,36	./.	0/0:5,0:5:96:0,15,180	./.	0/0:1,0:1:66:0,3,36	./.	./.	0/1:1,2:3:99:63,0,27	0/0:4,0:4:94:0,12,144	./.	./.	0/0:1,0:1:66:0,3,36	./.	./.
1	14317	S1_14317	T	G	20	PASS	.	GT:AD:DP:GQ:PL	0/0:1,0:1:66:0,3,36	./.	1/1:0,1:1:66:36,3,0	0/0:3,0:3:88:0,9,108	./.	0/0:2,0:2:79:0,6,72	./.	1/1:0,1:1:66:36,3,0	0/0:1,0:1:66:0,3,36	0/0:3,0:3:88:0,9,108	0/0:1,0:1:66:0,3,36	1/1:0,1:1:66:36,3,0	0/1:1,2:3:99:63,0,27	./.	0/0:2,0:2:79:0,6,72	./.	./.	1/1:0,1:1:66:36,3,0	./.	0/0:1,0:1:66:0,3,36	1/1:0,1:1:66:36,3,0	0/0:3,0:3:88:0,9,108	./.	./.	0/0:2,0:2:79:0,6,72	0/0:2,0:2:79:0,6,72	0/0:1,0:1:66:0,3,36	0/0:1,0:1:66:0,3,36	0/0:2,0:2:79:0,6,72	0/0:3,0:3:88:0,9,108	./.	0/0:3,0:3:88:0,9,108	./.	./.	0/0:1,0:1:66:0,3,36	./.	0/0:1,0:1:66:0,3,36	./.	0/0:1,0:1:66:0,3,36	0/0:1,0:1:66:0,3,36	./.	0/0:2,0:2:79:0,6,72	./.	0/0:1,0:1:66:0,3,36	0/0:1,0:1:66:0,3,36	1/1:0,1:1:66:36,3,0	./.	0/0:1,0:1:66:0,3,36	0/0:2,0:2:79:0,6,72	0/0:4,0:4:94:0,12,144	./.	./.	0/0:1,0:1:66:0,3,36	0/0:2,0:2:79:0,6,72	./.	./.	1/1:0,1:1:66:36,3,0	./.	./.	0/0:1,0:1:66:0,3,36	1/1:0,1:1:66:36,3,0	0/0:1,0:1:66:0,3,36	./.	0/0:3,0:3:88:0,9,108	0/1:1,1:2:99:30,0,30	0/0:1,0:1:66:0,3,36	./.	./.	0/0:3,0:3:88:0,9,108	./.	0/0:1,0:1:66:0,3,36	0/0:1,0:1:66:0,3,36	0/0:1,0:1:66:0,3,36	./.	0/0:2,0:2:79:0,6,72	0/0:1,0:1:66:0,3,36	./.	0/1:2,2:4:99:60,0,60	0/1:1,2:3:99:63,0,27	0/0:1,0:1:66:0,3,36	./.	./.	1/1:0,4:4:94:144,12,0	./.	0/0:1,0:1:66:0,3,36	./.	0/0:1,0:1:66:0,3,36	0/0:1,0:1:66:0,3,36	0/0:2,0:2:79:0,6,72	0/0:1,0:1:66:0,3,36	0/0:1,0:1:66:0,3,36	1/1:0,1:1:66:36,3,0	./.	0/0:1,0:1:66:0,3,36
1	14527	S1_14527	T	C	20	PASS	.	GT:AD:DP:GQ:PL	./.	./.	./.	0/0:5,0:5:96:0,15,180	./.	./.	./.	./.	./.	1/1:0,6:6:98:216,18,0	0/0:4,0:4:94:0,12,144	./.	./.	0/0:1,0:1:66:0,3,36	./.	./.	./.	0/0:2,0:2:79:0,6,72	0/0:1,0:1:66:0,3,36	1/1:0,2:2:79:72,6,0	0/0:4,0:4:94:0,12,144	./.	./.	./.	./.	./.	./.	./.	./.	./.	./.	./.	./.	./.	0/0:7,0:7:99:0,21,252	./.	0/0:1,0:1:66:0,3,36	1/1:0,1:1:66:36,3,0	./.	./.	./.	1/1:0,7:7:99:252,21,0	1/1:0,2:2:79:72,6,0	./.	./.	./.	./.	./.	./.	1/1:0,2:2:79:72,6,0	./.	./.	./.	0/0:1,0:1:66:0,3,36	0/0:2,0:2:79:0,6,72	./.	0/0:2,0:2:79:0,6,72	1/1:0,2:2:79:72,6,0	./.	./.	0/0:4,0:4:94:0,12,144	./.	./.	./.	./.	./.	./.	./.	./.	./.	1/1:0,1:1:66:36,3,0	./.	./.	./.	./.	./.	./.	./.	./.	0/0:2,0:2:79:0,6,72	./.	1/1:0,2:2:79:72,6,0	1/1:0,1:1:66:36,3,0	./.	./.	./.	./.	./.	./.	0/0:2,0:2:79:0,6,72	1/1:0,3:3:88:108,9,0	./.	./.	./.
1	14643	S1_14643	C	G	20	PASS	.	GT:AD:DP:GQ:PL	./.	./.	./.	1/1:0,1:1:66:36,3,0	./.	./.	./.	0/0:1,0:1:66:0,3,36	1/1:0,2:2:79:72,6,0	./.	./.	./.	./.	./.	./.	./.	./.	./.	./.	./.	./.	./.	./.	./.	./.	./.	./.	./.	./.	./.	./.	./.	./.	1/1:0,1:1:66:36,3,0	./.	./.	./.	./.	./.	./.	./.	./.	./.	./.	./.	./.	./.	./.	0/0:2,0:2:79:0,6,72	0/0:1,0:1:66:0,3,36	./.	./.	./.	0/0:3,0:3:88:0,9,108	./.	./.	./.	./.	./.	./.	./.	./.	./.	./.	./.	1/1:0,1:1:66:36,3,0	./.	./.	./.	./.	./.	./.	./.	./.	1/1:0,1:1:66:36,3,0	0/0:1,0:1:66:0,3,36	./.	0/0:1,0:1:66:0,3,36	./.	./.	./.	./.	./.	./.	./.	./.	./.	./.	./.	./.	./.	./.	./.	./.
1	14749	S1_14749	A	G	20	PASS	.	GT:AD:DP:GQ:PL	0/0:4,0:4:94:0,12,144	0/0:5,0:5:96:0,15,180	0/1:9,17:26:99:255,0,246	0/1:6,17:23:99:255,0,147	0/0:4,0:4:94:0,12,144	0/1:6,6:12:99:180,0,180	0/1:2,3:5:99:93,0,57	0/0:6,0:6:98:0,18,216	0/0:14,0:14:99:0,42,255	0/0:6,0:6:98:0,18,216	0/1:6,11:17:99:255,0,165	0/0:4,0:4:94:0,12,144	0/0:11,0:11:99:0,33,255	0/0:5,0:5:96:0,15,180	0/0:6,0:6:98:0,18,216	0/0:1,0:1:66:0,3,36	0/1:1,4:5:99:129,0,21	0/1:1,3:4:99:96,0,24	0/0:10,0:10:99:0,30,255	0/1:5,3:8:99:84,0,156	0/0:10,0:10:99:0,30,255	0/0:11,0:11:99:0,33,255	0/0:2,0:2:79:0,6,72	0/0:9,0:9:99:0,27,255	0/1:4,18:22:99:255,0,78	0/0:12,0:12:99:0,36,255	0/0:2,0:2:79:0,6,72	0/0:14,0:14:99:0,42,255	0/1:4,8:12:99:252,0,108	0/0:18,0:18:99:0,54,255	0/1:3,8:11:99:255,0,75	0/0:15,0:15:99:0,45,255	./.	0/0:10,0:10:99:0,30,255	0/0:10,0:10:99:0,30,255	0/1:5,4:9:99:117,0,153	0/0:25,0:25:99:0,75,255	0/0:7,0:7:99:0,21,252	0/0:6,0:6:98:0,18,216	0/1:4,3:7:99:87,0,123	0/0:8,0:8:99:0,24,255	0/1:3,9:12:99:255,0,72	0/1:2,2:4:99:60,0,60	0/0:1,0:1:66:0,3,36	0/0:4,0:4:94:0,12,144	0/0:6,0:6:98:0,18,216	0/0:7,0:7:99:0,21,252	0/0:10,0:10:99:0,30,255	0/0:14,0:14:99:0,42,255	1/1:1,18:19:99:255,21,0	0/0:2,0:2:79:0,6,72	0/0:9,0:9:99:0,27,255	0/0:5,0:5:96:0,15,180	0/0:10,0:10:99:0,30,255	0/0:8,0:8:99:0,24,255	0/1:2,1:3:99:27,0,63	1/1:1,14:15:89:255,9,0	0/1:5,5:10:99:150,0,150	0/0:7,0:7:99:0,21,252	0/1:3,2:5:99:57,0,93	0/1:1,9:10:79:255,0,6	0/0:15,0:15:99:0,45,255	0/1:4,6:10:99:186,0,114	0/0:13,0:13:99:0,39,255	0/0:5,0:5:96:0,15,180	0/1:8,28:36:99:255,0,180	0/0:13,0:13:99:0,39,255	0/0:2,0:2:79:0,6,72	0/0:15,0:15:99:0,45,255	0/0:11,0:11:99:0,33,255	0/0:11,0:11:99:0,33,255	1/1:0,7:7:99:252,21,0	0/0:14,0:14:99:0,42,255	0/0:6,0:6:98:0,18,216	0/0:11,0:11:99:0,33,255	0/0:18,0:18:99:0,54,255	0/0:3,0:3:88:0,9,108	0/0:10,0:10:99:0,30,255	0/0:5,0:5:96:0,15,180	0/1:3,1:4:99:24,0,96	0/1:4,2:6:99:54,0,126	0/0:5,0:5:96:0,15,180	0/0:4,0:4:94:0,12,144	0/0:7,0:7:99:0,21,252	0/0:6,0:6:98:0,18,216	./.	0/0:3,0:3:88:0,9,108	0/0:3,0:3:88:0,9,108	0/0:3,0:3:88:0,9,108	0/0:22,0:22:99:0,66,255	0/1:9,8:17:99:237,0,255	0/0:9,0:9:99:0,27,255	0/1:5,4:9:99:117,0,153	./.
1	14948	S1_14948	C	A	20	PASS	.	GT:AD:DP:GQ:PL	./.	0/0:1,0:1:66:0,3,36	0/0:1,0:1:66:0,3,36	./.	./.	./.	./.	1/1:0,4:4:94:144,12,0	./.	0/0:1,0:1:66:0,3,36	0/0:1,0:1:66:0,3,36	./.	1/1:0,1:1:66:36,3,0	./.	./.	0/0:1,0:1:66:0,3,36	./.	./.	0/0:2,0:2:79:0,6,72	./.	0/0:1,0:1:66:0,3,36	0/0:2,0:2:79:0,6,72	./.	0/0:1,0:1:66:0,3,36	0/1:3,1:4:99:24,0,96	./.	./.	0/0:2,0:2:79:0,6,72	./.	0/0:4,0:4:94:0,12,144	./.	0/0:1,0:1:66:0,3,36	./.	0/0:1,0:1:66:0,3,36	0/0:2,0:2:79:0,6,72	./.	1/1:0,4:4:94:144,12,0	./.	0/0:1,0:1:66:0,3,36	0/0:1,0:1:66:0,3,36	0/0:1,0:1:66:0,3,36	./.	./.	./.	./.	./.	1/1:0,1:1:66:36,3,0	1/1:0,1:1:66:36,3,0	1/1:0,1:1:66:36,3,0	./.	./.	./.	./.	0/0:1,0:1:66:0,3,36	./.	./.	./.	./.	./.	./.	0/0:3,0:3:88:0,9,108	./.	0/0:1,0:1:66:0,3,36	0/0:2,0:2:79:0,6,72	./.	0/0:2,0:2:79:0,6,72	./.	./.	0/0:4,0:4:94:0,12,144	1/1:0,1:1:66:36,3,0	1/1:0,3:3:88:108,9,0	1/1:0,1:1:66:36,3,0	./.	./.	0/0:2,0:2:79:0,6,72	0/0:1,0:1:66:0,3,36	./.	1/1:0,1:1:66:36,3,0	0/0:1,0:1:66:0,3,36	0/0:2,0:2:79:0,6,72	./.	0/0:2,0:2:79:0,6,72	./.	0/0:2,0:2:79:0,6,72	./.	0/0:1,0:1:66:0,3,36	./.	./.	./.	0/0:1,0:1:66:0,3,36	1/1:0,1:1:66:36,3,0	./.	./.	./.
1	15126	S1_15126	G	T	20	PASS	.	GT:AD:DP:GQ:PL	./.	0/0:26,0:26:99:0,78,255	./.	0/0:13,0:13:99:0,39,255	0/0:12,0:12:99:0,36,255	./.	./.	./.	./.	0/0:15,0:15:99:0,45,255	0/0:18,0:18:99:0,54,255	./.	0/0:67,0:67:99:0,201,255	./.	./.	./.	./.	./.	0/0:24,0:24:99:0,72,255	./.	0/0:19,0:19:99:0,57,255	0/0:12,0:12:99:0,36,255	./.	./.	./.	0/0:14,0:14:99:0,42,255	0/0:4,0:4:94:0,12,144	./.	./.	0/0:15,0:15:99:0,45,255	0/0:20,0:20:99:0,60,255	0/0:47,0:47:99:0,141,255	./.	0/0:31,0:31:99:0,93,255	0/0:6,0:6:98:0,18,216	0/0:4,0:4:94:0,12,144	./.	./.	./.	0/0:12,1:13:67:0,4,255	./.	0/0:1,0:1:66:0,3,36	./.	0/0:2,0:2:79:0,6,72	./.	./.	./.	0/1:18,2:20:93:12,0,255	./.	0/0:13,0:13:99:0,39,255	./.	./.	0/0:5,0:5:96:0,15,180	./.	0/0:7,0:7:99:0,21,252	0/0:20,0:20:99:0,60,255	./.	./.	0/0:1,0:1:66:0,3,36	0/0:3,0:3:88:0,9,108	0/0:20,0:20:99:0,60,255	0/0:25,0:25:99:0,75,255	0/0:5,0:5:96:0,15,180	0/0:25,0:25:99:0,75,255	./.	0/0:18,0:18:99:0,54,255	./.	0/0:5,0:5:96:0,15,180	0/0:28,0:28:99:0,84,255	./.	./.	./.	0/0:19,0:19:99:0,57,255	./.	./.	0/0:23,0:23:99:0,69,255	./.	0/0:15,0:15:99:0,45,255	./.	./.	./.	./.	./.	0/0:7,0:7:99:0,21,252	0/0:2,0:2:79:0,6,72	0/0:8,0:8:99:0,24,255	./.	./.	0/0:24,0:24:99:0,72,255	0/0:37,0:37:99:0,111,255	0/0:22,0:22:99:0,66,255	0/0:16,0:16:99:0,48,255	0/0:12,0:12:99:0,36,255	0/0:3,0:3:88:0,9,108
1	15244	S1_15244	C	T	20	PASS	.	GT:AD:DP:GQ:PL	0/0:1,0:1:66:0,3,36	0/0:9,0:9:99:0,27,255	0/1:12,7:19:99:195,0,255	0/0:17,0:17:99:0,51,255	0/0:15,0:15:99:0,45,255	0/0:13,0:13:99:0,39,255	0/0:4,0:4:94:0,12,144	./.	./.	0/0:15,0:15:99:0,45,255	0/0:9,0:9:99:0,27,255	0/1:6,6:12:99:180,0,180	0/0:14,0:14:99:0,42,255	0/0:3,0:3:88:0,9,108	./.	0/0:4,0:4:94:0,12,144	0/0:15,0:15:99:0,45,255	0/0:1,0:1:66:0,3,36	0/0:12,0:12:99:0,36,255	0/0:4,0:4:94:0,12,144	0/0:16,0:16:99:0,48,255	0/0:3,0:3:88:0,9,108	1/1:0,8:8:99:255,24,0	1/1:0,4:4:94:144,12,0	0/0:13,0:13:99:0,39,255	0/1:13,12:25:99:255,0,255	0/0:3,0:3:88:0,9,108	./.	0/0:2,0:2:79:0,6,72	0/0:9,0:9:99:0,27,255	0/0:6,0:6:98:0,18,216	0/1:20,12:32:99:255,0,255	./.	0/0:11,0:11:99:0,33,255	0/0:8,0:8:99:0,24,255	0/0:4,0:4:94:0,12,144	0/0:19,0:19:99:0,57,255	0/0:4,0:4:94:0,12,144	./.	0/0:5,0:5:96:0,15,180	0/0:13,0:13:99:0,39,255	0/0:6,0:6:98:0,18,216	1/1:0,3:3:88:108,9,0	0/0:4,0:4:94:0,12,144	1/1:0,2:2:79:72,6,0	0/0:3,0:3:88:0,9,108	0/0:12,0:12:99:0,36,255	0/0:7,0:7:99:0,21,252	0/0:7,0:7:99:0,21,252	1/1:0,3:3:88:108,9,0	0/0:3,0:3:88:0,9,108	0/1:4,12:16:99:255,0,96	0/0:3,0:3:88:0,9,108	0/0:12,0:12:99:0,36,255	0/0:14,0:14:99:0,42,255	0/1:9,3:12:99:72,0,255	0/0:5,0:5:96:0,15,180	0/0:2,0:2:79:0,6,72	1/1:0,14:14:99:255,42,0	0/0:4,0:4:94:0,12,144	./.	0/0:22,0:22:99:0,66,255	./.	0/0:5,0:5:96:0,15,180	0/0:4,0:4:94:0,12,144	0/0:18,0:18:99:0,54,255	1/1:0,11:11:99:255,33,0	0/0:5,0:5:96:0,15,180	0/0:21,0:21:99:0,63,255	1/1:0,7:7:99:252,21,0	0/0:22,0:22:99:0,66,255	./.	0/0:13,0:13:99:0,39,255	0/0:12,0:12:99:0,36,255	./.	0/0:18,0:18:99:0,54,255	1/1:0,3:3:88:108,9,0	1/1:0,13:13:99:255,39,0	0/1:2,3:5:99:93,0,57	0/0:2,0:2:79:0,6,72	0/0:13,0:13:99:0,39,255	1/1:0,6:6:98:216,18,0	0/0:7,0:7:99:0,21,252	0/0:9,0:9:99:0,27,255	0/1:6,1:7:96:15,0,195	0/1:3,1:4:99:24,0,96	1/1:0,6:6:98:216,18,0	0/0:5,0:5:96:0,15,180	0/0:13,0:13:99:0,39,255	0/0:11,0:11:99:0,33,255	0/0:5,0:5:96:0,15,180	0/0:2,0:2:79:0,6,72	0/0:1,0:1:66:0,3,36	0/0:4,0:4:94:0,12,144
1	15364	S1_15364	T	G	20	PASS	.	GT:AD:DP:GQ:PL	./.	./.	./.	./.	./.	./.	./.	1/1:0,1:1:66:36,3,0	0/0:4,0:4:94:0,12,144	./.	./.	1/1:0,3:3:88:108,9,0	./.	./.	1/1:0,2:2:79:72,6,0	./.	0/0:1,0:1:66:0,3,36	./.	0/1:1,1:2:99:30,0,30	./.	./.	0/0:1,0:1:66:0,3,36	0/0:1,0:1:66:0,3,36	0/0:1,0:1:66:0,3,36	1/1:0,2:2:79:72,6,0	0/0:4,0:4:94:0,12,144	1/1:0,1:1:66:36,3,0	./.	0/1:1,1:2:99:30,0,30	1/1:0,2:2:79:72,6,0	./.	0/0:5,0:5:96:0,15,180	./.	0/0:2,0:2:79:0,6,72	./.	./.	1/1:0,2:2:79:72,6,0	0/0:1,0:1:66:0,3,36	./.	./.	./.	./.	1/1:0,2:2:79:72,6,0	./.	./.	./.	./.	0/0:2,0:2:79:0,6,72	0/0:2,0:2:79:0,6,72	./.	./.	0/1:1,1:2:99:30,0,30	1/1:0,2:2:79:72,6,0	1/1:0,6:6:98:216,18,0	0/0:2,0:2:79:0,6,72	./.	./.	1/1:0,2:2:79:72,6,0	0/0:1,0:1:66:0,3,36	./.	1/1:0,1:1:66:36,3,0	1/1:0,1:1:66:36,3,0	1/1:0,1:1:66:36,3,0	0/0:1,0:1:66:0,3,36	./.	1/1:0,1:1:66:36,3,0	0/1:1,1:2:99:30,0,30	./.	0/0:9,0:9:99:0,27,255	1/1:0,2:2:79:72,6,0	./.	./.	1/1:0,1:1:66:36,3,0	./.	./.	./.	./.	./.	./.	./.	./.	./.	./.	./.	./.	0/0:1,0:1:66:0,3,36	0/0:2,0:2:79:0,6,72	0/0:1,0:1:66:0,3,36	1/1:0,2:2:79:72,6,0	0/1:3,2:5:99:57,0,93	./.	0/0:5,0:5:96:0,15,180	1/1:0,2:2:79:72,6,0	./.
1	15506	S1_15506	A	G	20	PASS	.	GT:AD:DP:GQ:PL	1/1:0,3:3:88:108,9,0	./.	./.	0/1:8,7:15:99:207,0,243	0/0:6,0:6:98:0,18,216	0/0:8,0:8:99:0,24,255	./.	0/0:9,0:9:99:0,27,255	0/0:22,0:22:99:0,66,255	1/1:0,15:15:99:255,45,0	./.	./.	./.	./.	0/1:7,6:13:99:177,0,213	1/1:0,4:4:94:144,12,0	0/0:3,0:3:88:0,9,108	./.	./.	./.	./.	./.	1/1:0,7:7:99:252,21,0	./.	./.	1/1:0,8:8:99:255,24,0	./.	1/1:0,7:7:99:252,21,0	0/0:7,0:7:99:0,21,252	1/1:0,5:5:96:180,15,0	0/1:15,9:24:99:252,0,255	./.	./.	0/0:10,0:10:99:0,30,255	./.	1/1:0,10:10:99:255,30,0	0/0:19,1:20:99:0,24,255	0/0:9,0:9:99:0,27,255	1/1:0,10:10:99:255,30,0	./.	1/1:0,3:3:88:108,9,0	./.	0/0:4,0:4:94:0,12,144	./.	./.	0/0:7,0:7:99:0,21,252	./.	./.	./.	1/1:0,6:6:98:216,18,0	1/1:0,8:8:99:255,24,0	0/0:5,0:5:96:0,15,180	1/1:0,5:5:96:180,15,0	1/1:0,6:6:98:216,18,0	./.	./.	./.	0/0:5,0:5:96:0,15,180	0/0:9,0:9:99:0,27,255	./.	0/1:8,4:12:99:108,0,252	0/0:7,0:7:99:0,21,252	0/1:6,8:14:99:246,0,174	./.	0/0:4,0:4:94:0,12,144	1/1:0,18:18:99:255,54,0	./.	0/0:4,0:4:94:0,12,144	1/1:0,26:26:99:255,78,0	0/0:11,0:11:99:0,33,255	./.	1/1:0,1:1:66:36,3,0	./.	0/0:5,0:5:96:0,15,180	1/1:0,4:4:94:144,12,0	0/1:15,17:32:99:255,0,255	./.	1/1:0,1:1:66:36,3,0	0/0:5,0:5:96:0,15,180	1/1:0,9:9:99:255,27,0	0/0:4,0:4:94:0,12,144	0/0:1,0:1:66:0,3,36	0/0:15,0:15:99:0,45,255	1/1:0,14:14:99:255,42,0	./.	1/1:0,2:2:79:72,6,0	0/0:10,0:10:99:0,30,255	./.	./.	./.	1/1:0,11:11:99:255,33,0	0/0:2,0:2:79:0,6,72	./.	./.
1	15640	S1_15640	G	A	20	PASS	.	GT:AD:DP:GQ:PL	0/0:1,0:1:66:0,3,36	./.	./.	./.	./.	./.	./.	./.	./.	0/0:27,0:27:99:0,81,255	./.	./.	./.	./.	0/0:21,0:21:99:0,63,255	./.	./.	./.	./.	./.	./.	./.	./.	./.	./.	./.	./.	0/0:35,0:35:99:0,105,255	./.	./.	./.	./.	./.	./.	0/0:20,0:20:99:0,60,255	0/0:10,0:10:99:0,30,255	./.	./.	0/0:8,0:8:99:0,24,255	0/0:12,0:12:99:0,36,255	./.	./.	./.	./.	./.	./.	./.	./.	./.	./.	./.	./.	./.	1/1:0,12:12:99:255,36,0	./.	./.	./.	0/0:16,0:16:99:0,48,255	./.	./.	./.	./.	./.	0/0:1,0:1:66:0,3,36	./.	./.	./.	./.	./.	./.	./.	./.	./.	./.	0/0:23,0:23:99:0,69,255	0/0:39,0:39:99:0,117,255	./.	./.	./.	./.	./.	0/0:11,0:11:99:0,33,255	./.	./.	./.	./.	./.	./.	./.	./.	0/0:12,0:12:99:0,36,255	./.	./.	./.
1	15730	S1_15730	C	T	20	PASS	.	GT:AD:DP:GQ:PL	./.	./.	./.	./.	./.	./.	./.	./.	./.	./.	1/1:0,1:1:66:36,3,0	./.	./.	./.	./.	./.	./.	./.	./.	1/1:0,1:1:66:36,3,0	./.	./.	./.	./.	1/1:0,1:1:66:36,3,0	./.	./.	1/1:0,1:1:66:36,3,0	0/0:1,0:1:66:0,3,36	./.	0/0:1,0:1:66:0,3,36	./.	./.	./.	./.	./.	0/1:1,1:2:99:30,0,30	./.	./.	./.	./.	1/1:0,1:1:66:36,3,0	./.	0/0:1,0:1:66:0,3,36	./.	./.	0/0:1,0:1:66:0,3,36	./.	./.	./.	./.	./.	./.	./.	./.	0/0:1,0:1:66:0,3,36	0/0:1,0:1:66:0,3,36	./.	./.	./.	./.	./.	./.	0/0:1,0:1:66:0,3,36	./.	./.	./.	./.	./.	./.	0/0:1,0:1:66:0,3,36	./.	./.	0/0:1,0:1:66:0,3,36	./.	./.	1/1:0,1:1:66:36,3,0	./.	./.	1/1:0,1:1:66:36,3,0	./.	./.	./.	./.	./.	./.	1/1:0,1:1:66:36,3,0	./.	0/0:1,0:1:66:0,3,36	1/1:0,2:2:79:72,6,0	./.	./.	./.	./.
1	15863	S1_15863	A	T	20	PASS	.	GT:AD:DP:GQ:PL	./.	0/0:1,0:1:66:0,3,36	0/0:2,0:2:79:0,6,72	0/0:1,0:1:66:0,3,36	./.	1/1:0,2:2:79:72,6,0	./.	./.	./.	1/1:0,1:1:66:36,3,0	0/0:2,0:2:79:0,6,72	./.	0/0:2,0:2:79:0,6,72	./.	0/0:2,0:2:79:0,6,72	./.	0/0:1,0:1:66:0,3,36	./.	0/0:1,0:1:66:0,3,36	1/1:0,1:1:66:36,3,0	0/0:1,0:1:66:0,3,36	0/0:1,0:1:66:0,3,36	./.	./.	0/0:2,0:2:79:0,6,72	0/0:1,0:1:66:0,3,36	0/0:1,0:1:66:0,3,36	./.	0/0:2,0:2:79:0,6,72	./.	./.	0/0:3,0:3:88:0,9,108	./.	0/0:2,0:2:79:0,6,72	./.	./.	0/0:5,0:5:96:0,15,180	0/0:2,0:2:79:0,6,72	./.	./.	0/0:1,0:1:66:0,3,36	./.	0/0:1,0:1:66:0,3,36	./.	./.	./.	./.	0/0:1,0:1:66:0,3,36	0/0:2,0:2:79:0,6,72	0/0:1,0:1:66:0,3,36	0/0:1,0:1:66:0,3,36	0/0:1,0:1:66:0,3,36	./.	0/1:1,1:2:99:30,0,30	1/1:0,2:2:79:72,6,0	./.	./.	0/0:1,0:1:66:0,3,36	0/0:1,0:1:66:0,3,36	./.	./.	0/0:1,0:1:66:0,3,36	./.	./.	./.	0/0:1,0:1:66:0,3,36	./.	1/1:0,1:1:66:36,3,0	0/0:2,0:2:79:0,6,72	0/0:1,0:1:66:0,3,36	./.	./.	./.	0/0:2,0:2:79:0,6,72	0/0:1,0:1:66:0,3,36	./.	./.	1/1:0,1:1:66:36,3,0	0/0:1,0:1:66:0,3,36	./.	./.	./.	1/1:0,2:2:79:72,6,0	0/0:1,0:1:66:0,3,36	./.	./.	0/0:1,0:1:66:0,3,36	./.	./.	0/0:2,0:2:79:0,6,72	./.	./.	1/1:0,1:1:66:36,3,0	./.
1	15955	S1_15955	A	G	20	PASS	.	GT:AD:DP:GQ:PL	0/1:15,9:24:99:252,0,255	0/0:5,0:5:96:0,15,180	0/1:17,23:40:99:255,0,255	1/1:0,46:46:99:255,138,0	0/0:28,1:29:99:0,51,255	1/1:0,15:15:99:255,45,0	0/0:8,0:8:99:0,24,255	0/1:9,15:24:99:255,0,252	0/1:18,24:42:99:255,0,255	1/1:0,25:25:99:255,75,0	0/0:45,1:46:99:0,102,255	0/0:13,0:13:99:0,39,255	0/0:34,0:34:99:0,102,255	0/1:2,1:3:99:27,0,63	1/1:0,22:22:99:255,66,0	0/0:2,0:2:79:0,6,72	0/1:14,13:27:99:255,0,255	0/0:13,0:13:99:0,39,255	0/1:16,12:28:99:255,0,255	0/0:9,0:9:99:0,27,255	0/0:45,0:45:99:0,135,255	0/0:27,0:27:99:0,81,255	0/0:5,0:5:96:0,15,180	0/0:7,0:7:99:0,21,252	0/0:35,0:35:99:0,105,255	0/0:31,0:31:99:0,93,255	0/1:4,4:8:99:120,0,120	0/1:16,26:42:99:255,0,255	0/0:26,0:26:99:0,78,255	0/1:20,19:39:99:255,0,255	0/0:18,0:18:99:0,54,255	0/0:65,0:65:99:0,195,255	0/0:2,0:2:79:0,6,72	0/0:25,0:25:99:0,75,255	0/1:14,15:29:99:255,0,255	0/1:13,13:26:99:255,0,255	0/1:26,36:62:99:255,0,255	1/1:0,11:11:99:255,33,0	0/1:6,17:23:99:255,0,147	0/0:19,0:19:99:0,57,255	0/0:12,0:12:99:0,36,255	0/0:8,0:8:99:0,24,255	0/1:13,16:29:99:255,0,255	0/0:8,0:8:99:0,24,255	0/1:4,3:7:99:87,0,123	0/1:6,1:7:96:15,0,195	0/1:11,8:19:99:231,0,255	0/0:21,0:21:99:0,63,255	0/1:19,18:37:99:255,0,255	0/0:12,0:12:99:0,36,255	0/0:17,0:17:99:0,51,255	0/1:15,5:20:99:120,0,255	0/1:7,16:23:99:255,0,183	0/1:12,19:31:99:255,0,255	0/0:30,0:30:99:0,90,255	0/1:7,11:18:99:255,0,198	0/0:24,0:24:99:0,72,255	0/1:2,7:9:99:225,0,45	0/0:18,0:18:99:0,54,255	1/1:0,19:19:99:255,57,0	0/1:10,7:17:99:201,0,255	0/0:33,0:33:99:0,99,255	0/1:12,16:28:99:255,0,255	0/0:15,0:15:99:0,45,255	0/1:3,11:14:99:255,0,66	0/0:35,0:35:99:0,105,255	0/1:16,14:30:99:255,0,255	0/1:2,9:11:99:255,0,39	0/0:26,0:26:99:0,78,255	0/1:8,2:10:99:42,0,255	0/1:17,20:37:99:255,0,255	0/1:6,8:14:99:246,0,174	0/0:21,0:21:99:0,63,255	0/0:18,0:18:99:0,54,255	0/1:15,17:32:99:255,0,255	0/1:25,36:61:99:255,0,255	0/1:5,12:17:99:255,0,129	1/1:0,27:27:99:255,81,0	0/1:4,8:12:99:252,0,108	0/0:5,0:5:96:0,15,180	0/1:12,15:27:99:255,0,255	0/0:13,0:13:99:0,39,255	0/0:9,0:9:99:0,27,255	0/1:7,16:23:99:255,0,183	1/1:0,10:10:99:255,30,0	0/0:11,0:11:99:0,33,255	0/0:38,0:38:99:0,114,255	0/1:8,6:14:99:174,0,246	0/0:16,0:16:99:0,48,255	0/1:13,15:28:99:255,0,255	0/1:14,15:29:99:255,0,255	0/0:36,0:36:99:0,108,255	0/1:8,2:10:99:42,0,255	0/1:4,1:5:99:21,0,129
1	16013	S1_16013	G	T	20	PASS	.	GT:AD:DP:GQ:PL	0/0:6,0:6:98:0,18,216	0/0:3,0:3:88:0,9,108	0/1:47,9:56:99:156,0,255	0/0:9,0:9:99:0,27,255	0/1:11,6:17:99:165,0,255	./.	0/0:5,0:5:96:0,15,180	0/0:5,0:5:96:0,15,180	0/0:7,0:7:99:0,21,252	0/0:14,0:14:99:0,42,255	0/0:8,0:8:99:0,24,255	0/0:9,0:9:99:0,27,255	0/0:77,0:77:99:0,231,255	./.	0/0:3,0:3:88:0,9,108	./.	0/1:11,4:15:99:99,0,255	0/0:2,0:2:79:0,6,72	0/1:6,11:17:99:255,0,165	0/0:11,0:11:99:0,33,255	0/0:4,0:4:94:0,12,144	./.	0/0:6,0:6:98:0,18,216	0/0:5,0:5:96:0,15,180	0/0:43,0:43:99:0,129,255	0/0:6,0:6:98:0,18,216	0/1:1,3:4:99:96,0,24	./.	0/1:14,6:20:99:156,0,255	0/0:6,0:6:98:0,18,216	0/0:6,0:6:98:0,18,216	0/1:39,9:48:99:180,0,255	0/0:1,0:1:66:0,3,36	0/0:10,0:10:99:0,30,255	./.	0/0:4,0:4:94:0,12,144	0/0:75,0:75:99:0,225,255	0/1:7,9:16:99:255,0,204	./.	0/0:2,0:2:79:0,6,72	./.	0/0:13,0:13:99:0,39,255	0/0:24,0:24:99:0,72,255	./.	0/0:1,0:1:66:0,3,36	./.	0/1:27,8:35:99:183,0,255	0/1:3,5:8:99:156,0,84	0/1:32,5:37:99:68,0,255	0/1:8,12:20:99:255,0,228	./.	0/0:13,0:13:99:0,39,255	0/0:5,0:5:96:0,15,180	0/0:33,1:34:99:0,67,255	0/1:14,9:23:99:255,0,255	0/0:8,0:8:99:0,24,255	0/0:10,0:10:99:0,30,255	./.	./.	./.	0/0:6,0:6:98:0,18,216	0/1:18,12:30:99:255,0,255	0/0:5,0:5:96:0,15,180	0/0:4,0:4:94:0,12,144	./.	0/0:10,0:10:99:0,30,255	0/0:11,0:11:99:0,33,255	0/0:8,0:8:99:0,24,255	0/0:18,0:18:99:0,54,255	0/1:11,6:17:99:165,0,255	0/0:40,0:40:99:0,120,255	0/1:6,2:8:99:48,0,192	0/0:5,0:5:96:0,15,180	./.	./.	0/0:13,0:13:99:0,39,255	0/0:17,0:17:99:0,51,255	0/0:24,0:24:99:0,72,255	0/0:4,0:4:94:0,12,144	./.	0/1:6,8:14:99:246,0,174	./.	0/0:6,0:6:98:0,18,216	0/0:4,0:4:94:0,12,144	0/0:9,0:9:99:0,27,255	0/0:2,0:2:79:0,6,72	0/0:7,0:7:99:0,21,252	0/0:27,2:29:97:0,15,255	0/1:8,5:13:99:141,0,249	0/0:4,0:4:94:0,12,144	./.	0/0:5,0:5:96:0,15,180	./.	./.
1	16343	S1_16343	A	G	20	PASS	.	GT:AD:DP:GQ:PL	0/0:6,0:6:98:0,18,216	0/0:2,0:2:79:0,6,72	0/0:16,0:16:99:0,48,255	0/1:9,1:10:79:6,0,255	0/0:10,0:10:99:0,30,255	./.	0/0:1,0:1:66:0,3,36	0/0:5,0:5:96:0,15,180	0/0:13,0:13:99:0,39,255	0/0:24,0:24:99:0,72,255	0/0:15,0:15:99:0,45,255	0/1:9,1:10:79:6,0,255	0/0:19,0:19:99:0,57,255	0/0:9,0:9:99:0,27,255	./.	0/0:4,0:4:94:0,12,144	0/0:6,0:6:98:0,18,216	0/0:3,0:3:88:0,9,108	0/0:11,0:11:99:0,33,255	0/0:2,0:2:79:0,6,72	0/0:27,0:27:99:0,81,255	./.	0/0:9,0:9:99:0,27,255	0/0:10,0:10:99:0,30,255	./.	0/0:20,0:20:99:0,60,255	./.	0/0:10,0:10:99:0,30,255	0/0:17,0:17:99:0,51,255	0/0:10,0:10:99:0,30,255	./.	0/0:28,0:28:99:0,84,255	0/0:10,0:10:99:0,30,255	0/0:12,0:12:99:0,36,255	0/0:18,0:18:99:0,54,255	0/0:4,0:4:94:0,12,144	0/0:17,0:17:99:0,51,255	0/0:6,0:6:98:0,18,216	0/0:7,0:7:99:0,21,252	0/0:23,0:23:99:0,69,255	0/0:5,0:5:96:0,15,180	0/0:6,0:6:98:0,18,216	0/1:7,1:8:93:12,0,228	./.	./.	0/0:6,0:6:98:0,18,216	0/0:16,0:16:99:0,48,255	0/0:12,0:12:99:0,36,255	0/0:16,0:16:99:0,48,255	./.	./.	0/0:11,0:11:99:0,33,255	0/0:8,0:8:99:0,24,255	0/0:6,0:6:98:0,18,216	0/0:10,0:10:99:0,30,255	0/0:8,0:8:99:0,24,255	0/0:11,0:11:99:0,33,255	0/0:1,0:1:66:0,3,36	./.	./.	0/0:18,0:18:99:0,54,255	0/0:6,0:6:98:0,18,216	0/0:16,0:16:99:0,48,255	0/0:6,0:6:98:0,18,216	0/0:4,0:4:94:0,12,144	0/0:14,0:14:99:0,42,255	0/0:12,0:12:99:0,36,255	0/0:4,0:4:94:0,12,144	./.	0/0:9,0:9:99:0,27,255	./.	0/0:3,0:3:88:0,9,108	0/0:12,0:12:99:0,36,255	./.	0/0:8,0:8:99:0,24,255	0/0:1,0:1:66:0,3,36	0/0:10,0:10:99:0,30,255	./.	0/0:6,0:6:98:0,18,216	0/0:8,0:8:99:0,24,255	0/0:9,0:9:99:0,27,255	./.	0/0:7,0:7:99:0,21,252	0/0:10,0:10:99:0,30,255	0/0:13,0:13:99:0,39,255	0/0:5,0:5:96:0,15,180	0/0:16,0:16:99:0,48,255	0/0:10,0:10:99:0,30,255	0/0:7,0:7:99:0,21,252	0/0:13,0:13:99:0,39,255	0/0:11,0:11:99:0,33,255	./.	./.	0/0:3,0:3:88:0,9,108
1	16461	S1_16461	T	G	20	PASS	.	GT:AD:DP:GQ:PL	0/1:12,3:15:99:63,0,255	0/0:18,0:18:99:0,54,255	0/0:50,0:50:99:0,150,255	0/0:55,0:55:99:0,165,255	0/0:29,0:29:99:0,87,255	0/0:35,0:35:99:0,105,255	0/0:12,0:12:99:0,36,255	0/0:24,0:24:99:0,72,255	0/0:30,0:30:99:0,90,255	0/0:52,0:52:99:0,156,255	0/1:54,10:64:99:168,0,255	0/0:42,0:42:99:0,126,255	0/0:83,0:83:99:0,250,255	0/0:3,0:3:88:0,9,108	0/0:9,0:9:99:0,27,255	0/1:2,1:3:99:27,0,63	0/0:11,0:11:99:0,33,255	0/0:13,0:13:99:0,39,255	0/1:24,8:32:99:192,0,255	0/0:21,0:21:99:0,63,255	0/1:43,5:48:99:35,0,255	0/1:16,5:21:99:117,0,255	0/0:21,0:21:99:0,63,255	0/0:11,0:11:99:0,33,255	0/0:78,0:78:99:0,234,255	0/0:63,0:63:99:0,189,255	0/1:2,4:6:99:126,0,54	0/1:21,21:42:99:255,0,255	0/0:29,0:29:99:0,87,255	0/1:51,12:63:99:243,0,255	0/0:44,0:44:99:0,132,255	0/0:109,0:109:99:0,255,255	0/0:3,0:3:88:0,9,108	0/0:52,0:52:99:0,156,255	0/1:38,9:47:99:182,0,255	0/0:35,0:35:99:0,105,255	0/0:66,0:66:99:0,198,255	0/0:37,0:37:99:0,111,255	0/1:9,5:14:99:138,0,255	0/1:10,11:21:99:255,0,255	0/1:8,3:11:99:75,0,255	0/0:35,0:35:99:0,105,255	0/0:14,0:14:99:0,42,255	0/1:8,2:10:99:42,0,255	0/0:5,0:5:96:0,15,180	0/0:23,0:23:99:0,69,255	0/0:27,0:27:99:0,81,255	0/0:50,0:50:99:0,150,255	0/0:59,0:59:99:0,177,255	0/0:50,0:50:99:0,150,255	0/1:1,3:4:99:96,0,24	0/0:31,0:31:99:0,93,255	0/1:29,6:35:99:111,0,255	0/0:29,0:29:99:0,87,255	0/0:46,0:46:99:0,138,255	0/0:37,0:37:99:0,111,255	0/0:19,0:19:99:0,57,255	0/0:8,0:8:99:0,24,255	0/0:16,0:16:99:0,48,255	0/0:19,0:19:99:0,57,255	0/0:41,1:42:99:0,91,255	0/0:26,0:26:99:0,78,255	0/0:38,2:40:99:0,48,255	0/0:30,0:30:99:0,90,255	0/0:28,0:28:99:0,84,255	0/0:42,0:42:99:0,126,255	0/0:55,0:55:99:0,165,255	0/0:10,0:10:99:0,30,255	0/0:32,0:32:99:0,96,255	0/0:33,0:33:99:0,99,255	0/0:39,0:39:99:0,117,255	0/0:24,0:24:99:0,72,255	0/0:63,0:63:99:0,189,255	0/0:35,0:35:99:0,105,255	0/1:7,12:19:99:255,0,195	0/1:60,8:68:99:83,0,255	0/0:24,0:24:99:0,72,255	0/0:11,0:11:99:0,33,255	0/0:18,0:18:99:0,54,255	0/1:11,1:12:50:0,0,255	0/0:25,0:25:99:0,75,255	0/0:9,0:9:99:0,27,255	0/0:23,0:23:99:0,69,255	0/1:18,8:26:99:210,0,255	0/0:2,0:2:79:0,6,72	0/0:24,0:24:99:0,72,255	0/0:41,0:41:99:0,123,255	0/0:28,0:28:99:0,84,255	0/0:23,0:23:99:0,69,255	0/0:26,0:26:99:0,78,255	0/0:36,0:36:99:0,108,255	0/0:36,0:36:99:0,108,255	0/1:4,2:6:99:54,0,126	0/0:6,0:6:98:0,18,216
1	16608	S1_16608	A	T	20	PASS	.	GT:AD:DP:GQ:PL	0/0:2,0:2:79:0,6,72	1/1:0,5:5:96:180,15,0	0/1:9,13:22:99:255,0,255	0/0:14,0:14:99:0,42,255	0/1:4,2:6:99:54,0,126	./.	0/0:7,0:7:99:0,21,252	0/0:6,0:6:98:0,18,216	1/1:0,26:26:99:255,78,0	./.	0/0:24,0:24:99:0,72,255	0/1:1,4:5:99:129,0,21	0/0:15,0:15:99:0,45,255	0/1:4,1:5:99:21,0,129	0/0:10,0:10:99:0,30,255	0/0:2,0:2:79:0,6,72	0/0:2,0:2:79:0,6,72	0/0:4,0:4:94:0,12,144	0/0:11,0:11:99:0,33,255	0/0:5,0:5:96:0,15,180	0/0:16,0:16:99:0,48,255	1/1:0,6:6:98:216,18,0	0/0:7,0:7:99:0,21,252	0/1:1,6:7:96:195,0,15	0/0:15,0:15:99:0,45,255	./.	0/0:3,0:3:88:0,9,108	0/0:17,0:17:99:0,51,255	0/0:3,0:3:88:0,9,108	0/0:8,0:8:99:0,24,255	./.	0/1:17,25:42:99:255,0,255	0/1:1,1:2:99:30,0,30	0/0:6,0:6:98:0,18,216	./.	0/0:5,0:5:96:0,15,180	0/0:13,0:13:99:0,39,255	0/0:4,0:4:94:0,12,144	0/0:17,0:17:99:0,51,255	0/0:2,0:2:79:0,6,72	0/1:1,5:6:98:162,0,18	0/0:8,0:8:99:0,24,255	0/0:8,0:8:99:0,24,255	0/0:4,0:4:94:0,12,144	0/0:4,0:4:94:0,12,144	0/0:3,0:3:88:0,9,108	1/1:0,7:7:99:252,21,0	1/1:0,5:5:96:180,15,0	1/1:0,12:12:99:255,36,0	0/0:6,0:6:98:0,18,216	0/1:1,4:5:99:129,0,21	0/0:18,0:18:99:0,54,255	0/0:5,0:5:96:0,15,180	./.	1/1:0,8:8:99:255,24,0	1/1:0,7:7:99:252,21,0	0/0:12,0:12:99:0,36,255	./.	0/0:4,0:4:94:0,12,144	0/0:8,0:8:99:0,24,255	0/0:10,0:10:99:0,30,255	0/1:6,7:13:99:213,0,177	0/0:6,0:6:98:0,18,216	0/1:2,5:7:99:159,0,51	0/0:6,0:6:98:0,18,216	0/0:7,0:7:99:0,21,252	0/1:5,15:20:99:255,0,120	./.	0/0:40,0:40:99:0,120,255	0/0:12,0:12:99:0,36,255	0/0:22,1:23:99:0,33,255	0/0:4,0:4:94:0,12,144	1/1:0,1:1:66:36,3,0	0/0:2,0:2:79:0,6,72	0/0:22,0:22:99:0,66,255	./.	0/0:4,0:4:94:0,12,144	0/0:18,0:18:99:0,54,255	1/1:0,4:4:94:144,12,0	./.	0/0:10,0:10:99:0,30,255	./.	./.	0/0:7,0:7:99:0,21,252	./.	./.	0/1:4,7:11:99:219,0,111	1/1:0,2:2:79:72,6,0	1/1:0,8:8:99:255,24,0	0/0:14,0:14:99:0,42,255	0/1:3,5:8:99:156,0,84	0/0:12,0:12:99:0,36,255	0/0:1,0:1:66:0,3,36	0/0:2,0:2:79:0,6,72
1	16748	S1_16748	A	G	20	PASS	.	GT:AD:DP:GQ:PL	./.	0/0:7,0:7:99:0,21,252	0/0:24,0:24:99:0,72,255	./.	0/0:38,0:38:99:0,114,255	./.	./.	0/0:18,0:18:99:0,54,255	./.	./.	0/0:19,0:19:99:0,57,255	0/0:25,0:25:99:0,75,255	0/0:52,0:52:99:0,156,255	0/0:6,0:6:98:0,18,216	0/0:12,0:12:99:0,36,255	./.	0/0:15,0:15:99:0,45,255	./.	./.	./.	0/0:18,1:19:99:0,21,255	0/0:11,0:11:99:0,33,255	0/0:11,0:11:99:0,33,255	./.	0/0:32,0:32:99:0,96,255	./.	0/0:3,0:3:88:0,9,108	0/0:28,0:28:99:0,84,255	0/0:13,0:13:99:0,39,255	./.	0/0:20,0:20:99:0,60,255	0/0:32,0:32:99:0,96,255	0/0:1,0:1:66:0,3,36	0/0:16,0:16:99:0,48,255	./.	0/0:12,0:12:99:0,36,255	0/0:23,1:24:99:0,36,255	./.	0/1:10,1:11:66:3,0,255	0/0:21,1:22:99:0,30,255	./.	./.	0/0:15,0:15:99:0,45,255	./.	./.	./.	0/0:45,0:45:99:0,135,255	./.	0/0:34,0:34:99:0,102,255	./.	./.	./.	./.	./.	0/0:19,0:19:99:0,57,255	./.	0/0:21,0:21:99:0,63,255	./.	0/0:14,0:14:99:0,42,255	0/0:12,0:12:99:0,36,255	./.	0/0:45,0:45:99:0,135,255	./.	0/0:21,0:21:99:0,63,255	./.	0/0:67,0:67:99:0,201,255	0/0:1,0:1:66:0,3,36	./.	0/0:42,0:42:99:0,126,255	0/0:21,0:21:99:0,63,255	0/0:15,0:15:99:0,45,255	0/0:17,0:17:99:0,51,255	0/0:26,0:26:99:0,78,255	./.	0/0:17,0:17:99:0,51,255	./.	0/0:12,0:12:99:0,36,255	./.	./.	./.	0/0:24,0:24:99:0,72,255	./.	0/0:1,0:1:66:0,3,36	./.	./.	./.	./.	0/0:39,0:39:99:0,117,255	0/0:16,0:16:99:0,48,255	0/0:20,0:20:99:0,60,255	./.	./.	./.	./.
1	16864	S1_16864	T	A	20	PASS	.	GT:AD:DP:GQ:PL	./.	./.	./.	./.	./.	./.	./.	./.	./.	./.	./.	./.	0/0:1,0:1:66:0,3,36	./.	./.	./.	./.	./.	./.	./.	./.	./.	./.	./.	./.	0/0:1,0:1:66:0,3,36	./.	./.	0/0:1,0:1:66:0,3,36	./.	./.	0/0:1,0:1:66:0,3,36	./.	./.	./.	./.	./.	./.	./.	./.	./.	1/1:0,1:1:66:36,3,0	./.	./.	./.	./.	./.	0/0:1,0:1:66:0,3,36	./.	./.	./.	0/0:1,0:1:66:0,3,36	./.	./.	./.	./.	./.	./.	./.	./.	./.	./.	./.	./.	./.	./.	0/0:1,0:1:66:0,3,36	./.	./.	./.	./.	./.	./.	1/1:0,2:2:79:72,6,0	./.	./.	0/0:1,0:1:66:0,3,36	./.	./.	./.	./.	./.	./.	./.	./.	./.	1/1:0,1:1:66:36,3,0	./.	./.	./.	./.	./.	./.	./.
1	16957	S1_16957	T	A	20	PASS	.	GT:AD:DP:GQ:PL	0/0:1,0:1:66:0,3,36	0/0:3,0:3:88:0,9,108	./.	0/0:3,0:3:88:0,9,108	./.	./.	1/1:0,1:1:66:36,3,0	./.	./.	1/1:0,12:12:99:255,36,0	./.	./.	./.	./.	./.	./.	./.	./.	0/0:1,0:1:66:0,3,36	./.	./.	0/0:2,0:2:79:0,6,72	./.	./.	./.	./.	./.	./.	1/1:0,2:2:79:72,6,0	0/0:3,0:3:88:0,9,108	./.	./.	./.	./.	./.	./.	./.	./.	./.	0/0:1,0:1:66:0,3,36	./.	1/1:0,1:1:66:36,3,0	./.	./.	./.	./.	./.	./.	./.	./.	./.	./.	0/0:1,0:1:66:0,3,36	1/1:0,1:1:66:36,3,0	1/1:0,3:3:88:108,9,0	./.	0/0:1,0:1:66:0,3,36	0/0:1,0:1:66:0,3,36	./.	1/1:0,3:3:88:108,9,0	./.	./.	./.	./.	./.	1/1:0,17:17:99:255,51,0	./.	./.	./.	./.	./.	./.	./.	./.	./.	0/0:5,0:5:96:0,15,180	./.	./.	./.	./.	./.	./.	./.	./.	./.	./.	./.	./.	./.	./.	./.	./.	./.	./.
1	17008	S1_17008	A	C	20	PASS	.	GT:AD:DP:GQ:PL	./.	./.	0/0:5,0:5:96:0,15,180	0/0:1,0:1:66:0,3,36	./.	0/0:3,0:3:88:0,9,108	./.	./.	./.	./.	0/0:2,0:2:79:0,6,72	./.	0/0:4,0:4:94:0,12,144	./.	./.	./.	0/0:1,0:1:66:0,3,36	./.	0/0:2,0:2:79:0,6,72	0/0:1,0:1:66:0,3,36	0/0:3,0:3:88:0,9,108	0/0:3,0:3:88:0,9,108	./.	./.	./.	0/0:1,0:1:66:0,3,36	0/0:1,0:1:66:0,3,36	0/0:2,0:2:79:0,6,72	./.	./.	0/0:5,0:5:96:0,15,180	1/1:0,2:2:79:72,6,0	./.	./.	0/0:2,0:2:79:0,6,72	0/0:1,0:1:66:0,3,36	./.	./.	./.	./.	0/0:1,0:1:66:0,3,36	./.	0/0:1,0:1:66:0,3,36	./.	./.	./.	./.	0/0:5,0:5:96:0,15,180	1/1:0,2:2:79:72,6,0	0/0:1,0:1:66:0,3,36	./.	0/1:1,2:3:99:63,0,27	0/0:1,0:1:66:0,3,36	./.	./.	1/1:0,1:1:66:36,3,0	0/0:1,0:1:66:0,3,36	./.	0/0:1,0:1:66:0,3,36	./.	0/0:1,0:1:66:0,3,36	./.	0/0:1,0:1:66:0,3,36	0/0:1,0:1:66:0,3,36	./.	./.	0/0:1,0:1:66:0,3,36	./.	0/0:3,0:3:88:0,9,108	0/0:1,0:1:66:0,3,36	0/0:1,0:1:66:0,3,36	1/1:0,2:2:79:72,6,0	0/0:1,0:1:66:0,3,36	0/0:1,0:1:66:0,3,36	0/0:1,0:1:66:0,3,36	./.	./.	./.	1/1:0,2:2:79:72,6,0	0/0:4,0:4:94:0,12,144	0/1:1,1:2:99:30,0,30	0/0:1,0:1:66:0,3,36	./.	./.	0/0:1,0:1:66:0,3,36	0/0:3,0:3:88:0,9,108	./.	1/1:0,1:1:66:36,3,0	0/0:1,0:1:66:0,3,36	1/1:0,3:3:88:108,9,0	0/1:2,1:3:99:27,0,63	./.	0/0:1,0:1:66:0,3,36	./.
1	17158	S1_17158	T	G	20	PASS	.	GT:AD:DP:GQ:PL	./.	1/1:0,1:1:66:36,3,0	0/0:2,0:2:79:0,6,72	1/1:0,3:3:88:108,9,0	0/0:1,0:1:66:0,3,36	0/0:2,0:2:79:0,6,72	1/1:0,1:1:66:36,3,0	1/1:0,1:1:66:36,3,0	0/0:2,0:2:79:0,6,72	1/1:0,2:2:79:72,6,0	0/0:1,0:1:66:0,3,36	0/0:2,0:2:79:0,6,72	0/1:1,1:2:99:30,0,30	./.	0/0:1,0:1:66:0,3,36	0/0:1,0:1:66:0,3,36	0/0:2,0:2:79:0,6,72	./.	./.	0/0:1,0:1:66:0,3,36	0/0:2,0:2:79:0,6,72	0/1:2,1:3:99:27,0,63	0/0:1,0:1:66:0,3,36	0/1:1,1:2:99:30,0,30	0/1:2,3:5:99:93,0,57	./.	./.	0/0:1,0:1:66:0,3,36	0/1:2,1:3:99:27,0,63	./.	1/1:0,1:1:66:36,3,0	0/0:3,0:3:88:0,9,108	1/1:0,1:1:66:36,3,0	./.	0/1:1,1:2:99:30,0,30	./.	0/1:2,4:6:99:126,0,54	0/0:1,0:1:66:0,3,36	1/1:0,1:1:66:36,3,0	0/0:1,0:1:66:0,3,36	0/0:1,0:1:66:0,3,36	./.	0/1:1,2:3:99:63,0,27	./.	./.	0/1:2,1:3:99:27,0,63	./.	./.	1/1:0,1:1:66:36,3,0	0/0:1,0:1:66:0,3,36	0/0:2,0:2:79:0,6,72	1/1:0,1:1:66:36,3,0	1/1:0,2:2:79:72,6,0	./.	0/0:2,0:2:79:0,6,72	0/1:1,1:2:99:30,0,30	0/0:3,0:3:88:0,9,108	./.	0/1:1,1:2:99:30,0,30	1/1:0,1:1:66:36,3,0	0/0:1,0:1:66:0,3,36	0/0:2,0:2:79:0,6,72	0/0:1,0:1:66:0,3,36	./.	./.	1/1:0,1:1:66:36,3,0	1/1:0,1:1:66:36,3,0	0/0:2,0:2:79:0,6,72	0/1:1,5:6:98:162,0,18	1/1:0,2:2:79:72,6,0	0/0:2,0:2:79:0,6,72	./.	0/0:3,0:3:88:0,9,108	0/0:1,0:1:66:0,3,36	./.	1/1:0,4:4:94:144,12,0	./.	0/0:2,0:2:79:0,6,72	0/0:1,0:1:66:0,3,36	1/1:0,1:1:66:36,3,0	0/0:1,0:1:66:0,3,36	0/0:2,0:2:79:0,6,72	1/1:0,3:3:88:108,9,0	1/1:0,1:1:66:36,3,0	1/1:0,2:2:79:72,6,0	1/1:0,1:1:66:36,3,0	1/1:0,2:2:79:72,6,0	1/1:0,1:1:66:36,3,0	0/0:2,0:2:79:0,6,72	./.	0/1:1,1:2:99:30,0,30	./.	1/1:0,1:1:66:36,3,0	./.
1	17364	S1_17364	C	T	20	PASS	.	GT:AD:DP:GQ:PL	./.	0/0:1,0:1:66:0,3,36	1/1:0,2:2:79:72,6,0	./.	./.	0/0:1,0:1:66:0,3,36	./.	1/1:0,1:1:66:36,3,0	./.	./.	./.	0/0:1,0:1:66:0,3,36	0/0:3,0:3:88:0,9,108	./.	./.	./.	0/0:1,0:1:66:0,3,36	./.	./.	./.	./.	./.	0/0:1,0:1:66:0,3,36	./.	./.	./.	./.	./.	./.	./.	./.	./.	./.	./.	./.	./.	./.	./.	0/0:1,0:1:66:0,3,36	./.	./.	./.	1/1:0,1:1:66:36,3,0	./.	./.	./.	./.	./.	./.	./.	./.	0/0:1,0:1:66:0,3,36	./.	./.	./.	./.	./.	./.	0/0:1,0:1:66:0,3,36	./.	./.	0/0:2,0:2:79:0,6,72	./.	./.	./.	./.	./.	./.	./.	./.	./.	./.	./.	0/0:1,0:1:66:0,3,36	./.	./.	./.	./.	./.	1/1:0,1:1:66:36,3,0	./.	0/0:1,0:1:66:0,3,36	./.	./.	0/0:1,0:1:66:0,3,36	./.	./.	./.	./.	./.	1/1:0,1:1:66:36,3,0	./.	0/0:1,0:1:66:0,3,36	./.
1	17433	S1_17433	T	C	20	PASS	.	GT:AD:DP:GQ:PL	./.	./.	./.	./.	./.	0/0:3,0:3:88:0,9,108	./.	0/0:1,0:1:66:0,3,36	./.	0/0:1,0:1:66:0,3,36	./.	./.	1/1:0,1:1:66:36,3,0	./.	1/1:0,1:1:66:36,3,0	./.	./.	0/0:1,0:1:66:0,3,36	1/1:0,1:1:66:36,3,0	1/1:0,1:1:66:36,3,0	1/1:0,3:3:88:108,9,0	1/1:0,1:1:66:36,3,0	./.	./.	./.	./.	./.	./.	./.	1/1:0,1:1:66:36,3,0	./.	./.	./.	1/1:0,1:1:66:36,3,0	1/1:0,1:1:66:36,3,0	./.	0/0:1,0:1:66:0,3,36	./.	./.	1/1:0,1:1:66:36,3,0	./.	./.	./.	./.	./.	./.	./.	./.	1/1:0,1:1:66:36,3,0	./.	./.	0/0:1,0:1:66:0,3,36	1/1:0,1:1:66:36,3,0	./.	./.	./.	0/0:1,0:1:66:0,3,36	./.	./.	./.	./.	0/0:1,0:1:66:0,3,36	1/1:0,1:1:66:36,3,0	./.	0/0:1,0:1:66:0,3,36	0/0:1,0:1:66:0,3,36	0/0:1,0:1:66:0,3,36	./.	0/0:2,0:2:79:0,6,72	0/0:2,0:2:79:0,6,72	./.	./.	./.	0/0:1,0:1:66:0,3,36	./.	0/0:1,0:1:66:0,3,36	./.	1/1:0,1:1:66:36,3,0	./.	./.	./.	./.	./.	./.	./.	./.	1/1:0,3:3:88:108,9,0	./.	0/0:2,0:2:79:0,6,72	./.	./.	0/0:1,0:1:66:0,3,36	./.	./.
1	17657	S1_17657	A	C	20	PASS	.	GT:AD:DP:GQ:PL	./.	./.	./.	./.	./.	./.	./.	./.	./.	./.	0/0:1,0:1:66:0,3,36	./.	./.	./.	1/1:0,4:4:94:144,12,0	./.	./.	./.	0/0:1,0:1:66:0,3,36	./.	./.	./.	./.	./.	./.	./.	./.	./.	./.	./.	./.	0/0:1,0:1:66:0,3,36	./.	./.	./.	./.	./.	./.	./.	./.	./.	./.	./.	./.	0/0:1,0:1:66:0,3,36	./.	./.	./.	./.	./.	./.	./.	./.	./.	./.	./.	./.	./.	./.	./.	0/0:1,0:1:66:0,3,36	./.	./.	./.	./.	./.	./.	./.	./.	./.	./.	./.	./.	1/1:0,1:1:66:36,3,0	./.	0/0:1,0:1:66:0,3,36	./.	./.	0/0:1,0:1:66:0,3,36	./.	./.	./.	./.	./.	./.	./.	./.	./.	./.	./.	./.	./.	0/0:1,0:1:66:0,3,36	./.
1	17706	S1_17706	A	T	20	PASS	.	GT:AD:DP:GQ:PL	0/0:3,0:3:88:0,9,108	./.	1/1:0,2:2:79:72,6,0	0/0:4,0:4:94:0,12,144	./.	0/0:6,0:6:98:0,18,216	0/0:5,0:5:96:0,15,180	0/0:7,0:7:99:0,21,252	./.	0/0:3,0:3:88:0,9,108	0/0:7,0:7:99:0,21,252	./.	0/0:3,0:3:88:0,9,108	0/0:1,0:1:66:0,3,36	1/1:0,3:3:88:108,9,0	./.	1/1:0,2:2:79:72,6,0	0/1:1,1:2:99:30,0,30	0/1:9,2:11:99:39,0,255	0/1:1,2:3:99:63,0,27	0/0:9,0:9:99:0,27,255	0/0:5,0:5:96:0,15,180	./.	0/0:12,0:12:99:0,36,255	0/0:23,0:23:99:0,69,255	./.	0/0:6,0:6:98:0,18,216	0/0:11,0:11:99:0,33,255	0/0:3,0:3:88:0,9,108	0/0:5,0:5:96:0,15,180	0/0:4,0:4:94:0,12,144	./.	./.	0/0:2,0:2:79:0,6,72	0/0:10,0:10:99:0,30,255	./.	0/0:12,0:12:99:0,36,255	0/0:4,0:4:94:0,12,144	0/0:4,0:4:94:0,12,144	0/0:5,0:5:96:0,15,180	./.	0/0:3,0:3:88:0,9,108	1/1:0,1:1:66:36,3,0	0/0:1,0:1:66:0,3,36	0/0:1,0:1:66:0,3,36	0/0:5,0:5:96:0,15,180	0/0:5,0:5:96:0,15,180	0/0:4,0:4:94:0,12,144	0/0:3,0:3:88:0,9,108	1/1:0,3:3:88:108,9,0	./.	0/0:1,0:1:66:0,3,36	0/0:5,0:5:96:0,15,180	0/1:6,6:12:99:180,0,180	1/1:0,3:3:88:108,9,0	0/0:2,0:2:79:0,6,72	0/0:1,0:1:66:0,3,36	0/0:1,0:1:66:0,3,36	0/0:4,0:4:94:0,12,144	0/0:4,0:4:94:0,12,144	0/0:3,0:3:88:0,9,108	./.	0/0:5,0:5:96:0,15,180	./.	0/0:4,0:4:94:0,12,144	./.	0/0:6,0:6:98:0,18,216	0/0:2,0:2:79:0,6,72	0/0:13,0:13:99:0,39,255	./.	0/0:13,0:13:99:0,39,255	0/1:6,1:7:96:15,0,195	0/0:7,0:7:99:0,21,252	0/0:7,0:7:99:0,21,252	0/0:4,0:4:94:0,12,144	0/0:8,0:8:99:0,24,255	1/1:0,1:1:66:36,3,0	0/0:5,0:5:96:0,15,180	0/1:8,1:9:88:9,0,255	0/0:6,0:6:98:0,18,216	0/0:5,0:5:96:0,15,180	0/0:1,0:1:66:0,3,36	./.	0/0:5,0:5:96:0,15,180	0/0:4,0:4:94:0,12,144	./.	0/0:5,0:5:96:0,15,180	0/0:6,0:6:98:0,18,216	./.	1/1:0,1:1:66:36,3,0	0/1:3,1:4:99:24,0,96	0/0:2,0:2:79:0,6,72	0/0:1,0:1:66:0,3,36	./.
1	17806	S1_17806	A	T	20	PASS	.	GT:AD:DP:GQ:PL	0/0:1,0:1:66:0,3,36	./.	./.	0/0:2,0:2:79:0,6,72	./.	0/0:3,0:3:88:0,9,108	./.	./.	./.	0/0:3,0:3:88:0,9,108	0/0:2,0:2:79:0,6,72	./.	0/0:3,0:3:88:0,9,108	0/0:1,0:1:66:0,3,36	./.	./.	./.	./.	0/1:2,1:3:99:27,0,63	./.	0/0:3,0:3:88:0,9,108	0/0:2,0:2:79:0,6,72	./.	./.	0/0:5,0:5:96:0,15,180	./.	0/0:1,0:1:66:0,3,36	0/0:2,0:2:79:0,6,72	./.	./.	./.	./.	./.	0/0:1,0:1:66:0,3,36	0/0:3,0:3:88:0,9,108	0/0:1,0:1:66:0,3,36	0/0:2,0:2:79:0,6,72	./.	0/0:2,0:2:79:0,6,72	./.	./.	0/0:2,0:2:79:0,6,72	./.	./.	./.	0/0:1,0:1:66:0,3,36	0/0:1,0:1:66:0,3,36	./.	0/0:1,0:1:66:0,3,36	./.	./.	0/0:1,0:1:66:0,3,36	./.	0/1:1,1:2:99:30,0,30	./.	./.	./.	0/0:2,0:2:79:0,6,72	./.	./.	./.	./.	./.	./.	0/0:2,0:2:79:0,6,72	0/0:4,0:4:94:0,12,144	./.	0/0:2,0:2:79:0,6,72	0/0:2,0:2:79:0,6,72	./.	0/0:5,0:5:96:0,15,180	0/0:2,0:2:79:0,6,72	./.	0/0:3,0:3:88:0,9,108	./.	0/0:4,0:4:94:0,12,144	./.	./.	0/0:1,0:1:66:0,3,36	./.	./.	./.	./.	0/0:1,0:1:66:0,3,36	0/0:2,0:2:79:0,6,72	./.	0/0:2,0:2:79:0,6,72	./.	./.	./.	0/1:1,1:2:99:30,0,30	0/0:1,0:1:66:0,3,36	./.	./.
1	18218	S1_18218	A	C	20	PASS	.	GT:AD:DP:GQ:PL	./.	./.	0/0:2,0:2:79:0,6,72	./.	0/0:2,0:2:79:0,6,72	0/1:2,1:3:99:27,0,63	0/0:2,0:2:79:0,6,72	./.	0/0:1,0:1:66:0,3,36	0/1:1,1:2:99:30,0,30	./.	./.	./.	./.	0/0:2,0:2:79:0,6,72	./.	./.	./.	0/1:1,1:2:99:30,0,30	./.	1/1:0,2:2:79:72,6,0	./.	0/0:1,0:1:66:0,3,36	0/0:1,0:1:66:0,3,36	1/1:0,2:2:79:72,6,0	./.	./.	./.	./.	0/1:1,2:3:99:63,0,27	0/0:1,0:1:66:0,3,36	./.	./.	0/0:2,0:2:79:0,6,72	0/1:1,3:4:99:96,0,24	./.	0/0:1,0:1:66:0,3,36	0/0:2,0:2:79:0,6,72	./.	./.	./.	0/1:2,1:3:99:27,0,63	./.	./.	./.	./.	./.	0/0:1,0:1:66:0,3,36	./.	./.	./.	0/0:1,0:1:66:0,3,36	./.	0/0:1,0:1:66:0,3,36	1/1:0,1:1:66:36,3,0	./.	./.	./.	./.	0/0:1,0:1:66:0,3,36	1/1:0,2:2:79:72,6,0	0/0:1,0:1:66:0,3,36	./.	./.	./.	./.	1/1:0,1:1:66:36,3,0	./.	./.	./.	0/0:1,0:1:66:0,3,36	1/1:0,1:1:66:36,3,0	1/1:0,1:1:66:36,3,0	0/0:2,0:2:79:0,6,72	0/0:3,0:3:88:0,9,108	0/1:1,3:4:99:96,0,24	./.	./.	0/0:2,0:2:79:0,6,72	1/1:0,2:2:79:72,6,0	./.	./.	1/1:0,1:1:66:36,3,0	1/1:0,1:1:66:36,3,0	./.	./.	0/0:1,0:1:66:0,3,36	0/0:1,0:1:66:0,3,36	0/0:1,0:1:66:0,3,36	./.	./.	./.	1/1:0,2:2:79:72,6,0	./.
1	18511	S1_18511	A	T	20	PASS	.	GT:AD:DP:GQ:PL	0/0:7,0:7:99:0,21,252	0/0:5,0:5:96:0,15,180	0/0:16,0:16:99:0,48,255	0/0:5,0:5:96:0,15,180	0/0:1,0:1:66:0,3,36	0/1:6,14:20:99:255,0,156	0/1:1,1:2:99:30,0,30	0/0:10,0:10:99:0,30,255	./.	0/0:22,0:22:99:0,66,255	0/1:3,14:17:99:255,0,57	0/0:2,0:2:79:0,6,72	0/0:13,0:13:99:0,39,255	0/0:2,0:2:79:0,6,72	0/0:14,0:14:99:0,42,255	0/0:5,0:5:96:0,15,180	0/1:3,7:10:99:222,0,78	0/0:6,0:6:98:0,18,216	0/1:3,6:9:99:189,0,81	0/1:1,2:3:99:63,0,27	0/0:7,0:7:99:0,21,252	0/0:4,0:4:94:0,12,144	./.	0/0:2,0:2:79:0,6,72	0/0:8,0:8:99:0,24,255	1/1:0,12:12:99:255,36,0	0/0:2,0:2:79:0,6,72	0/1:4,7:11:99:219,0,111	0/0:2,0:2:79:0,6,72	0/1:1,5:6:98:162,0,18	0/0:10,0:10:99:0,30,255	0/0:16,0:16:99:0,48,255	0/0:1,0:1:66:0,3,36	0/1:6,12:18:99:255,0,162	0/0:11,0:11:99:0,33,255	0/0:2,0:2:79:0,6,72	0/0:17,0:17:99:0,51,255	0/1:1,9:10:79:255,0,6	0/1:1,8:9:88:255,0,9	0/1:3,7:10:99:222,0,78	0/0:3,0:3:88:0,9,108	0/1:6,4:10:99:114,0,186	0/0:12,0:12:99:0,36,255	./.	0/0:1,0:1:66:0,3,36	0/1:1,8:9:88:255,0,9	0/0:12,0:12:99:0,36,255	0/0:3,0:3:88:0,9,108	0/0:7,0:7:99:0,21,252	0/0:2,0:2:79:0,6,72	0/0:2,0:2:79:0,6,72	0/0:2,0:2:79:0,6,72	1/1:0,6:6:98:216,18,0	0/0:11,0:11:99:0,33,255	0/1:3,5:8:99:156,0,84	0/1:2,3:5:99:93,0,57	0/0:9,0:9:99:0,27,255	0/1:4,5:9:99:153,0,117	1/1:0,5:5:96:180,15,0	0/0:1,0:1:66:0,3,36	0/0:18,0:18:99:0,54,255	0/0:2,0:2:79:0,6,72	./.	0/0:9,0:9:99:0,27,255	0/1:1,5:6:98:162,0,18	./.	0/0:7,0:7:99:0,21,252	0/1:3,1:4:99:24,0,96	0/0:21,0:21:99:0,63,255	1/1:0,7:7:99:252,21,0	1/1:0,9:9:99:255,27,0	0/0:3,0:3:88:0,9,108	0/0:2,0:2:79:0,6,72	0/0:3,0:3:88:0,9,108	0/1:5,6:11:99:183,0,147	0/1:6,23:29:99:255,0,129	./.	0/0:9,0:9:99:0,27,255	0/0:10,0:10:99:0,30,255	0/0:8,0:8:99:0,24,255	0/1:2,6:8:99:192,0,48	0/0:16,0:16:99:0,48,255	0/0:7,0:7:99:0,21,252	0/1:4,13:17:99:255,0,93	0/1:5,2:7:99:51,0,159	./.	0/0:3,0:3:88:0,9,108	0/0:7,0:7:99:0,21,252	0/0:3,0:3:88:0,9,108	0/0:22,0:22:99:0,66,255	0/0:7,0:7:99:0,21,252	0/1:2,2:4:99:60,0,60	0/1:2,2:4:99:60,0,60	./.
1	18653	S1_18653	A	G	20	PASS	.	GT:AD:DP:GQ:PL	0/1:5,1:6:98:18,0,162	0/0:2,0:2:79:0,6,72	0/0:4,0:4:94:0,12,144	0/0:6,0:6:98:0,18,216	0/0:3,0:3:88:0,9,108	0/1:8,4:12:99:108,0,252	0/0:3,0:3:88:0,9,108	0/0:1,0:1:66:0,3,36	0/0:8,0:8:99:0,24,255	0/0:12,0:12:99:0,36,255	0/0:4,0:4:94:0,12,144	0/0:2,0:2:79:0,6,72	0/0:5,0:5:96:0,15,180	0/0:2,0:2:79:0,6,72	0/0:9,0:9:99:0,27,255	./.	0/0:3,0:3:88:0,9,108	0/0:5,0:5:96:0,15,180	0/0:3,0:3:88:0,9,108	0/0:4,0:4:94:0,12,144	0/0:3,0:3:88:0,9,108	0/0:10,0:10:99:0,30,255	0/0:5,0:5:96:0,15,180	0/0:2,0:2:79:0,6,72	0/0:11,0:11:99:0,33,255	0/0:8,0:8:99:0,24,255	0/0:3,0:3:88:0,9,108	./.	./.	0/0:11,0:11:99:0,33,255	0/0:6,0:6:98:0,18,216	./.	0/0:1,0:1:66:0,3,36	0/0:8,0:8:99:0,24,255	0/1:7,4:11:99:111,0,219	0/0:3,0:3:88:0,9,108	0/0:17,0:17:99:0,51,255	0/1:5,4:9:99:117,0,153	0/0:6,0:6:98:0,18,216	0/0:5,0:5:96:0,15,180	0/0:7,0:7:99:0,21,252	0/0:9,0:9:99:0,27,255	0/0:6,0:6:98:0,18,216	0/0:3,0:3:88:0,9,108	0/0:2,0:2:79:0,6,72	0/1:2,5:7:99:159,0,51	0/0:1,0:1:66:0,3,36	./.	0/0:3,0:3:88:0,9,108	0/0:4,0:4:94:0,12,144	0/0:2,0:2:79:0,6,72	0/0:2,0:2:79:0,6,72	0/0:3,0:3:88:0,9,108	0/0:8,0:8:99:0,24,255	0/0:2,0:2:79:0,6,72	./.	0/0:6,0:6:98:0,18,216	0/0:2,0:2:79:0,6,72	0/0:2,0:2:79:0,6,72	0/0:6,0:6:98:0,18,216	0/0:8,0:8:99:0,24,255	0/0:5,0:5:96:0,15,180	0/0:2,0:2:79:0,6,72	0/0:4,0:4:94:0,12,144	0/1:3,6:9:99:189,0,81	0/0:4,0:4:94:0,12,144	0/0:2,0:2:79:0,6,72	0/0:1,0:1:66:0,3,36	0/0:7,0:7:99:0,21,252	0/1:3,4:7:99:123,0,87	0/0:7,0:7:99:0,21,252	./.	0/0:5,0:5:96:0,15,180	0/1:9,12:21:99:255,0,255	0/0:1,0:1:66:0,3,36	0/0:12,0:12:99:0,36,255	0/0:3,0:3:88:0,9,108	0/0:3,0:3:88:0,9,108	0/0:3,0:3:88:0,9,108	0/0:5,0:5:96:0,15,180	1/1:0,2:2:79:72,6,0	0/0:3,0:3:88:0,9,108	0/0:6,0:6:98:0,18,216	0/0:5,0:5:96:0,15,180	0/0:3,0:3:88:0,9,108	0/0:2,0:2:79:0,6,72	0/0:2,0:2:79:0,6,72	./.	0/0:2,0:2:79:0,6,72	0/0:6,0:6:98:0,18,216	0/0:5,0:5:96:0,15,180	./.	0/0:5,0:5:96:0,15,180	0/0:2,0:2:79:0,6,72
1	18819	S1_18819	C	T	20	PASS	.	GT:AD:DP:GQ:PL	0/0:12,0:12:99:0,36,255	0/1:9,19:28:99:255,0,240	1/1:0,24:24:99:255,72,0	0/0:28,0:28:99:0,84,255	0/0:17,0:17:99:0,51,255	0/0:31,0:31:99:0,93,255	0/0:18,0:18:99:0,54,255	0/1:5,13:18:99:255,0,126	0/1:34,33:67:99:255,0,255	0/0:40,0:40:99:0,120,255	0/0:73,0:73:99:0,219,255	0/1:14,12:26:99:255,0,255	1/1:0,1:1:66:36,3,0	0/0:8,0:8:99:0,24,255	0/0:18,0:18:99:0,54,255	0/0:8,0:8:99:0,24,255	0/0:48,0:48:99:0,144,255	0/0:2,0:2:79:0,6,72	0/1:23,27:50:99:255,0,255	0/0:4,0:4:94:0,12,144	1/1:0,14:14:99:255,42,0	0/0:21,0:21:99:0,63,255	1/1:0,7:7:99:252,21,0	./.	0/0:62,0:62:99:0,186,255	0/0:22,0:22:99:0,66,255	0/1:6,5:11:99:147,0,183	0/0:25,0:25:99:0,75,255	./.	0/0:14,0:14:99:0,42,255	0/1:24,16:40:99:255,0,255	1/1:0,46:46:99:255,138,0	0/1:1,2:3:99:63,0,27	./.	0/0:29,0:29:99:0,87,255	0/0:8,0:8:99:0,24,255	0/0:112,1:113:99:0,255,255	0/1:3,18:21:99:255,0,44	0/0:17,0:17:99:0,51,255	0/0:29,0:29:99:0,87,255	0/0:9,0:9:99:0,27,255	0/0:19,0:19:99:0,57,255	0/0:43,0:43:99:0,129,255	1/1:0,13:13:99:255,39,0	0/0:7,0:7:99:0,21,252	0/0:24,0:24:99:0,72,255	0/1:13,23:36:99:255,0,255	0/1:24,21:45:99:255,0,255	0/1:26,31:57:99:255,0,255	./.	0/0:11,0:11:99:0,33,255	0/0:17,0:17:99:0,51,255	0/0:13,0:13:99:0,39,255	0/0:27,0:27:99:0,81,255	1/1:0,30:30:99:255,90,0	0/1:10,12:22:99:255,0,255	1/1:0,17:17:99:255,51,0	0/0:12,0:12:99:0,36,255	0/1:19,27:46:99:255,0,255	0/1:9,19:28:99:255,0,240	0/0:19,0:19:99:0,57,255	0/0:17,0:17:99:0,51,255	0/0:18,0:18:99:0,54,255	1/1:0,20:20:99:255,60,0	0/0:13,0:13:99:0,39,255	0/0:22,0:22:99:0,66,255	0/0:18,0:18:99:0,54,255	0/0:12,0:12:99:0,36,255	./.	0/1:29,19:48:99:255,0,255	0/0:35,1:36:99:0,72,255	0/0:4,0:4:94:0,12,144	0/0:16,0:16:99:0,48,255	0/0:51,0:51:99:0,153,255	0/0:21,0:21:99:0,63,255	0/0:50,0:50:99:0,150,255	0/0:19,0:19:99:0,57,255	1/1:0,35:35:99:255,105,0	1/1:0,13:13:99:255,39,0	0/0:22,0:22:99:0,66,255	0/0:21,0:21:99:0,63,255	1/1:0,1:1:66:36,3,0	0/0:18,0:18:99:0,54,255	0/0:33,0:33:99:0,99,255	0/0:14,0:14:99:0,42,255	0/0:11,0:11:99:0,33,255	0/0:15,0:15:99:0,45,255	0/1:16,22:38:99:255,0,255	0/1:20,18:38:99:255,0,255	./.	0/0:49,0:49:99:0,147,255	./.	1/1:0,16:16:99:255,48,0	0/0:5,0:5:96:0,15,180
1	18928	S1_18928	T	G	20	PASS	.	GT:AD:DP:GQ:PL	0/0:22,0:22:99:0,66,255	0/0:12,0:12:99:0,36,255	0/0:6,0:6:98:0,18,216	0/1:2,9:11:99:255,0,39	./.	0/0:11,0:11:99:0,33,255	./.	./.	./.	./.	0/0:19,0:19:99:0,57,255	./.	0/0:12,0:12:99:0,36,255	./.	./.	./.	./.	./.	./.	./.	0/0:23,0:23:99:0,69,255	0/0:17,0:17:99:0,51,255	./.	./.	./.	0/0:3,0:3:88:0,9,108	./.	0/0:18,0:18:99:0,54,255	./.	0/0:6,0:6:98:0,18,216	1/1:0,5:5:96:180,15,0	./.	1/1:0,2:2:79:72,6,0	./.	0/0:14,0:14:99:0,42,255	0/0:2,0:2:79:0,6,72	1/1:0,5:5:96:180,15,0	1/1:0,1:1:66:36,3,0	0/0:20,0:20:99:0,60,255	0/0:3,0:3:88:0,9,108	./.	./.	1/1:0,8:8:99:255,24,0	./.	./.	0/0:12,0:12:99:0,36,255	1/1:0,3:3:88:108,9,0	./.	1/1:0,6:6:98:216,18,0	./.	./.	0/0:1,0:1:66:0,3,36	0/0:5,0:5:96:0,15,180	0/1:1,4:5:99:129,0,21	./.	./.	./.	./.	./.	./.	./.	./.	./.	0/0:10,0:10:99:0,30,255	0/0:3,0:3:88:0,9,108	./.	./.	0/0:10,0:10:99:0,30,255	./.	./.	1/1:0,5:5:96:180,15,0	./.	./.	./.	0/0:25,0:25:99:0,75,255	./.	./.	0/0:9,0:9:99:0,27,255	./.	./.	0/0:16,0:16:99:0,48,255	./.	./.	0/0:10,0:10:99:0,30,255	0/1:3,2:5:99:57,0,93	./.	1/1:0,6:6:98:216,18,0	1/1:0,7:7:99:252,21,0	./.	./.	./.	0/0:11,0:11:99:0,33,255	./.	./.
1	19131	S1_19131	C	T	20	PASS	.	GT:AD:DP:GQ:PL	./.	./.	1/1:0,1:1:66:36,3,0	./.	./.	./.	./.	./.	./.	0/1:1,2:3:99:63,0,27	./.	./.	./.	./.	./.	./.	./.	./.	./.	1/1:0,1:1:66:36,3,0	./.	./.	./.	./.	./.	./.	./.	./.	./.	0/0:1,0:1:66:0,3,36	./.	0/0:1,0:1:66:0,3,36	./.	0/0:1,0:1:66:0,3,36	./.	./.	./.	./.	./.	./.	./.	0/0:1,0:1:66:0,3,36	./.	./.	./.	./.	./.	./.	./.	./.	0/0:1,0:1:66:0,3,36	./.	./.	./.	./.	./.	./.	./.	./.	./.	./.	./.	./.	./.	./.	./.	./.	./.	./.	./.	./.	./.	./.	./.	./.	0/0:1,0:1:66:0,3,36	./.	./.	./.	./.	./.	./.	./.	./.	./.	./.	./.	./.	./.	1/1:0,1:1:66:36,3,0	./.	./.	1/1:0,1:1:66:36,3,0	./.
1	19242	S1_19242	C	G	20	PASS	.	GT:AD:DP:GQ:PL	./.	./.	1/1:0,3:3:88:108,9,0	./.	./.	0/0:1,0:1:66:0,3,36	./.	./.	./.	0/0:1,0:1:66:0,3,36	./.	./.	./.	./.	./.	./.	./.	./.	./.	0/0:1,0:1:66:0,3,36	./.	0/0:1,0:1:66:0,3,36	./.	0/1:1,2:3:99:63,0,27	./.	0/0:1,0:1:66:0,3,36	./.	./.	./.	0/0:1,0:1:66:0,3,36	./.	1/1:0,1:1:66:36,3,0	./.	./.	0/0:1,0:1:66:0,3,36	./.	0/0:1,0:1:66:0,3,36	./.	./.	./.	./.	./.	./.	./.	0/0:1,0:1:66:0,3,36	./.	./.	0/0:1,0:1:66:0,3,36	1/1:0,1:1:66:36,3,0	./.	./.	0/1:1,1:2:99:30,0,30	./.	./.	./.	./.	./.	./.	./.	./.	./.	./.	./.	./.	./.	./.	./.	./.	./.	./.	./.	./.	./.	./.	./.	./.	./.	./.	./.	./.	./.	0/0:1,0:1:66:0,3,36	./.	0/0:1,0:1:66:0,3,36	./.	./.	./.	./.	1/1:0,1:1:66:36,3,0	1/1:0,1:1:66:36,3,0	0/0:1,0:1:66:0,3,36	./.	0/0:1,0:1:66:0,3,36	./.
1	19347	S1_19347	G	A	20	PASS	.	GT:AD:DP:GQ:PL	./.	./.	0/0:9,0:9:99:0,27,255	0/0:10,0:10:99:0,30,255	./.	1/1:0,10:10:99:255,30,0	0/0:1,0:1:66:0,3,36	0/0:2,0:2:79:0,6,72	./.	0/0:8,0:8:99:0,24,255	0/0:10,0:10:99:0,30,255	./.	0/0:11,0:11:99:0,33,255	./.	0/0:5,0:5:96:0,15,180	./.	./.	./.	./.	0/0:2,0:2:79:0,6,72	0/0:8,0:8:99:0,24,255	0/0:3,0:3:88:0,9,108	0/0:1,0:1:66:0,3,36	./.	./.	0/0:6,0:6:98:0,18,216	0/0:1,0:1:66:0,3,36	0/0:6,0:6:98:0,18,216	./.	0/0:10,0:10:99:0,30,255	0/0:4,0:4:94:0,12,144	./.	./.	0/0:4,0:4:94:0,12,144	0/0:9,0:9:99:0,27,255	./.	./.	./.	./.	./.	./.	0/0:6,0:6:98:0,18,216	1/1:0,4:4:94:144,12,0	./.	./.	./.	./.	./.	./.	./.	./.	./.	0/0:3,0:3:88:0,9,108	1/1:0,3:3:88:108,9,0	0/0:4,0:4:94:0,12,144	1/1:0,3:3:88:108,9,0	0/0:4,0:4:94:0,12,144	0/0:1,0:1:66:0,3,36	0/0:9,0:9:99:0,27,255	0/0:7,0:7:99:0,21,252	0/0:6,0:6:98:0,18,216	./.	0/0:4,0:4:94:0,12,144	./.	./.	1/1:0,5:5:96:180,15,0	./.	./.	0/0:12,0:12:99:0,36,255	0/0:7,0:7:99:0,21,252	./.	./.	./.	1/1:0,3:3:88:108,9,0	0/0:4,0:4:94:0,12,144	0/0:5,0:5:96:0,15,180	./.	./.	./.	0/0:1,0:1:66:0,3,36	1/1:0,3:3:88:108,9,0	0/0:6,0:6:98:0,18,216	0/0:14,0:14:99:0,42,255	0/0:4,0:4:94:0,12,144	0/0:2,0:2:79:0,6,72	0/0:3,0:3:88:0,9,108	./.	./.	./.	0/0:9,0:9:99:0,27,255	0/0:5,0:5:96:0,15,180	./.	0/0:2,0:2:79:0,6,72	./.
1	19454	S1_19454	T	C	20	PASS	.	GT:AD:DP:GQ:PL	0/0:9,0:9:99:0,27,255	0/0:1,0:1:66:0,3,36	0/0:10,0:10:99:0,30,255	0/0:22,0:22:99:0,66,255	0/0:5,0:5:96:0,15,180	0/0:4,0:4:94:0,12,144	0/0:11,0:11:99:0,33,255	0/0:8,0:8:99:0,24,255	0/0:7,0:7:99:0,21,252	0/0:8,0:8:99:0,24,255	0/0:7,0:7:99:0,21,252	0/0:3,0:3:88:0,9,108	0/0:22,0:22:99:0,66,255	0/0:2,0:2:79:0,6,72	0/0:11,0:11:99:0,33,255	0/0:2,0:2:79:0,6,72	0/0:13,0:13:99:0,39,255	0/0:4,0:4:94:0,12,144	0/0:9,0:9:99:0,27,255	0/0:4,0:4:94:0,12,144	0/0:14,0:14:99:0,42,255	0/0:3,0:3:88:0,9,108	0/0:5,0:5:96:0,15,180	0/0:4,0:4:94:0,12,144	0/0:6,0:6:98:0,18,216	0/0:13,0:13:99:0,39,255	./.	0/0:6,0:6:98:0,18,216	0/0:11,0:11:99:0,33,255	0/0:14,0:14:99:0,42,255	0/0:5,0:5:96:0,15,180	0/0:18,0:18:99:0,54,255	0/0:2,0:2:79:0,6,72	0/0:6,0:6:98:0,18,216	0/0:2,0:2:79:0,6,72	0/0:3,0:3:88:0,9,108	0/0:28,0:28:99:0,84,255	0/0:4,0:4:94:0,12,144	0/0:7,0:7:99:0,21,252	0/0:4,0:4:94:0,12,144	0/0:2,0:2:79:0,6,72	0/0:4,0:4:94:0,12,144	0/0:10,0:10:99:0,30,255	0/0:5,0:5:96:0,15,180	0/0:1,0:1:66:0,3,36	0/0:1,0:1:66:0,3,36	0/0:5,0:5:96:0,15,180	0/0:6,0:6:98:0,18,216	0/0:5,0:5:96:0,15,180	0/0:2,0:2:79:0,6,72	0/0:7,0:7:99:0,21,252	0/0:5,0:5:96:0,15,180	0/0:8,0:8:99:0,24,255	0/1:13,2:15:99:27,0,255	0/0:21,0:21:99:0,63,255	0/0:5,0:5:96:0,15,180	0/0:11,0:11:99:0,33,255	0/0:2,0:2:79:0,6,72	0/0:5,0:5:96:0,15,180	0/0:3,0:3:88:0,9,108	0/0:4,0:4:94:0,12,144	0/0:14,0:14:99:0,42,255	0/0:2,0:2:79:0,6,72	0/0:6,0:6:98:0,18,216	0/0:2,0:2:79:0,6,72	0/0:14,0:14:99:0,42,255	0/1:2,1:3:99:27,0,63	./.	0/0:31,0:31:99:0,93,255	0/0:9,0:9:99:0,27,255	0/0:8,0:8:99:0,24,255	0/0:7,0:7:99:0,21,252	0/0:5,0:5:96:0,15,180	0/0:5,0:5:96:0,15,180	0/0:1,0:1:66:0,3,36	0/0:30,0:30:99:0,90,255	0/0:10,0:10:99:0,30,255	0/0:7,0:7:99:0,21,252	0/0:5,0:5:96:0,15,180	0/0:5,0:5:96:0,15,180	0/0:7,0:7:99:0,21,252	0/0:5,0:5:96:0,15,180	./.	0/0:7,0:7:99:0,21,252	0/0:5,0:5:96:0,15,180	0/0:7,0:7:99:0,21,252	0/0:5,0:5:96:0,15,180	0/0:4,0:4:94:0,12,144	0/0:6,0:6:98:0,18,216	0/0:11,0:11:99:0,33,255	0/0:3,0:3:88:0,9,108	0/0:5,0:5:96:0,15,180	0/0:10,0:10:99:0,30,255	./.
1	19563	S1_19563	A	T	20	PASS	.	GT:AD:DP:GQ:PL	0/0:5,0:5:96:0,15,180	0/1:2,1:3:99:27,0,63	0/0:27,0:27:99:0,81,255	0/1:8,2:10:99:42,0,255	0/0:13,0:13:99:0,39,255	0/0:17,0:17:99:0,51,255	0/0:3,0:3:88:0,9,108	0/1:5,3:8:99:84,0,156	1/1:0,17:17:99:255,51,0	0/0:17,0:17:99:0,51,255	0/0:26,0:26:99:0,78,255	0/1:5,2:7:99:51,0,159	0/1:17,10:27:99:255,0,255	0/1:3,1:4:99:24,0,96	0/0:8,0:8:99:0,24,255	0/0:3,0:3:88:0,9,108	0/0:9,0:9:99:0,27,255	0/0:7,0:7:99:0,21,252	0/1:7,5:12:99:144,0,216	0/1:6,1:7:96:15,0,195	0/0:17,0:17:99:0,51,255	0/1:10,3:13:99:69,0,255	0/1:10,4:14:99:102,0,255	0/0:18,0:18:99:0,54,255	0/0:31,0:31:99:0,93,255	0/0:12,0:12:99:0,36,255	0/0:8,0:8:99:0,24,255	0/0:14,0:14:99:0,42,255	1/1:0,9:9:99:255,27,0	0/0:28,0:28:99:0,84,255	0/0:12,0:12:99:0,36,255	0/1:19,9:28:99:240,0,255	./.	0/0:15,0:15:99:0,45,255	0/0:20,0:20:99:0,60,255	0/0:12,0:12:99:0,36,255	0/0:34,0:34:99:0,102,255	0/1:8,1:9:88:9,0,255	0/0:13,0:13:99:0,39,255	0/0:9,0:9:99:0,27,255	0/0:10,0:10:99:0,30,255	0/1:7,3:10:99:78,0,222	0/1:8,4:12:99:108,0,252	0/0:3,0:3:88:0,9,108	1/1:0,1:1:66:36,3,0	0/0:6,0:6:98:0,18,216	0/0:11,0:11:99:0,33,255	0/0:8,0:8:99:0,24,255	0/0:8,0:8:99:0,24,255	0/1:7,4:11:99:111,0,219	0/0:2,0:2:79:0,6,72	0/0:9,0:9:99:0,27,255	0/0:11,0:11:99:0,33,255	0/0:7,0:7:99:0,21,252	1/1:0,4:4:94:144,12,0	0/0:7,0:7:99:0,21,252	0/1:10,4:14:99:102,0,255	0/0:8,0:8:99:0,24,255	0/1:8,1:9:88:9,0,255	0/0:7,0:7:99:0,21,252	0/0:13,0:13:99:0,39,255	0/0:8,0:8:99:0,24,255	0/0:14,0:14:99:0,42,255	0/1:4,5:9:99:153,0,117	0/0:6,0:6:98:0,18,216	0/1:13,3:16:99:60,0,255	0/0:18,0:18:99:0,54,255	0/0:8,0:8:99:0,24,255	0/1:19,5:24:99:107,0,255	0/1:6,1:7:96:15,0,195	0/0:11,0:11:99:0,33,255	0/1:4,1:5:99:21,0,129	0/0:8,0:8:99:0,24,255	0/0:12,0:12:99:0,36,255	0/0:16,0:16:99:0,48,255	0/0:35,0:35:99:0,105,255	0/0:5,0:5:96:0,15,180	0/0:10,0:10:99:0,30,255	0/0:5,0:5:96:0,15,180	0/0:16,0:16:99:0,48,255	0/1:10,7:17:99:201,0,255	0/1:4,2:6:99:54,0,126	0/1:9,2:11:99:39,0,255	0/0:23,0:23:99:0,69,255	0/0:11,0:11:99:0,33,255	0/0:6,0:6:98:0,18,216	0/1:9,4:13:99:105,0,255	0/0:9,0:9:99:0,27,255	0/0:6,0:6:98:0,18,216	1/1:0,7:7:99:252,21,0	0/1:4,2:6:99:54,0,126	0/0:10,0:10:99:0,30,255	0/0:11,0:11:99:0,33,255	0/0:6,0:6:98:0,18,216
1	19836	S1_19836	A	G	20	PASS	.	GT:AD:DP:GQ:PL	0/1:11,10:21:99:255,0,255	0/0:7,0:7:99:0,21,252	0/0:21,0:21:99:0,63,255	0/0:16,0:16:99:0,48,255	0/0:13,0:13:99:0,39,255	0/0:12,0:12:99:0,36,255	0/0:2,0:2:79:0,6,72	0/1:10,16:26:99:255,0,255	0/0:42,1:43:99:0,94,255	0/0:19,0:19:99:0,57,255	0/1:14,12:26:99:255,0,255	0/0:19,0:19:99:0,57,255	0/0:24,0:24:99:0,72,255	0/0:11,0:11:99:0,33,255	0/1:3,4:7:99:123,0,87	0/0:3,0:3:88:0,9,108	0/0:9,0:9:99:0,27,255	0/1:1,4:5:99:129,0,21	0/1:15,9:24:99:252,0,255	0/0:8,0:8:99:0,24,255	0/1:20,24:44:99:255,0,255	0/1:11,9:20:99:255,0,255	0/1:8,5:13:99:141,0,249	0/0:27,0:27:99:0,81,255	0/0:48,0:48:99:0,144,255	0/1:7,11:18:99:255,0,198	0/1:9,3:12:99:72,0,255	0/0:21,0:21:99:0,63,255	0/0:4,0:4:94:0,12,144	0/1:16,7:23:99:183,0,255	0/1:5,5:10:99:150,0,150	0/0:33,0:33:99:0,99,255	0/0:2,0:2:79:0,6,72	0/1:12,13:25:99:255,0,255	0/1:9,9:18:99:255,0,255	0/0:8,0:8:99:0,24,255	0/0:39,0:39:99:0,117,255	0/0:4,0:4:94:0,12,144	0/0:17,0:17:99:0,51,255	0/0:11,0:11:99:0,33,255	0/0:11,0:11:99:0,33,255	0/0:8,0:8:99:0,24,255	0/0:7,0:7:99:0,21,252	0/0:8,0:8:99:0,24,255	0/0:7,0:7:99:0,21,252	0/0:9,0:9:99:0,27,255	0/0:18,0:18:99:0,54,255	0/0:14,0:14:99:0,42,255	0/0:18,0:18:99:0,54,255	0/0:10,0:10:99:0,30,255	0/0:6,0:6:98:0,18,216	0/0:15,0:15:99:0,45,255	0/1:12,9:21:99:255,0,255	0/0:14,0:14:99:0,42,255	0/0:25,0:25:99:0,75,255	0/0:13,0:13:99:0,39,255	0/1:10,4:14:99:102,0,255	0/0:2,0:2:79:0,6,72	0/1:11,11:22:99:255,0,255	0/1:7,6:13:99:177,0,213	0/0:18,0:18:99:0,54,255	0/0:24,0:24:99:0,72,255	0/0:25,0:25:99:0,75,255	0/0:13,0:13:99:0,39,255	0/0:15,0:15:99:0,45,255	0/0:27,0:27:99:0,81,255	0/0:22,0:22:99:0,66,255	0/0:6,0:6:98:0,18,216	1/1:0,51:51:99:255,153,0	0/1:7,3:10:99:78,0,222	0/0:26,0:26:99:0,78,255	0/0:7,0:7:99:0,21,252	0/0:25,0:25:99:0,75,255	0/0:14,0:14:99:0,42,255	0/0:31,1:32:99:0,60,255	0/1:19,17:36:99:255,0,255	0/0:13,0:13:99:0,39,255	0/1:8,14:22:99:255,0,222	0/0:9,0:9:99:0,27,255	0/1:14,6:20:99:156,0,255	0/0:11,0:11:99:0,33,255	0/0:2,0:2:79:0,6,72	0/0:14,0:14:99:0,42,255	0/1:9,6:15:99:171,0,255	0/0:3,0:3:88:0,9,108	0/1:5,2:7:99:51,0,159	0/0:20,0:20:99:0,60,255	0/0:19,0:19:99:0,57,255	0/0:19,0:19:99:0,57,255	0/1:4,10:14:99:255,0,102	0/1:3,11:14:99:255,0,66	0/1:7,6:13:99:177,0,213	0/1:8,6:14:99:174,0,246	0/0:4,0:4:94:0,12,144
1	19924	S1_19924	T	A	20	PASS	.	GT:AD:DP:GQ:PL	1/1:0,11:11:99:255,33,0	1/1:0,10:10:99:255,30,0	0/1:5,13:18:99:255,0,126	0/1:8,1:9:88:9,0,255	0/0:2,0:2:79:0,6,72	0/0:19,0:19:99:0,57,255	0/1:2,5:7:99:159,0,51	0/0:3,0:3:88:0,9,108	0/1:10,12:22:99:255,0,255	0/1:14,13:27:99:255,0,255	0/1:14,16:30:99:255,0,255	0/1:7,11:18:99:255,0,198	0/0:31,0:31:99:0,93,255	0/1:1,2:3:99:63,0,27	0/1:4,7:11:99:219,0,111	0/1:3,4:7:99:123,0,87	0/1:4,5:9:99:153,0,117	./.	0/0:17,0:17:99:0,51,255	0/1:2,4:6:99:126,0,54	1/1:0,23:23:99:255,69,0	0/1:7,4:11:99:111,0,219	0/1:10,4:14:99:102,0,255	1/1:0,11:11:99:255,33,0	0/1:6,17:23:99:255,0,147	0/0:13,0:13:99:0,39,255	1/1:0,4:4:94:144,12,0	1/1:0,18:18:99:255,54,0	0/1:4,14:18:99:255,0,90	0/1:4,10:14:99:255,0,102	0/0:8,0:8:99:0,24,255	0/1:14,17:31:99:255,0,255	./.	0/1:7,8:15:99:243,0,207	1/1:0,30:30:99:255,90,0	1/1:0,10:10:99:255,30,0	0/0:29,0:29:99:0,87,255	1/1:0,19:19:99:255,57,0	1/1:0,24:24:99:255,72,0	0/1:5,12:17:99:255,0,129	0/1:8,3:11:99:75,0,255	0/1:7,7:14:99:210,0,210	0/1:9,9:18:99:255,0,255	0/0:4,0:4:94:0,12,144	0/0:5,0:5:96:0,15,180	0/0:7,0:7:99:0,21,252	0/0:9,0:9:99:0,27,255	0/0:11,0:11:99:0,33,255	0/0:12,0:12:99:0,36,255	0/0:15,1:16:94:0,12,255	0/1:2,7:9:99:225,0,45	0/1:3,5:8:99:156,0,84	0/1:5,3:8:99:84,0,156	0/1:6,9:15:99:255,0,171	0/1:6,4:10:99:114,0,186	0/1:4,1:5:99:21,0,129	0/0:8,0:8:99:0,24,255	0/1:2,5:7:99:159,0,51	0/1:6,8:14:99:246,0,174	0/1:4,8:12:99:252,0,108	1/1:0,16:16:99:255,48,0	0/0:9,0:9:99:0,27,255	1/1:0,14:14:99:255,42,0	0/1:9,6:15:99:171,0,255	0/0:8,0:8:99:0,24,255	0/0:31,0:31:99:0,93,255	0/0:10,0:10:99:0,30,255	0/0:6,0:6:98:0,18,216	1/1:0,56:56:99:255,168,0	0/1:7,5:12:99:144,0,216	0/1:6,13:19:99:255,0,159	1/1:0,9:9:99:255,27,0	0/1:3,13:16:99:255,0,60	0/1:8,8:16:99:240,0,240	1/1:0,25:25:99:255,75,0	0/1:10,13:23:99:255,0,255	0/0:6,0:6:98:0,18,216	1/1:0,18:18:99:255,54,0	0/0:7,0:7:99:0,21,252	0/1:1,3:4:99:96,0,24	0/1:4,14:18:99:255,0,90	0/1:4,3:7:99:87,0,123	0/1:6,11:17:99:255,0,165	0/1:4,5:9:99:153,0,117	0/0:8,0:8:99:0,24,255	0/0:6,0:6:98:0,18,216	0/0:15,0:15:99:0,45,255	0/0:13,0:13:99:0,39,255	0/0:6,0:6:98:0,18,216	0/1:8,10:18:99:255,0,234	1/1:0,12:12:99:255,36,0	0/1:5,8:13:99:249,0,141	1/1:0,14:14:99:255,42,0	./.
1	20007	S1_20007	C	A	20	PASS	.	GT:AD:DP:GQ:PL	0/1:16,10:26:99:255,0,255	0/1:9,9:18:99:255,0,255	0/1:32,29:61:99:255,0,255	0/1:23,24:47:99:255,0,255	0/1:20,19:39:99:255,0,255	0/1:25,26:51:99:255,0,255	0/1:8,8:16:99:240,0,240	1/1:0,40:40:99:255,120,0	1/1:0,74:74:99:255,222,0	0/0:72,0:72:99:0,216,255	0/1:38,28:66:99:255,0,255	0/1:19,26:45:99:255,0,255	0/1:49,59:108:99:255,0,255	0/1:7,5:12:99:144,0,216	0/0:20,1:21:99:0,28,255	1/1:0,14:14:99:255,42,0	0/0:41,0:41:99:0,123,255	0/0:12,0:12:99:0,36,255	0/1:27,31:58:99:255,0,255	0/1:17,10:27:99:255,0,255	0/1:21,32:53:99:255,0,255	1/1:0,35:35:99:255,105,0	0/1:11,14:25:99:255,0,255	0/1:19,20:39:99:255,0,255	0/1:35,40:75:99:255,0,255	0/0:56,0:56:99:0,168,255	0/0:13,0:13:99:0,39,255	0/1:22,21:43:99:255,0,255	0/1:16,26:42:99:255,0,255	0/1:30,18:48:99:255,0,255	0/0:48,0:48:99:0,144,255	1/1:0,78:78:99:255,234,0	0/1:2,5:7:99:159,0,51	0/1:21,50:71:99:255,0,255	1/1:0,51:51:99:255,153,0	0/1:15,7:22:99:186,0,255	0/0:70,0:70:99:0,210,255	0/1:19,16:35:99:255,0,255	0/1:22,25:47:99:255,0,255	0/1:18,22:40:99:255,0,255	1/1:0,20:20:99:255,60,0	0/1:14,21:35:99:255,0,255	0/1:18,23:41:99:255,0,255	1/1:0,15:15:99:255,45,0	0/1:1,6:7:96:195,0,15	0/1:15,13:28:99:255,0,255	0/1:16,25:41:99:255,0,255	0/1:13,19:32:99:255,0,255	0/1:22,23:45:99:255,0,255	0/1:21,11:32:99:255,0,255	1/1:0,19:19:99:255,57,0	1/1:0,37:37:99:255,111,0	0/1:13,13:26:99:255,0,255	0/1:24,24:48:99:255,0,255	1/1:0,42:42:99:255,126,0	1/1:0,30:30:99:255,90,0	0/1:14,22:36:99:255,0,255	0/1:15,12:27:99:255,0,255	1/1:0,20:20:99:255,60,0	0/0:32,0:32:99:0,96,255	0/1:27,21:48:99:255,0,255	0/1:19,25:44:99:255,0,255	0/1:26,11:37:99:255,0,255	0/1:22,21:43:99:255,0,255	0/1:14,10:24:99:255,0,255	0/0:46,1:47:99:0,105,255	1/1:0,43:43:99:255,129,0	0/0:24,0:24:99:0,72,255	0/0:101,0:101:99:0,255,255	1/1:0,38:38:99:255,114,0	0/1:28,40:68:99:255,0,255	0/0:22,0:22:99:0,66,255	0/1:17,16:33:99:255,0,255	0/1:25,22:47:99:255,0,255	0/1:17,22:39:99:255,0,255	0/1:53,60:113:99:255,0,255	0/1:12,11:23:99:255,0,255	0/1:17,24:41:99:255,0,255	0/1:13,14:27:99:255,0,255	0/0:12,0:12:99:0,36,255	1/1:0,38:38:99:255,114,0	0/1:9,10:19:99:255,0,255	0/1:19,21:40:99:255,0,255	0/1:30,25:55:99:255,0,255	0/0:18,0:18:99:0,54,255	0/0:22,0:22:99:0,66,255	0/1:20,33:53:99:255,0,255	0/1:20,20:40:99:255,0,255	0/1:14,18:32:99:255,0,255	0/1:24,18:42:99:255,0,255	0/1:13,21:34:99:255,0,255	0/0:39,0:39:99:0,117,255	0/0:26,0:26:99:0,78,255	0/0:13,0:13:99:0,39,255
1	20113	S1_20113	T	C	20	PASS	.	GT:AD:DP:GQ:PL	1/1:0,14:14:99:255,42,0	./.	0/0:1,0:1:66:0,3,36	0/0:24,0:24:99:0,72,255	0/0:21,0:21:99:0,63,255	0/0:20,0:20:99:0,60,255	0/1:14,14:28:99:255,0,255	0/0:17,0:17:99:0,51,255	0/0:27,0:27:99:0,81,255	1/1:0,39:39:99:255,117,0	./.	0/0:7,0:7:99:0,21,252	./.	1/1:0,6:6:98:216,18,0	1/1:0,16:16:99:255,48,0	1/1:0,2:2:79:72,6,0	0/1:10,1:11:66:3,0,255	0/1:8,15:23:99:255,0,219	1/1:0,17:17:99:255,51,0	0/1:16,15:31:99:255,0,255	./.	1/1:0,12:12:99:255,36,0	./.	0/0:21,0:21:99:0,63,255	0/0:32,0:32:99:0,96,255	./.	1/1:0,8:8:99:255,24,0	1/1:0,27:27:99:255,81,0	0/0:15,1:16:94:0,12,255	1/1:0,19:19:99:255,57,0	0/0:32,0:32:99:0,96,255	./.	0/0:2,0:2:79:0,6,72	./.	1/1:0,20:20:99:255,60,0	1/1:0,8:8:99:255,24,0	0/0:33,0:33:99:0,99,255	1/1:0,1:1:66:36,3,0	1/1:0,15:15:99:255,45,0	./.	1/1:0,9:9:99:255,27,0	0/1:14,10:24:99:255,0,255	0/0:28,0:28:99:0,84,255	0/1:5,2:7:99:51,0,159	0/0:3,0:3:88:0,9,108	0/0:17,0:17:99:0,51,255	0/0:16,0:16:99:0,48,255	0/0:19,0:19:99:0,57,255	0/0:23,0:23:99:0,69,255	0/0:28,0:28:99:0,84,255	1/1:0,9:9:99:255,27,0	0/0:17,0:17:99:0,51,255	1/1:0,23:23:99:255,69,0	1/1:0,17:17:99:255,51,0	./.	0/0:8,0:8:99:0,24,255	0/0:14,0:14:99:0,42,255	0/1:14,13:27:99:255,0,255	0/0:13,0:13:99:0,39,255	1/1:0,8:8:99:255,24,0	1/1:0,18:18:99:255,54,0	0/0:24,0:24:99:0,72,255	1/1:0,16:16:99:255,48,0	0/0:8,0:8:99:0,24,255	0/0:18,0:18:99:0,54,255	./.	0/0:24,0:24:99:0,72,255	0/0:1,0:1:66:0,3,36	1/1:0,47:47:99:255,141,0	0/0:31,0:31:99:0,93,255	0/1:15,27:42:99:255,0,255	1/1:0,14:14:99:255,42,0	0/0:16,0:16:99:0,48,255	0/0:53,0:53:99:0,159,255	1/1:0,16:16:99:255,48,0	./.	1/1:0,13:13:99:255,39,0	1/1:0,19:19:99:255,57,0	0/0:14,0:14:99:0,42,255	1/1:0,21:21:99:255,63,0	./.	0/0:6,0:6:98:0,18,216	0/0:25,0:25:99:0,75,255	1/1:0,19:19:99:255,57,0	./.	./.	0/0:23,0:23:99:0,69,255	0/0:5,0:5:96:0,15,180	0/0:15,0:15:99:0,45,255	1/1:0,24:24:99:255,72,0	./.	0/0:15,0:15:99:0,45,255	0/1:1,11:12:50:255,0,0	./.
1	20215	S1_20215	C	T	20	PASS	.	GT:AD:DP:GQ:PL	./.	0/0:10,0:10:99:0,30,255	0/0:50,0:50:99:0,150,255	./.	0/0:31,0:31:99:0,93,255	0/0:36,0:36:99:0,108,255	./.	0/1:25,22:47:99:255,0,255	0/0:58,0:58:99:0,174,255	0/0:42,0:42:99:0,126,255	./.	0/0:27,0:27:99:0,81,255	./.	./.	0/0:33,0:33:99:0,99,255	0/0:12,0:12:99:0,36,255	./.	0/0:14,1:15:89:0,9,255	./.	./.	./.	0/0:1,0:1:66:0,3,36	0/0:18,0:18:99:0,54,255	./.	0/0:66,0:66:99:0,198,255	./.	0/0:30,0:30:99:0,90,255	./.	0/0:34,0:34:99:0,102,255	./.	0/0:78,0:78:99:0,234,255	./.	./.	./.	./.	./.	0/0:67,0:67:99:0,201,255	0/0:16,1:17:97:0,15,255	./.	./.	0/0:17,0:17:99:0,51,255	./.	0/0:41,0:41:99:0,123,255	./.	./.	0/0:31,0:31:99:0,93,255	0/0:39,0:39:99:0,117,255	./.	0/0:35,0:35:99:0,105,255	./.	0/0:15,0:15:99:0,45,255	0/0:35,0:35:99:0,105,255	./.	./.	./.	0/0:19,0:19:99:0,57,255	0/0:22,0:22:99:0,66,255	0/0:7,0:7:99:0,21,252	0/0:24,0:24:99:0,72,255	0/0:25,0:25:99:0,75,255	./.	0/0:38,0:38:99:0,114,255	./.	./.	0/0:24,0:24:99:0,72,255	./.	./.	0/0:15,0:15:99:0,45,255	./.	0/0:44,0:44:99:0,132,255	0/0:34,0:34:99:0,102,255	0/0:14,0:14:99:0,42,255	0/0:26,0:26:99:0,78,255	0/0:34,0:34:99:0,102,255	./.	./.	0/0:15,0:15:99:0,45,255	./.	./.	0/0:38,0:38:99:0,114,255	./.	./.	0/0:33,0:33:99:0,99,255	./.	0/0:13,0:13:99:0,39,255	./.	0/0:51,0:51:99:0,153,255	0/0:31,0:31:99:0,93,255	0/0:20,0:20:99:0,60,255	./.	./.	0/0:14,0:14:99:0,42,255	./.	0/0:4,0:4:94:0,12,144
1	20430	S1_20430	T	C	20	PASS	.	GT:AD:DP:GQ:PL	0/0:15,0:15:99:0,45,255	./.	./.	./.	./.	./.	./.	./.	./.	./.	./.	0/0:16,0:16:99:0,48,255	./.	0/0:5,0:5:96:0,15,180	./.	0/0:7,0:7:99:0,21,252	./.	./.	./.	./.	./.	./.	0/0:8,0:8:99:0,24,255	./.	./.	0/0:17,0:17:99:0,51,255	0/0:12,0:12:99:0,36,255	0/0:24,0:24:99:0,72,255	./.	./.	./.	0/0:30,0:30:99:0,90,255	./.	./.	0/0:15,0:15:99:0,45,255	0/1:4,1:5:99:21,0,129	./.	0/0:1,0:1:66:0,3,36	0/0:22,0:22:99:0,66,255	0/0:11,0:11:99:0,33,255	0/0:11,0:11:99:0,33,255	./.	./.	0/0:3,0:3:88:0,9,108	0/0:6,0:6:98:0,18,216	./.	0/0:18,0:18:99:0,54,255	0/0:20,0:20:99:0,60,255	0/0:15,0:15:99:0,45,255	./.	0/0:7,0:7:99:0,21,252	./.	./.	./.	0/0:18,0:18:99:0,54,255	0/0:12,0:12:99:0,36,255	./.	./.	./.	./.	0/0:13,0:13:99:0,39,255	./.	0/0:13,0:13:99:0,39,255	0/0:19,0:19:99:0,57,255	./.	./.	./.	./.	0/0:42,0:42:99:0,126,255	./.	./.	./.	./.	./.	0/0:21,1:22:99:0,30,255	./.	0/0:11,0:11:99:0,33,255	./.	0/0:6,0:6:98:0,18,216	./.	0/0:17,0:17:99:0,51,255	0/0:12,0:12:99:0,36,255	./.	./.	./.	0/0:7,0:7:99:0,21,252	./.	0/0:19,1:20:99:0,24,255	0/0:12,0:12:99:0,36,255	0/0:11,0:11:99:0,33,255	./.	./.	0/0:1,0:1:66:0,3,36	./.
1	20546	S1_20546	T	C	20	PASS	.	GT:AD:DP:GQ:PL	0/0:8,0:8:99:0,24,255	0/1:6,5:11:99:147,0,183	0/0:13,0:13:99:0,39,255	./.	0/0:8,0:8:99:0,24,255	1/1:0,13:13:99:255,39,0	./.	1/1:0,7:7:99:252,21,0	0/0:17,0:17:99:0,51,255	./.	0/0:14,0:14:99:0,42,255	0/0:8,0:8:99:0,24,255	0/0:22,0:22:99:0,66,255	./.	./.	0/1:3,5:8:99:156,0,84	./.	./.	0/0:11,0:11:99:0,33,255	./.	./.	0/0:12,0:12:99:0,36,255	0/0:6,0:6:98:0,18,216	./.	./.	./.	0/0:8,0:8:99:0,24,255	./.	1/1:0,17:17:99:255,51,0	./.	1/1:0,10:10:99:255,30,0	0/0:46,0:46:99:0,138,255	0/0:2,0:2:79:0,6,72	0/0:9,0:9:99:0,27,255	./.	0/0:1,0:1:66:0,3,36	./.	0/1:7,8:15:99:243,0,207	./.	./.	0/1:9,2:11:99:39,0,255	./.	0/0:13,0:13:99:0,39,255	1/1:0,3:3:88:108,9,0	0/1:5,1:6:98:18,0,162	./.	0/0:9,0:9:99:0,27,255	0/1:7,8:15:99:243,0,207	0/0:6,0:6:98:0,18,216	0/0:10,0:10:99:0,30,255	0/1:1,6:7:96:195,0,15	0/0:8,0:8:99:0,24,255	./.	./.	0/0:11,0:11:99:0,33,255	0/0:8,0:8:99:0,24,255	1/1:0,12:12:99:255,36,0	./.	0/1:11,7:18:99:198,0,255	1/1:0,3:3:88:108,9,0	0/0:15,0:15:99:0,45,255	0/1:10,1:11:66:3,0,255	0/0:10,0:10:99:0,30,255	0/0:2,0:2:79:0,6,72	./.	./.	0/0:13,0:13:99:0,39,255	1/1:0,3:3:88:108,9,0	./.	0/1:10,12:22:99:255,0,255	1/1:0,14:14:99:255,42,0	./.	0/0:14,0:14:99:0,42,255	1/1:0,5:5:96:180,15,0	./.	./.	0/1:5,9:14:99:255,0,138	0/1:5,11:16:99:255,0,132	0/1:8,7:15:99:207,0,243	./.	0/0:8,0:8:99:0,24,255	1/1:0,7:7:99:252,21,0	./.	./.	1/1:0,13:13:99:255,39,0	./.	0/0:10,0:10:99:0,30,255	0/0:13,0:13:99:0,39,255	0/0:9,0:9:99:0,27,255	0/0:13,0:13:99:0,39,255	./.	./.	1/1:0,7:7:99:252,21,0	./.
1	20623	S1_20623	T	C	20	PASS	.	GT:AD:DP:GQ:PL	1/1:0,3:3:88:108,9,0	./.	./.	1/1:0,14:14:99:255,42,0	0/0:7,0:7:99:0,21,252	./.	0/0:5,0:5:96:0,15,180	./.	./.	./.	./.	0/0:8,0:8:99:0,24,255	0/0:17,0:17:99:0,51,255	./.	0/0:14,0:14:99:0,42,255	./.	0/0:15,0:15:99:0,45,255	0/0:2,0:2:79:0,6,72	1/1:0,13:13:99:255,39,0	0/0:6,0:6:98:0,18,216	1/1:0,20:20:99:255,60,0	./.	0/0:4,0:4:94:0,12,144	./.	0/0:27,0:27:99:0,81,255	0/1:11,12:23:99:255,0,255	./.	1/1:0,17:17:99:255,51,0	./.	1/1:0,15:15:99:255,45,0	./.	./.	0/0:2,0:2:79:0,6,72	./.	1/1:0,16:16:99:255,48,0	1/1:0,8:8:99:255,24,0	0/0:11,0:11:99:0,33,255	./.	1/1:0,10:10:99:255,30,0	1/1:0,4:4:94:144,12,0	./.	0/0:6,0:6:98:0,18,216	./.	./.	./.	./.	0/0:6,0:6:98:0,18,216	./.	0/0:6,0:6:98:0,18,216	./.	./.	./.	1/1:0,5:5:96:180,15,0	./.	./.	./.	./.	0/0:9,0:9:99:0,27,255	./.	./.	1/1:0,10:10:99:255,30,0	0/0:6,0:6:98:0,18,216	1/1:0,8:8:99:255,24,0	0/0:3,0:3:88:0,9,108	./.	./.	./.	./.	0/0:14,0:14:99:0,42,255	1/1:0,1:1:66:36,3,0	0/0:9,0:9:99:0,27,255	0/0:6,0:6:98:0,18,216	0/0:9,0:9:99:0,27,255	0/0:4,0:4:94:0,12,144	1/1:0,19:19:99:255,57,0	1/1:0,26:26:99:255,78,0	./.	./.	./.	./.	./.	./.	0/0:4,0:4:94:0,12,144	1/1:0,6:6:98:216,18,0	0/0:6,0:6:98:0,18,216	0/0:14,1:15:89:0,9,255	./.	0/0:7,0:7:99:0,21,252	0/0:6,0:6:98:0,18,216	./.	./.	./.	./.	0/0:1,0:1:66:0,3,36
1	20834	S1_20834	A	C	20	PASS	.	GT:AD:DP:GQ:PL	0/0:1,0:1:66:0,3,36	./.	./.	./.	./.	./.	./.	./.	./.	./.	0/0:1,0:1:66:0,3,36	./.	./.	./.	./.	./.	0/0:1,0:1:66:0,3,36	./.	./.	./.	0/0:1,0:1:66:0,3,36	./.	./.	./.	./.	./.	./.	0/0:1,0:1:66:0,3,36	0/0:1,0:1:66:0,3,36	./.	./.	./.	./.	1/1:0,1:1:66:36,3,0	./.	./.	./.	./.	./.	./.	./.	./.	0/1:1,1:2:99:30,0,30	./.	./.	0/0:1,0:1:66:0,3,36	./.	./.	./.	./.	./.	./.	./.	./.	./.	./.	./.	./.	./.	./.	1/1:0,1:1:66:36,3,0	./.	./.	./.	./.	./.	./.	./.	./.	./.	./.	./.	./.	./.	./.	./.	./.	0/0:1,0:1:66:0,3,36	./.	./.	./.	./.	./.	./.	./.	./.	1/1:0,1:1:66:36,3,0	./.	./.	./.	./.	./.	./.	./.
1	20963	S1_20963	C	A	20	PASS	.	GT:AD:DP:GQ:PL	./.	./.	./.	./.	./.	./.	./.	./.	./.	./.	./.	./.	./.	./.	1/1:0,1:1:66:36,3,0	./.	./.	./.	./.	./.	0/0:2,0:2:79:0,6,72	./.	0/0:1,0:1:66:0,3,36	./.	./.	1/1:0,1:1:66:36,3,0	./.	./.	./.	./.	./.	0/0:2,0:2:79:0,6,72	./.	./.	0/0:1,0:1:66:0,3,36	./.	./.	./.	./.	0/0:1,0:1:66:0,3,36	./.	1/1:0,1:1:66:36,3,0	./.	./.	./.	./.	./.	./.	./.	./.	./.	./.	./.	./.	./.	0/0:1,0:1:66:0,3,36	./.	./.	./.	./.	./.	./.	./.	./.	./.	./.	./.	./.	./.	./.	./.	./.	./.	./.	0/0:2,0:2:79:0,6,72	./.	./.	./.	./.	./.	./.	1/1:0,1:1:66:36,3,0	./.	./.	./.	./.	./.	./.	./.	./.	./.	./.	./.	./.
1	21011	S1_21011	T	C	20	PASS	.	GT:AD:DP:GQ:PL	1/1:0,1:1:66:36,3,0	0/1:14,5:19:99:123,0,255	./.	0/1:13,16:29:99:255,0,255	0/1:12,9:21:99:255,0,255	./.	0/1:1,2:3:99:63,0,27	./.	./.	./.	0/1:9,11:20:99:255,0,255	./.	0/1:15,21:36:99:255,0,255	0/1:7,6:13:99:177,0,213	./.	./.	0/1:11,7:18:99:198,0,255	./.	0/1:36,20:56:99:255,0,255	0/1:5,5:10:99:150,0,150	0/1:21,15:36:99:255,0,255	0/1:26,27:53:99:255,0,255	./.	./.	./.	0/1:19,19:38:99:255,0,255	./.	0/1:24,15:39:99:255,0,255	0/1:12,18:30:99:255,0,255	0/1:13,16:29:99:255,0,255	./.	0/1:21,31:52:99:255,0,255	0/0:1,0:1:66:0,3,36	0/1:11,16:27:99:255,0,255	./.	0/1:6,5:11:99:147,0,183	0/1:24,32:56:99:255,0,255	./.	0/1:4,11:15:99:255,0,99	0/1:5,12:17:99:255,0,129	./.	0/1:14,13:27:99:255,0,255	./.	1/1:0,6:6:98:216,18,0	./.	./.	0/1:6,12:18:99:255,0,162	./.	0/1:11,9:20:99:255,0,255	./.	./.	./.	0/1:7,4:11:99:111,0,219	0/1:11,11:22:99:255,0,255	0/1:8,11:19:99:255,0,231	./.	0/1:14,17:31:99:255,0,255	./.	./.	0/1:7,6:13:99:177,0,213	./.	0/1:9,9:18:99:255,0,255	./.	0/1:6,7:13:99:213,0,177	./.	./.	./.	./.	0/1:28,25:53:99:255,0,255	./.	0/1:10,12:22:99:255,0,255	0/1:5,4:9:99:117,0,153	0/1:10,14:24:99:255,0,255	./.	0/1:8,4:12:99:108,0,252	0/0:1,0:1:66:0,3,36	./.	0/1:8,19:27:99:255,0,207	./.	./.	0/1:8,9:17:99:255,0,237	./.	./.	0/1:16,9:25:99:249,0,255	0/1:2,8:10:99:255,0,42	0/0:12,0:12:99:0,36,255	./.	0/1:12,8:20:99:228,0,255	0/1:3,7:10:99:222,0,78	0/1:14,16:30:99:255,0,255	0/1:11,10:21:99:255,0,255	0/1:9,5:14:99:138,0,255	0/1:22,15:37:99:255,0,255	./.
1	21163	S1_21163	T	C	20	PASS	.	GT:AD:DP:GQ:PL	./.	./.	./.	./.	./.	0/0:1,0:1:66:0,3,36	./.	./.	0/0:2,0:2:79:0,6,72	./.	./.	./.	./.	./.	./.	./.	./.	./.	./.	./.	./.	./.	./.	./.	0/0:1,0:1:66:0,3,36	./.	./.	./.	./.	./.	./.	./.	./.	./.	1/1:0,1:1:66:36,3,0	./.	0/0:1,0:1:66:0,3,36	./.	./.	./.	1/1:0,1:1:66:36,3,0	./.	./.	./.	./.	./.	0/0:2,0:2:79:0,6,72	0/1:2,1:3:99:27,0,63	0/0:1,0:1:66:0,3,36	./.	./.	./.	./.	./.	./.	./.	./.	0/0:1,0:1:66:0,3,36	./.	./.	1/1:0,1:1:66:36,3,0	0/0:1,0:1:66:0,3,36	./.	./.	./.	0/0:1,0:1:66:0,3,36	./.	./.	./.	./.	0/0:3,0:3:88:0,9,108	./.	./.	./.	./.	0/0:3,0:3:88:0,9,108	./.	0/0:1,0:1:66:0,3,36	1/1:0,1:1:66:36,3,0	./.	./.	./.	./.	./.	./.	./.	0/0:1,0:1:66:0,3,36	./.	./.	./.	./.	0/0:1,0:1:66:0,3,36	./.	./.
1	21233	S1_21233	C	G	20	PASS	.	GT:AD:DP:GQ:PL	./.	./.	./.	0/1:1,1:2:99:30,0,30	0/0:1,0:1:66:0,3,36	1/1:0,1:1:66:36,3,0	./.	./.	0/0:1,0:1:66:0,3,36	0/0:1,0:1:66:0,3,36	0/0:1,0:1:66:0,3,36	./.	./.	./.	./.	0/0:1,0:1:66:0,3,36	./.	./.	0/0:1,0:1:66:0,3,36	./.	0/0:2,0:2:79:0,6,72	1/1:0,1:1:66:36,3,0	0/0:1,0:1:66:0,3,36	./.	0/0:1,0:1:66:0,3,36	1/1:0,3:3:88:108,9,0	./.	1/1:0,1:1:66:36,3,0	./.	0/0:1,0:1:66:0,3,36	./.	./.	./.	0/0:1,0:1:66:0,3,36	1/1:0,1:1:66:36,3,0	./.	./.	1/1:0,2:2:79:72,6,0	./.	1/1:0,1:1:66:36,3,0	./.	./.	./.	./.	./.	./.	./.	./.	0/0:2,0:2:79:0,6,72	./.	./.	0/0:2,0:2:79:0,6,72	1/1:0,1:1:66:36,3,0	1/1:0,1:1:66:36,3,0	./.	./.	./.	./.	./.	./.	0/0:1,0:1:66:0,3,36	./.	0/0:1,0:1:66:0,3,36	./.	./.	1/1:0,1:1:66:36,3,0	./.	./.	./.	1/1:0,1:1:66:36,3,0	1/1:0,1:1:66:36,3,0	./.	0/0:1,0:1:66:0,3,36	0/0:1,0:1:66:0,3,36	./.	./.	./.	0/0:1,0:1:66:0,3,36	1/1:0,2:2:79:72,6,0	./.	0/0:1,0:1:66:0,3,36	./.	./.	1/1:0,1:1:66:36,3,0	./.	0/0:1,0:1:66:0,3,36	1/1:0,1:1:66:36,3,0	./.	./.	0/1:2,1:3:99:27,0,63	./.	./.	./.	./.
1	21422	S1_21422	G	T	20	PASS	.	GT:AD:DP:GQ:PL	./.	./.	0/0:13,0:13:99:0,39,255	./.	./.	0/0:17,0:17:99:0,51,255	0/0:3,0:3:88:0,9,108	0/0:16,0:16:99:0,48,255	./.	./.	0/0:33,0:33:99:0,99,255	./.	0/0:28,0:28:99:0,84,255	0/0:6,0:6:98:0,18,216	0/1:5,1:6:98:18,0,162	0/0:3,0:3:88:0,9,108	0/0:13,0:13:99:0,39,255	./.	0/0:12,0:12:99:0,36,255	0/0:3,0:3:88:0,9,108	0/0:14,0:14:99:0,42,255	0/0:11,0:11:99:0,33,255	0/0:12,0:12:99:0,36,255	0/0:9,0:9:99:0,27,255	0/0:40,0:40:99:0,120,255	0/0:18,0:18:99:0,54,255	./.	0/0:20,0:20:99:0,60,255	./.	0/0:9,0:9:99:0,27,255	0/0:2,0:2:79:0,6,72	./.	0/0:1,0:1:66:0,3,36	./.	0/0:34,0:34:99:0,102,255	0/0:6,0:6:98:0,18,216	./.	./.	0/0:11,0:11:99:0,33,255	0/0:14,0:14:99:0,42,255	0/1:8,1:9:88:9,0,255	0/0:12,0:12:99:0,36,255	./.	0/0:12,0:12:99:0,36,255	./.	0/0:9,0:9:99:0,27,255	./.	./.	./.	0/0:4,0:4:94:0,12,144	0/0:1,0:1:66:0,3,36	./.	0/0:14,0:14:99:0,42,255	./.	0/0:20,0:20:99:0,60,255	0/0:4,0:4:94:0,12,144	0/0:7,0:7:99:0,21,252	./.	0/0:20,0:20:99:0,60,255	./.	0/0:26,0:26:99:0,78,255	./.	0/0:18,0:18:99:0,54,255	./.	0/0:5,0:5:96:0,15,180	./.	0/0:3,0:3:88:0,9,108	0/0:19,0:19:99:0,57,255	0/0:16,0:16:99:0,48,255	0/0:24,0:24:99:0,72,255	./.	0/0:8,0:8:99:0,24,255	./.	0/0:14,0:14:99:0,42,255	0/1:11,1:12:50:0,0,255	./.	./.	0/0:11,0:11:99:0,33,255	./.	./.	./.	0/0:11,0:11:99:0,33,255	./.	0/0:2,0:2:79:0,6,72	./.	0/0:2,0:2:79:0,6,72	0/0:6,0:6:98:0,18,216	./.	./.	./.	./.	./.	0/0:4,0:4:94:0,12,144	./.
1	21622	S1_21622	C	T	20	PASS	.	GT:AD:DP:GQ:PL	0/0:15,0:15:99:0,45,255	0/0:10,0:10:99:0,30,255	0/1:12,7:19:99:195,0,255	0/0:6,0:6:98:0,18,216	0/1:6,3:9:99:81,0,189	1/1:0,9:9:99:255,27,0	1/1:0,1:1:66:36,3,0	0/1:9,2:11:99:39,0,255	0/0:12,0:12:99:0,36,255	./.	0/0:22,0:22:99:0,66,255	0/1:4,16:20:99:255,0,84	0/0:15,0:15:99:0,45,255	0/1:3,1:4:99:24,0,96	0/0:5,0:5:96:0,15,180	0/1:2,6:8:99:192,0,48	1/1:0,8:8:99:255,24,0	0/0:2,0:2:79:0,6,72	0/1:10,11:21:99:255,0,255	1/1:0,3:3:88:108,9,0	0/0:23,0:23:99:0,69,255	0/1:8,6:14:99:174,0,246	0/0:9,0:9:99:0,27,255	0/0:20,0:20:99:0,60,255	0/1:13,8:21:99:225,0,255	0/1:7,10:17:99:255,0,201	0/0:1,0:1:66:0,3,36	0/0:22,0:22:99:0,66,255	0/0:17,0:17:99:0,51,255	0/1:10,13:23:99:255,0,255	1/1:0,4:4:94:144,12,0	0/0:29,0:29:99:0,87,255	0/0:3,0:3:88:0,9,108	0/0:8,0:8:99:0,24,255	0/1:5,9:14:99:255,0,138	0/1:3,3:6:99:90,0,90	0/0:15,0:15:99:0,45,255	0/0:12,0:12:99:0,36,255	0/0:11,0:11:99:0,33,255	0/1:4,4:8:99:120,0,120	0/1:2,5:7:99:159,0,51	1/1:0,10:10:99:255,30,0	0/1:9,4:13:99:105,0,255	0/1:7,1:8:93:12,0,228	0/0:1,0:1:66:0,3,36	0/0:5,0:5:96:0,15,180	0/0:4,0:4:94:0,12,144	0/0:13,0:13:99:0,39,255	0/0:11,0:11:99:0,33,255	0/1:2,5:7:99:159,0,51	0/1:4,1:5:99:21,0,129	0/0:12,1:13:67:0,4,255	0/1:12,8:20:99:228,0,255	1/1:0,4:4:94:144,12,0	0/0:11,0:11:99:0,33,255	0/0:4,0:4:94:0,12,144	1/1:0,5:5:96:180,15,0	0/0:4,0:4:94:0,12,144	0/0:12,0:12:99:0,36,255	0/0:3,0:3:88:0,9,108	0/0:13,0:13:99:0,39,255	0/1:7,9:16:99:255,0,204	0/0:9,0:9:99:0,27,255	0/0:9,0:9:99:0,27,255	0/0:7,0:7:99:0,21,252	./.	0/0:12,0:12:99:0,36,255	0/0:1,0:1:66:0,3,36	0/1:27,17:44:99:255,0,255	0/0:19,0:19:99:0,57,255	0/1:8,15:23:99:255,0,219	0/1:1,2:3:99:63,0,27	0/1:6,11:17:99:255,0,165	1/1:0,5:5:96:180,15,0	0/0:14,0:14:99:0,42,255	1/1:0,18:18:99:255,54,0	0/1:2,7:9:99:225,0,45	0/0:15,0:15:99:0,45,255	0/1:4,2:6:99:54,0,126	1/1:0,5:5:96:180,15,0	0/0:5,0:5:96:0,15,180	1/1:0,4:4:94:144,12,0	1/1:0,12:12:99:255,36,0	0/1:12,4:16:99:96,0,255	./.	0/1:2,3:5:99:93,0,57	0/0:4,0:4:94:0,12,144	0/0:7,0:7:99:0,21,252	0/0:9,0:9:99:0,27,255	0/1:11,6:17:99:165,0,255	0/0:10,0:10:99:0,30,255	0/0:9,0:9:99:0,27,255	1/1:0,5:5:96:180,15,0	0/0:2,0:2:79:0,6,72
1	21806	S1_21806	G	A	20	PASS	.	GT:AD:DP:GQ:PL	./.	./.	0/0:1,0:1:66:0,3,36	0/0:1,0:1:66:0,3,36	0/0:1,0:1:66:0,3,36	0/0:1,0:1:66:0,3,36	./.	./.	./.	./.	0/0:1,0:1:66:0,3,36	./.	0/0:1,0:1:66:0,3,36	./.	./.	1/1:0,1:1:66:36,3,0	./.	./.	./.	./.	./.	./.	./.	./.	0/0:2,0:2:79:0,6,72	1/1:0,1:1:66:36,3,0	./.	./.	./.	1/1:0,1:1:66:36,3,0	./.	0/0:1,0:1:66:0,3,36	./.	./.	./.	1/1:0,1:1:66:36,3,0	0/0:2,0:2:79:0,6,72	./.	./.	./.	./.	./.	0/0:1,0:1:66:0,3,36	./.	./.	./.	./.	./.	./.	0/0:1,0:1:66:0,3,36	./.	0/0:2,0:2:79:0,6,72	./.	./.	0/0:1,0:1:66:0,3,36	./.	0/0:1,0:1:66:0,3,36	./.	./.	1/1:0,1:1:66:36,3,0	./.	./.	1/1:0,1:1:66:36,3,0	0/0:1,0:1:66:0,3,36	./.	0/0:1,0:1:66:0,3,36	./.	./.	0/0:2,0:2:79:0,6,72	./.	0/0:1,0:1:66:0,3,36	./.	1/1:0,2:2:79:72,6,0	./.	./.	0/0:2,0:2:79:0,6,72	./.	0/0:1,0:1:66:0,3,36	1/1:0,1:1:66:36,3,0	./.	./.	./.	./.	./.	./.	0/0:1,0:1:66:0,3,36	./.	./.	./.	0/0:1,0:1:66:0,3,36	0/0:1,0:1:66:0,3,36	./.	./.	./.
1	22011	S1_22011	C	T	20	PASS	.	GT:AD:DP:GQ:PL	0/0:10,0:10:99:0,30,255	./.	./.	0/0:20,0:20:99:0,60,255	./.	0/0:32,0:32:99:0,96,255	./.	./.	0/0:55,0:55:99:0,165,255	0/0:24,0:24:99:0,72,255	./.	./.	./.	./.	0/0:17,0:17:99:0,51,255	0/0:7,0:7:99:0,21,252	./.	0/0:10,0:10:99:0,30,255	./.	0/0:2,0:2:79:0,6,72	./.	0/0:15,0:15:99:0,45,255	0/0:20,0:20:99:0,60,255	0/0:24,0:24:99:0,72,255	0/0:84,0:84:99:0,253,255	0/0:21,0:21:99:0,63,255	./.	0/0:21,0:21:99:0,63,255	0/0:7,0:7:99:0,21,252	0/0:22,0:22:99:0,66,255	0/0:28,0:28:99:0,84,255	./.	./.	./.	./.	0/0:15,0:15:99:0,45,255	./.	0/0:20,0:20:99:0,60,255	0/0:8,0:8:99:0,24,255	0/0:13,0:13:99:0,39,255	0/0:10,0:10:99:0,30,255	./.	./.	0/0:2,0:2:79:0,6,72	./.	./.	./.	./.	./.	0/0:32,0:32:99:0,96,255	0/0:14,0:14:99:0,42,255	0/0:1,0:1:66:0,3,36	0/0:6,0:6:98:0,18,216	./.	0/0:32,0:32:99:0,96,255	0/0:24,0:24:99:0,72,255	./.	0/0:6,0:6:98:0,18,216	./.	./.	0/0:17,0:17:99:0,51,255	./.	0/0:12,0:12:99:0,36,255	./.	./.	0/0:12,0:12:99:0,36,255	./.	0/0:16,0:16:99:0,48,255	1/1:0,32:32:99:255,96,0	./.	0/0:25,0:25:99:0,75,255	0/0:10,0:10:99:0,30,255	./.	0/0:43,0:43:99:0,129,255	0/0:13,0:13:99:0,39,255	./.	./.	0/0:8,0:8:99:0,24,255	0/0:1,0:1:66:0,3,36	0/0:21,0:21:99:0,63,255	./.	./.	0/0:12,0:12:99:0,36,255	0/0:16,0:16:99:0,48,255	./.	0/0:7,0:7:99:0,21,252	0/0:1,0:1:66:0,3,36	./.	./.	./.	./.	./.	./.	./.
1	22111	S1_22111	T	C	20	PASS	.	GT:AD:DP:GQ:PL	0/0:6,0:6:98:0,18,216	0/0:5,0:5:96:0,15,180	0/0:37,0:37:99:0,111,255	0/1:14,21:35:99:255,0,255	./.	0/0:35,0:35:99:0,105,255	0/0:31,0:31:99:0,93,255	0/1:16,11:27:99:255,0,255	./.	0/0:61,0:61:99:0,183,255	0/0:71,0:71:99:0,213,255	0/0:10,0:10:99:0,30,255	0/0:54,0:54:99:0,162,255	0/0:19,0:19:99:0,57,255	0/0:6,0:6:98:0,18,216	0/0:6,0:6:98:0,18,216	./.	0/0:3,0:3:88:0,9,108	0/0:12,0:12:99:0,36,255	0/0:15,0:15:99:0,45,255	0/0:35,0:35:99:0,105,255	./.	0/0:24,0:24:99:0,72,255	0/0:19,0:19:99:0,57,255	0/0:55,0:55:99:0,165,255	0/0:20,0:20:99:0,60,255	0/0:5,0:5:96:0,15,180	0/0:41,0:41:99:0,123,255	0/0:12,0:12:99:0,36,255	0/0:22,0:22:99:0,66,255	0/1:6,9:15:99:255,0,171	0/0:42,0:42:99:0,126,255	0/0:4,0:4:94:0,12,144	0/0:14,0:14:99:0,42,255	0/0:17,0:17:99:0,51,255	0/0:12,0:12:99:0,36,255	0/0:38,0:38:99:0,114,255	0/0:22,0:22:99:0,66,255	0/0:21,0:21:99:0,63,255	0/0:38,0:38:99:0,114,255	0/0:5,0:5:96:0,15,180	0/0:27,0:27:99:0,81,255	0/0:26,0:26:99:0,78,255	0/0:4,0:4:94:0,12,144	./.	0/0:19,0:19:99:0,57,255	0/0:17,0:17:99:0,51,255	0/0:16,0:16:99:0,48,255	0/0:17,0:17:99:0,51,255	0/0:26,0:26:99:0,78,255	0/0:4,0:4:94:0,12,144	./.	0/0:11,0:11:99:0,33,255	0/0:29,0:29:99:0,87,255	0/0:35,0:35:99:0,105,255	0/0:39,0:39:99:0,117,255	0/1:4,13:17:99:255,0,93	0/0:7,0:7:99:0,21,252	0/0:27,0:27:99:0,81,255	0/0:10,0:10:99:0,30,255	0/0:25,0:25:99:0,75,255	./.	0/0:25,0:25:99:0,75,255	0/0:28,0:28:99:0,84,255	0/0:16,0:16:99:0,48,255	0/0:35,0:35:99:0,105,255	0/0:44,0:44:99:0,132,255	0/0:20,0:20:99:0,60,255	0/0:33,0:33:99:0,99,255	0/1:11,15:26:99:255,0,255	0/0:18,0:18:99:0,54,255	0/0:10,0:10:99:0,30,255	0/0:16,0:16:99:0,48,255	0/0:38,0:38:99:0,114,255	0/0:26,0:26:99:0,78,255	0/0:64,0:64:99:0,192,255	0/0:8,0:8:99:0,24,255	0/0:22,0:22:99:0,66,255	./.	0/1:22,19:41:99:255,0,255	0/0:30,0:30:99:0,90,255	0/0:5,0:5:96:0,15,180	0/0:41,0:41:99:0,123,255	0/0:21,0:21:99:0,63,255	0/0:24,0:24:99:0,72,255	0/0:11,0:11:99:0,33,255	./.	0/0:10,0:10:99:0,30,255	0/0:10,0:10:99:0,30,255	0/0:11,0:11:99:0,33,255	1/1:0,8:8:99:255,24,0	0/0:19,0:19:99:0,57,255	./.	0/0:6,0:6:98:0,18,216
1	22222	S1_22222	C	T	20	PASS	.	GT:AD:DP:GQ:PL	./.	./.	./.	./.	0/0:11,0:11:99:0,33,255	./.	./.	./.	./.	./.	./.	./.	0/0:27,0:27:99:0,81,255	./.	./.	./.	./.	./.	./.	./.	./.	./.	./.	./.	./.	./.	0/0:4,0:4:94:0,12,144	./.	./.	./.	./.	0/0:25,0:25:99:0,75,255	./.	./.	./.	./.	./.	./.	./.	./.	./.	./.	./.	./.	./.	./.	0/0:12,1:13:67:0,4,255	0/0:6,0:6:98:0,18,216	0/1:15,2:17:99:21,0,255	./.	./.	./.	./.	./.	./.	./.	0/0:9,0:9:99:0,27,255	./.	./.	./.	./.	0/0:13,0:13:99:0,39,255	./.	./.	./.	./.	./.	./.	./.	./.	./.	./.	./.	./.	./.	./.	0/0:4,0:4:94:0,12,144	./.	./.	./.	./.	./.	./.	0/0:1,0:1:66:0,3,36	./.	./.	./.	0/0:9,0:9:99:0,27,255	./.	0/0:5,0:5:96:0,15,180	./.	./.	./.	./.
1	22320	S1_22320	T	G	20	PASS	.	GT:AD:DP:GQ:PL	0/1:4,8:12:99:252,0,108	0/0:5,0:5:96:0,15,180	0/1:10,21:31:99:255,0,255	0/0:2,0:2:79:0,6,72	1/1:1,13:14:80:255,6,0	0/0:15,0:15:99:0,45,255	0/0:1,0:1:66:0,3,36	0/0:3,0:3:88:0,9,108	0/0:13,0:13:99:0,39,255	0/0:11,0:11:99:0,33,255	./.	0/0:22,0:22:99:0,66,255	0/0:34,0:34:99:0,102,255	0/0:3,0:3:88:0,9,108	0/0:3,0:3:88:0,9,108	0/0:4,0:4:94:0,12,144	0/1:4,5:9:99:153,0,117	./.	0/0:6,0:6:98:0,18,216	0/0:3,0:3:88:0,9,108	0/0:3,0:3:88:0,9,108	0/0:10,0:10:99:0,30,255	0/0:4,0:4:94:0,12,144	0/0:1,0:1:66:0,3,36	0/0:22,0:22:99:0,66,255	0/0:7,0:7:99:0,21,252	0/0:8,0:8:99:0,24,255	1/1:0,9:9:99:255,27,0	0/0:8,0:8:99:0,24,255	0/0:9,0:9:99:0,27,255	./.	0/1:23,15:38:99:255,0,255	./.	0/0:13,0:13:99:0,39,255	1/1:0,9:9:99:255,27,0	0/1:3,7:10:99:222,0,78	0/0:14,0:14:99:0,42,255	0/0:9,0:9:99:0,27,255	1/1:0,9:9:99:255,27,0	1/1:0,4:4:94:144,12,0	0/0:5,0:5:96:0,15,180	0/0:3,0:3:88:0,9,108	1/1:0,4:4:94:144,12,0	0/0:8,0:8:99:0,24,255	0/0:2,0:2:79:0,6,72	0/0:5,0:5:96:0,15,180	0/0:11,0:11:99:0,33,255	0/0:17,0:17:99:0,51,255	0/0:22,0:22:99:0,66,255	0/1:3,4:7:99:123,0,87	0/0:6,0:6:98:0,18,216	1/1:0,9:9:99:255,27,0	0/0:2,0:2:79:0,6,72	0/0:10,0:10:99:0,30,255	0/0:3,0:3:88:0,9,108	0/1:7,5:12:99:144,0,216	1/1:0,7:7:99:252,21,0	0/0:3,0:3:88:0,9,108	0/0:5,0:5:96:0,15,180	0/0:3,0:3:88:0,9,108	1/1:0,12:12:99:255,36,0	0/1:7,7:14:99:210,0,210	1/1:0,5:5:96:180,15,0	0/0:10,0:10:99:0,30,255	0/0:5,0:5:96:0,15,180	0/0:7,0:7:99:0,21,252	0/1:7,12:19:99:255,0,195	./.	1/1:0,19:19:99:255,57,0	0/1:2,9:11:99:255,0,39	0/0:8,0:8:99:0,24,255	./.	0/0:9,0:9:99:0,27,255	0/0:14,0:14:99:0,42,255	1/1:0,6:6:98:216,18,0	0/0:45,0:45:99:0,135,255	0/0:4,0:4:94:0,12,144	1/1:0,11:11:99:255,33,0	0/0:11,0:11:99:0,33,255	0/0:7,0:7:99:0,21,252	0/1:2,11:13:99:255,0,33	0/0:6,0:6:98:0,18,216	0/0:5,0:5:96:0,15,180	0/0:10,0:10:99:0,30,255	0/0:5,0:5:96:0,15,180	0/0:3,0:3:88:0,9,108	0/0:15,0:15:99:0,45,255	0/0:9,0:9:99:0,27,255	0/0:20,0:20:99:0,60,255	0/1:7,12:19:99:255,0,195	0/0:3,0:3:88:0,9,108	0/0:14,0:14:99:0,42,255	./.	0/0:1,0:1:66:0,3,36
1	22444	S1_22444	T	A	20	PASS	.	GT:AD:DP:GQ:PL	./.	./.	./.	0/0:10,0:10:99:0,30,255	./.	./.	0/0:4,0:4:94:0,12,144	./.	./.	0/0:23,0:23:99:0,69,255	0/0:13,0:13:99:0,39,255	./.	0/0:25,0:25:99:0,75,255	./.	./.	./.	./.	0/0:2,0:2:79:0,6,72	./.	0/0:3,0:3:88:0,9,108	0/0:8,0:8:99:0,24,255	./.	./.	0/0:9,0:9:99:0,27,255	./.	./.	./.	./.	./.	./.	0/0:10,0:10:99:0,30,255	./.	./.	./.	0/0:8,0:8:99:0,24,255	./.	./.	0/0:3,0:3:88:0,9,108	./.	./.	./.	0/0:10,0:10:99:0,30,255	0/0:2,0:2:79:0,6,72	./.	./.	./.	./.	./.	./.	0/0:4,0:4:94:0,12,144	./.	./.	./.	./.	./.	./.	./.	./.	./.	./.	0/0:17,0:17:99:0,51,255	./.	0/0:6,0:6:98:0,18,216	./.	./.	0/1:14,17:31:99:255,0,255	./.	./.	./.	./.	./.	./.	./.	./.	./.	./.	./.	./.	./.	./.	./.	0/0:5,0:5:96:0,15,180	0/0:9,0:9:99:0,27,255	./.	./.	./.	./.	./.	./.	./.	./.	./.	./.	./.
1	22531	S1_22531	G	A	20	PASS	.	GT:AD:DP:GQ:PL	./.	./.	0/0:9,0:9:99:0,27,255	0/0:4,0:4:94:0,12,144	./.	0/0:11,0:11:99:0,33,255	./.	./.	0/0:18,0:18:99:0,54,255	0/0:36,0:36:99:0,108,255	0/0:7,0:7:99:0,21,252	./.	./.	0/0:6,0:6:98:0,18,216	1/1:0,6:6:98:216,18,0	./.	./.	0/0:4,0:4:94:0,12,144	./.	./.	./.	0/0:1,0:1:66:0,3,36	./.	0/1:10,8:18:99:234,0,255	./.	./.	./.	./.	./.	0/0:14,0:14:99:0,42,255	0/0:11,0:11:99:0,33,255	./.	./.	0/0:16,0:16:99:0,48,255	./.	./.	0/0:17,0:17:99:0,51,255	./.	./.	0/0:7,0:7:99:0,21,252	./.	./.	./.	./.	./.	0/0:19,0:19:99:0,57,255	./.	./.	./.	./.	./.	0/0:4,0:4:94:0,12,144	0/0:7,0:7:99:0,21,252	0/0:21,0:21:99:0,63,255	0/0:5,0:5:96:0,15,180	0/0:6,0:6:98:0,18,216	0/0:3,0:3:88:0,9,108	./.	./.	./.	./.	./.	./.	./.	0/0:7,0:7:99:0,21,252	0/0:29,0:29:99:0,87,255	0/0:10,0:10:99:0,30,255	0/0:3,0:3:88:0,9,108	0/0:21,0:21:99:0,63,255	./.	./.	./.	./.	./.	./.	0/0:24,0:24:99:0,72,255	./.	./.	./.	0/0:10,0:10:99:0,30,255	0/0:8,0:8:99:0,24,255	./.	0/0:7,0:7:99:0,21,252	0/0:6,0:6:98:0,18,216	./.	./.	0/0:14,0:14:99:0,42,255	./.	./.	0/0:7,0:7:99:0,21,252	0/0:8,0:8:99:0,24,255	0/0:9,0:9:99:0,27,255	0/0:7,0:7:99:0,21,252	./.
1	22741	S1_22741	A	T	20	PASS	.	GT:AD:DP:GQ:PL	./.	./.	0/0:5,0:5:96:0,15,180	./.	./.	./.	./.	./.	./.	0/0:7,0:7:99:0,21,252	./.	./.	0/0:6,0:6:98:0,18,216	0/0:3,0:3:88:0,9,108	./.	./.	./.	./.	./.	0/0:1,0:1:66:0,3,36	./.	./.	0/0:1,0:1:66:0,3,36	./.	./.	./.	./.	0/0:1,0:1:66:0,3,36	./.	./.	./.	./.	./.	./.	0/0:5,0:5:96:0,15,180	0/0:2,0:2:79:0,6,72	./.	./.	0/0:1,0:1:66:0,3,36	0/0:1,0:1:66:0,3,36	./.	0/0:3,0:3:88:0,9,108	./.	./.	./.	1/1:0,1:1:66:36,3,0	./.	./.	./.	./.	./.	./.	./.	0/0:4,0:4:94:0,12,144	0/0:3,0:3:88:0,9,108	./.	0/0:1,0:1:66:0,3,36	./.	./.	0/0:2,0:2:79:0,6,72	./.	./.	./.	./.	1/1:0,5:5:96:180,15,0	./.	./.	1/1:0,2:2:79:72,6,0	./.	./.	./.	0/0:2,0:2:79:0,6,72	./.	./.	0/0:2,0:2:79:0,6,72	./.	./.	0/0:1,0:1:66:0,3,36	./.	./.	./.	./.	./.	./.	./.	./.	./.	./.	./.	./.	0/0:3,0:3:88:0,9,108	./.	./.	./.
1	22852	S1_22852	G	A	20	PASS	.	GT:AD:DP:GQ:PL	1/1:0,20:20:99:255,60,0	0/0:7,0:7:99:0,21,252	0/0:42,0:42:99:0,126,255	1/1:0,16:16:99:255,48,0	0/0:14,0:14:99:0,42,255	0/0:36,0:36:99:0,108,255	./.	0/0:18,0:18:99:0,54,255	0/0:33,0:33:99:0,99,255	0/1:21,17:38:99:255,0,255	0/1:23,17:40:99:255,0,255	0/0:10,0:10:99:0,30,255	0/0:31,0:31:99:0,93,255	1/1:0,1:1:66:36,3,0	0/0:12,0:12:99:0,36,255	0/1:7,7:14:99:210,0,210	./.	1/1:0,1:1:66:36,3,0	1/1:0,10:10:99:255,30,0	./.	1/1:0,46:46:99:255,138,0	1/1:0,25:25:99:255,75,0	0/0:13,0:13:99:0,39,255	0/0:11,0:11:99:0,33,255	0/0:44,0:44:99:0,132,255	0/0:42,0:42:99:0,126,255	0/1:6,4:10:99:114,0,186	1/1:0,21:21:99:255,63,0	0/0:9,0:9:99:0,27,255	0/1:17,24:41:99:255,0,255	0/0:10,0:10:99:0,30,255	0/0:39,0:39:99:0,117,255	./.	1/1:0,11:11:99:255,33,0	1/1:0,24:24:99:255,72,0	1/1:0,12:12:99:255,36,0	0/0:39,0:39:99:0,117,255	0/0:10,0:10:99:0,30,255	1/1:0,8:8:99:255,24,0	0/0:6,0:6:98:0,18,216	0/1:6,6:12:99:180,0,180	./.	0/0:18,0:18:99:0,54,255	1/1:0,4:4:94:144,12,0	0/0:6,0:6:98:0,18,216	1/1:0,9:9:99:255,27,0	./.	0/0:11,0:11:99:0,33,255	./.	./.	0/1:4,5:9:99:153,0,117	0/0:26,0:26:99:0,78,255	0/1:15,15:30:99:255,0,255	0/0:19,0:19:99:0,57,255	1/1:0,23:23:99:255,69,0	1/1:0,1:1:66:36,3,0	0/0:25,0:25:99:0,75,255	0/0:8,0:8:99:0,24,255	0/1:9,12:21:99:255,0,255	0/1:9,8:17:99:237,0,255	1/1:0,20:20:99:255,60,0	0/0:19,0:19:99:0,57,255	1/1:0,9:9:99:255,27,0	./.	1/1:0,14:14:99:255,42,0	0/0:25,0:25:99:0,75,255	0/0:35,0:35:99:0,105,255	1/1:0,13:13:99:255,39,0	0/0:23,0:23:99:0,69,255	0/1:17,11:28:99:255,0,255	0/0:18,0:18:99:0,54,255	0/1:7,2:9:99:45,0,225	./.	0/0:15,0:15:99:0,45,255	1/1:0,26:26:99:255,78,0	0/1:42,30:72:99:255,0,255	1/1:0,6:6:98:216,18,0	0/1:11,14:25:99:255,0,255	0/0:8,0:8:99:0,24,255	0/1:8,9:17:99:255,0,237	0/0:13,0:13:99:0,39,255	1/1:0,10:10:99:255,30,0	0/0:23,0:23:99:0,69,255	0/1:7,12:19:99:255,0,195	0/0:9,0:9:99:0,27,255	0/0:16,0:16:99:0,48,255	0/0:34,0:34:99:0,102,255	./.	./.	./.	0/0:12,0:12:99:0,36,255	./.	0/1:3,7:10:99:222,0,78	0/0:3,0:3:88:0,9,108
1	22920	S1_22920	G	C	20	PASS	.	GT:AD:DP:GQ:PL	0/0:1,0:1:66:0,3,36	0/0:1,0:1:66:0,3,36	./.	0/0:2,0:2:79:0,6,72	./.	0/0:2,0:2:79:0,6,72	./.	0/1:1,5:6:98:162,0,18	0/0:3,0:3:88:0,9,108	./.	0/0:1,0:1:66:0,3,36	./.	0/1:4,1:5:99:21,0,129	./.	./.	0/0:1,0:1:66:0,3,36	./.	0/0:2,0:2:79:0,6,72	0/0:1,0:1:66:0,3,36	./.	0/0:1,0:1:66:0,3,36	0/0:6,0:6:98:0,18,216	./.	./.	1/1:0,2:2:79:72,6,0	0/0:3,0:3:88:0,9,108	1/1:0,1:1:66:36,3,0	0/0:1,0:1:66:0,3,36	1/1:0,1:1:66:36,3,0	0/0:1,0:1:66:0,3,36	1/1:0,2:2:79:72,6,0	0/0:8,0:8:99:0,24,255	./.	0/0:2,0:2:79:0,6,72	./.	0/0:1,0:1:66:0,3,36	0/1:1,3:4:99:96,0,24	0/0:1,0:1:66:0,3,36	0/0:1,0:1:66:0,3,36	0/0:1,0:1:66:0,3,36	0/0:1,0:1:66:0,3,36	0/0:1,0:1:66:0,3,36	0/0:2,0:2:79:0,6,72	./.	./.	0/0:1,0:1:66:0,3,36	0/0:4,0:4:94:0,12,144	1/1:0,1:1:66:36,3,0	0/0:1,0:1:66:0,3,36	./.	./.	0/1:1,4:5:99:129,0,21	0/0:1,0:1:66:0,3,36	./.	0/0:2,0:2:79:0,6,72	./.	0/0:3,0:3:88:0,9,108	1/1:0,1:1:66:36,3,0	0/0:3,0:3:88:0,9,108	0/0:1,0:1:66:0,3,36	0/0:2,0:2:79:0,6,72	0/1:2,1:3:99:27,0,63	./.	0/1:1,1:2:99:30,0,30	0/0:2,0:2:79:0,6,72	./.	0/1:1,1:2:99:30,0,30	./.	0/0:2,0:2:79:0,6,72	0/1:1,2:3:99:63,0,27	0/0:2,0:2:79:0,6,72	./.	0/1:1,1:2:99:30,0,30	0/0:3,0:3:88:0,9,108	./.	0/0:9,0:9:99:0,27,255	./.	0/0:2,0:2:79:0,6,72	./.	./.	./.	0/0:1,0:1:66:0,3,36	./.	./.	./.	./.	0/0:3,0:3:88:0,9,108	./.	0/0:1,0:1:66:0,3,36	0/1:1,1:2:99:30,0,30	0/0:1,0:1:66:0,3,36	0/0:1,0:1:66:0,3,36	0/0:3,0:3:88:0,9,108	./.
1	23033	S1_23033	T	C	20	PASS	.	GT:AD:DP:GQ:PL	0/0:3,0:3:88:0,9,108	0/0:2,0:2:79:0,6,72	0/0:9,0:9:99:0,27,255	0/0:8,0:8:99:0,24,255	0/0:7,0:7:99:0,21,252	0/0:6,0:6:98:0,18,216	0/0:1,0:1:66:0,3,36	0/0:4,0:4:94:0,12,144	0/0:10,0:10:99:0,30,255	0/0:5,0:5:96:0,15,180	0/0:8,0:8:99:0,24,255	0/0:4,0:4:94:0,12,144	0/0:20,0:20:99:0,60,255	0/0:1,0:1:66:0,3,36	0/0:3,0:3:88:0,9,108	0/0:1,0:1:66:0,3,36	0/0:2,0:2:79:0,6,72	0/0:1,0:1:66:0,3,36	0/0:10,0:10:99:0,30,255	0/0:1,0:1:66:0,3,36	0/0:12,0:12:99:0,36,255	0/0:2,0:2:79:0,6,72	0/0:8,0:8:99:0,24,255	0/0:6,0:6:98:0,18,216	0/0:9,0:9:99:0,27,255	0/0:13,0:13:99:0,39,255	0/0:5,0:5:96:0,15,180	0/1:8,1:9:88:9,0,255	0/0:2,0:2:79:0,6,72	0/0:5,0:5:96:0,15,180	0/0:4,0:4:94:0,12,144	0/0:31,0:31:99:0,93,255	./.	0/0:14,0:14:99:0,42,255	0/0:8,0:8:99:0,24,255	0/0:3,0:3:88:0,9,108	0/0:18,0:18:99:0,54,255	0/0:10,0:10:99:0,30,255	0/0:5,0:5:96:0,15,180	0/0:2,0:2:79:0,6,72	0/0:3,0:3:88:0,9,108	0/0:7,0:7:99:0,21,252	0/0:3,0:3:88:0,9,108	0/0:2,0:2:79:0,6,72	0/0:2,0:2:79:0,6,72	0/0:5,0:5:96:0,15,180	0/0:8,0:8:99:0,24,255	0/0:7,0:7:99:0,21,252	0/0:6,0:6:98:0,18,216	0/0:5,0:5:96:0,15,180	0/0:4,0:4:94:0,12,144	0/0:5,0:5:96:0,15,180	0/0:5,0:5:96:0,15,180	0/0:13,0:13:99:0,39,255	0/0:6,0:6:98:0,18,216	0/0:5,0:5:96:0,15,180	0/0:2,0:2:79:0,6,72	0/1:2,1:3:99:27,0,63	0/0:2,0:2:79:0,6,72	0/0:4,0:4:94:0,12,144	0/0:7,0:7:99:0,21,252	0/1:5,1:6:98:18,0,162	0/0:2,0:2:79:0,6,72	0/0:7,0:7:99:0,21,252	0/0:5,0:5:96:0,15,180	0/1:3,1:4:99:24,0,96	0/0:9,0:9:99:0,27,255	0/0:3,0:3:88:0,9,108	0/0:20,0:20:99:0,60,255	0/0:9,0:9:99:0,27,255	0/0:16,0:16:99:0,48,255	0/0:1,0:1:66:0,3,36	0/0:9,0:9:99:0,27,255	0/0:6,0:6:98:0,18,216	0/0:5,0:5:96:0,15,180	0/0:11,0:11:99:0,33,255	0/0:6,0:6:98:0,18,216	0/0:11,0:11:99:0,33,255	0/0:8,0:8:99:0,24,255	0/0:3,0:3:88:0,9,108	0/0:3,0:3:88:0,9,108	0/0:3,0:3:88:0,9,108	0/0:2,0:2:79:0,6,72	0/0:8,0:8:99:0,24,255	./.	0/0:1,0:1:66:0,3,36	0/0:9,0:9:99:0,27,255	0/0:6,0:6:98:0,18,216	0/0:8,0:8:99:0,24,255	0/0:10,0:10:99:0,30,255	0/0:1,0:1:66:0,3,36	0/0:6,0:6:98:0,18,216	0/0:1,0:1:66:0,3,36	0/0:2,0:2:79:0,6,72
1	23163	S1_23163	T	C	20	PASS	.	GT:AD:DP:GQ:PL	0/0:1,0:1:66:0,3,36	./.	./.	./.	./.	0/0:1,0:1:66:0,3,36	./.	./.	./.	0/0:1,0:1:66:0,3,36	./.	./.	./.	./.	./.	./.	./.	./.	./.	./.	./.	./.	./.	./.	./.	./.	./.	1/1:0,1:1:66:36,3,0	./.	0/0:1,0:1:66:0,3,36	./.	1/1:0,1:1:66:36,3,0	./.	./.	./.	./.	./.	./.	./.	./.	./.	./.	./.	./.	./.	./.	./.	./.	./.	./.	./.	./.	./.	./.	./.	./.	./.	./.	./.	./.	./.	./.	./.	1/1:0,1:1:66:36,3,0	./.	./.	./.	./.	./.	./.	./.	./.	0/0:1,0:1:66:0,3,36	0/0:1,0:1:66:0,3,36	./.	./.	./.	./.	./.	./.	./.	./.	./.	./.	./.	./.	0/0:1,0:1:66:0,3,36	./.	./.	0/0:1,0:1:66:0,3,36	./.	./.	./.	./.
1	23252	S1_23252	C	A	20	PASS	.	GT:AD:DP:GQ:PL	0/0:8,0:8:99:0,24,255	./.	./.	./.	./.	0/0:22,0:22:99:0,66,255	0/0:6,0:6:98:0,18,216	./.	./.	./.	./.	./.	0/0:26,0:26:99:0,78,255	./.	0/0:5,0:5:96:0,15,180	./.	0/0:7,0:7:99:0,21,252	./.	0/0:12,0:12:99:0,36,255	0/0:6,0:6:98:0,18,216	./.	./.	./.	./.	./.	./.	./.	./.	0/0:6,0:6:98:0,18,216	./.	1/1:0,5:5:96:180,15,0	./.	./.	./.	0/0:10,0:10:99:0,30,255	0/0:2,0:2:79:0,6,72	./.	./.	./.	./.	./.	0/0:3,0:3:88:0,9,108	./.	./.	./.	./.	./.	./.	./.	1/1:0,9:9:99:255,27,0	./.	./.	./.	1/1:0,8:8:99:255,24,0	0/0:16,0:16:99:0,48,255	./.	0/0:10,0:10:99:0,30,255	0/0:6,0:6:98:0,18,216	./.	./.	0/0:11,0:11:99:0,33,255	./.	0/0:9,0:9:99:0,27,255	./.	./.	0/0:17,0:17:99:0,51,255	./.	./.	./.	./.	./.	0/0:4,0:4:94:0,12,144	./.	./.	./.	./.	./.	./.	./.	0/0:4,0:4:94:0,12,144	0/0:9,0:9:99:0,27,255	0/0:2,0:2:79:0,6,72	./.	./.	0/1:7,4:11:99:111,0,219	./.	./.	./.	./.	./.	./.	./.	./.	./.
1	23417	S1_23417	C	G	20	PASS	.	GT:AD:DP:GQ:PL	./.	./.	./.	./.	./.	./.	0/0:5,0:5:96:0,15,180	./.	./.	0/0:21,0:21:99:0,63,255	./.	./.	0/0:23,0:23:99:0,69,255	./.	./.	./.	./.	./.	./.	0/0:2,0:2:79:0,6,72	./.	1/1:0,13:13:99:255,39,0	./.	./.	./.	./.	./.	./.	./.	./.	./.	./.	./.	./.	./.	./.	./.	./.	./.	./.	./.	0/0:10,0:10:99:0,30,255	./.	./.	./.	./.	./.	./.	./.	./.	./.	./.	./.	./.	1/1:0,7:7:99:252,21,0	./.	./.	0/0:3,0:3:88:0,9,108	./.	./.	./.	./.	./.	./.	./.	./.	./.	1/1:0,1:1:66:36,3,0	./.	./.	./.	0/0:3,0:3:88:0,9,108	./.	./.	./.	./.	./.	./.	./.	./.	./.	./.	./.	./.	./.	./.	./.	./.	./.	./.	./.	./.	./.	./.
1	23516	S1_23516	G	T	20	PASS	.	GT:AD:DP:GQ:PL	./.	./.	./.	./.	./.	./.	./.	./.	./.	./.	./.	./.	./.	./.	1/1:0,1:1:66:36,3,0	./.	./.	./.	./.	./.	./.	0/0:1,0:1:66:0,3,36	./.	./.	./.	./.	./.	1/1:0,1:1:66:36,3,0	./.	./.	./.	./.	./.	./.	./.	./.	0/0:1,0:1:66:0,3,36	./.	./.	./.	./.	./.	./.	./.	./.	./.	./.	./.	./.	./.	./.	0/0:1,0:1:66:0,3,36	1/1:0,1:1:66:36,3,0	0/0:1,0:1:66:0,3,36	./.	./.	./.	./.	./.	./.	./.	./.	./.	./.	./.	0/0:1,0:1:66:0,3,36	./.	./.	./.	0/0:1,0:1:66:0,3,36	./.	./.	0/0:1,0:1:66:0,3,36	0/0:1,0:1:66:0,3,36	./.	./.	./.	./.	./.	./.	./.	0/0:1,0:1:66:0,3,36	./.	1/1:0,1:1:66:36,3,0	./.	./.	./.	./.	./.	./.	1/1:0,1:1:66:36,3,0	./.	./.	./.
1	24037	S1_24037	C	T	20	PASS	.	GT:AD:DP:GQ:PL	./.	./.	0/0:26,0:26:99:0,78,255	1/1:0,1:1:66:36,3,0	0/1:12,2:14:99:30,0,255	./.	./.	./.	0/0:40,1:41:99:0,87,255	./.	0/0:40,0:40:99:0,120,255	1/1:0,1:1:66:36,3,0	0/0:38,0:38:99:0,114,255	1/1:0,1:1:66:36,3,0	1/1:0,1:1:66:36,3,0	./.	1/1:0,2:2:79:72,6,0	./.	./.	./.	./.	./.	./.	0/0:19,0:19:99:0,57,255	./.	1/1:0,2:2:79:72,6,0	./.	./.	./.	./.	./.	0/0:37,0:37:99:0,111,255	0/0:1,0:1:66:0,3,36	0/0:23,0:23:99:0,69,255	1/1:0,1:1:66:36,3,0	./.	1/1:0,1:1:66:36,3,0	./.	./.	0/0:24,0:24:99:0,72,255	./.	./.	./.	0/0:5,0:5:96:0,15,180	0/0:2,0:2:79:0,6,72	./.	0/0:18,0:18:99:0,54,255	./.	0/0:16,0:16:99:0,48,255	./.	./.	0/0:26,2:28:94:0,12,255	./.	1/1:0,1:1:66:36,3,0	./.	./.	./.	./.	0/0:9,0:9:99:0,27,255	./.	0/0:20,0:20:99:0,60,255	0/0:14,0:14:99:0,42,255	0/0:8,0:8:99:0,24,255	./.	./.	./.	0/0:14,0:14:99:0,42,255	./.	./.	./.	./.	0/0:9,0:9:99:0,27,255	0/0:24,0:24:99:0,72,255	./.	./.	./.	./.	1/1:0,2:2:79:72,6,0	0/0:16,0:16:99:0,48,255	./.	./.	./.	./.	1/1:0,1:1:66:36,3,0	./.	./.	0/1:19,2:21:88:8,0,255	0/0:9,0:9:99:0,27,255	0/0:13,0:13:99:0,39,255	0/0:12,1:13:67:0,4,255	./.	./.	./.	./.
1	24136	S1_24136	G	T	20	PASS	.	GT:AD:DP:GQ:PL	0/0:1,0:1:66:0,3,36	0/0:14,0:14:99:0,42,255	0/0:17,0:17:99:0,51,255	0/0:36,0:36:99:0,108,255	0/0:17,0:17:99:0,51,255	./.	1/1:0,14:14:99:255,42,0	0/0:7,0:7:99:0,21,252	0/0:47,0:47:99:0,141,255	./.	0/0:22,0:22:99:0,66,255	0/0:26,0:26:99:0,78,255	0/0:32,0:32:99:0,96,255	0/0:8,0:8:99:0,24,255	0/0:17,0:17:99:0,51,255	0/0:3,0:3:88:0,9,108	0/0:31,0:31:99:0,93,255	./.	0/1:13,20:33:99:255,0,255	0/1:1,5:6:98:162,0,18	0/0:35,0:35:99:0,105,255	0/0:8,0:8:99:0,24,255	0/0:29,0:29:99:0,87,255	0/0:36,0:36:99:0,108,255	0/0:22,0:22:99:0,66,255	0/0:30,0:30:99:0,90,255	0/0:6,0:6:98:0,18,216	0/0:59,0:59:99:0,177,255	0/0:36,0:36:99:0,108,255	0/0:22,0:22:99:0,66,255	0/0:33,0:33:99:0,99,255	0/0:56,0:56:99:0,168,255	0/0:2,0:2:79:0,6,72	0/0:15,0:15:99:0,45,255	0/0:26,0:26:99:0,78,255	0/0:12,0:12:99:0,36,255	0/0:71,0:71:99:0,213,255	0/0:23,0:23:99:0,69,255	0/0:29,0:29:99:0,87,255	0/0:12,0:12:99:0,36,255	0/0:7,0:7:99:0,21,252	1/1:0,8:8:99:255,24,0	0/0:29,0:29:99:0,87,255	0/0:7,0:7:99:0,21,252	0/0:9,0:9:99:0,27,255	./.	0/0:6,0:6:98:0,18,216	0/0:14,0:14:99:0,42,255	0/0:12,0:12:99:0,36,255	0/0:10,0:10:99:0,30,255	0/0:5,0:5:96:0,15,180	0/0:36,0:36:99:0,108,255	0/0:14,0:14:99:0,42,255	0/0:11,0:11:99:0,33,255	0/1:15,13:28:99:255,0,255	0/0:11,0:11:99:0,33,255	0/0:14,0:14:99:0,42,255	./.	./.	0/0:16,0:16:99:0,48,255	0/0:22,0:22:99:0,66,255	0/0:48,0:48:99:0,144,255	0/0:12,0:12:99:0,36,255	0/0:16,0:16:99:0,48,255	./.	0/0:36,0:36:99:0,108,255	0/0:40,0:40:99:0,120,255	0/0:4,0:4:94:0,12,144	0/1:22,23:45:99:255,0,255	0/0:2,0:2:79:0,6,72	0/0:30,0:30:99:0,90,255	0/0:9,0:9:99:0,27,255	0/0:21,0:21:99:0,63,255	0/0:10,0:10:99:0,30,255	0/0:31,0:31:99:0,93,255	0/0:30,0:30:99:0,90,255	0/0:21,0:21:99:0,63,255	0/0:44,0:44:99:0,132,255	0/0:16,0:16:99:0,48,255	0/0:14,0:14:99:0,42,255	0/0:21,0:21:99:0,63,255	0/0:16,0:16:99:0,48,255	./.	0/0:15,0:15:99:0,45,255	0/1:7,11:18:99:255,0,198	0/0:15,0:15:99:0,45,255	0/0:27,0:27:99:0,81,255	0/0:12,0:12:99:0,36,255	0/0:16,0:16:99:0,48,255	0/0:26,0:26:99:0,78,255	0/0:13,0:13:99:0,39,255	./.	0/0:12,0:12:99:0,36,255	0/0:1,0:1:66:0,3,36
1	24306	S1_24306	G	A	20	PASS	.	GT:AD:DP:GQ:PL	1/1:0,4:4:94:144,12,0	./.	0/0:8,0:8:99:0,24,255	0/1:4,6:10:99:186,0,114	./.	1/1:0,10:10:99:255,30,0	./.	0/0:3,0:3:88:0,9,108	0/1:10,10:20:99:255,0,255	0/0:6,0:6:98:0,18,216	1/1:0,7:7:99:252,21,0	./.	./.	0/0:1,0:1:66:0,3,36	0/0:2,0:2:79:0,6,72	0/0:3,0:3:88:0,9,108	0/0:7,0:7:99:0,21,252	1/1:0,1:1:66:36,3,0	0/0:7,0:7:99:0,21,252	./.	0/0:6,0:6:98:0,18,216	0/1:6,5:11:99:147,0,183	1/1:0,4:4:94:144,12,0	./.	0/0:8,0:8:99:0,24,255	0/0:3,0:3:88:0,9,108	./.	1/1:0,3:3:88:108,9,0	./.	0/1:3,2:5:99:57,0,93	./.	./.	./.	1/1:0,4:4:94:144,12,0	0/0:2,0:2:79:0,6,72	1/1:0,3:3:88:108,9,0	0/0:12,0:12:99:0,36,255	./.	1/1:0,1:1:66:36,3,0	0/0:7,0:7:99:0,21,252	0/0:6,0:6:98:0,18,216	./.	1/1:0,4:4:94:144,12,0	./.	0/0:3,0:3:88:0,9,108	1/1:0,1:1:66:36,3,0	0/0:3,0:3:88:0,9,108	./.	0/0:7,0:7:99:0,21,252	./.	0/1:1,1:2:99:30,0,30	./.	0/1:8,4:12:99:108,0,252	0/0:6,0:6:98:0,18,216	1/1:0,11:11:99:255,33,0	./.	1/1:0,1:1:66:36,3,0	./.	0/1:4,2:6:99:54,0,126	0/0:3,0:3:88:0,9,108	1/1:0,3:3:88:108,9,0	./.	1/1:0,3:3:88:108,9,0	./.	1/1:0,7:7:99:252,21,0	./.	0/0:7,0:7:99:0,21,252	./.	1/1:0,16:16:99:255,48,0	./.	0/0:6,0:6:98:0,18,216	0/0:1,0:1:66:0,3,36	0/0:8,0:8:99:0,24,255	1/1:0,5:5:96:180,15,0	1/1:0,2:2:79:72,6,0	1/1:0,14:14:99:255,42,0	0/0:7,0:7:99:0,21,252	0/0:6,0:6:98:0,18,216	./.	./.	1/1:0,3:3:88:108,9,0	1/1:0,2:2:79:72,6,0	1/1:0,4:4:94:144,12,0	0/1:2,8:10:99:255,0,42	./.	0/0:1,0:1:66:0,3,36	0/0:4,0:4:94:0,12,144	./.	0/0:5,0:5:96:0,15,180	0/0:10,0:10:99:0,30,255	./.	./.	1/1:0,4:4:94:144,12,0	./.
1	24561	S1_24561	T	C	20	PASS	.	GT:AD:DP:GQ:PL	0/0:7,0:7:99:0,21,252	0/0:12,0:12:99:0,36,255	./.	./.	./.	./.	./.	./.	./.	./.	./.	./.	0/0:49,0:49:99:0,147,255	0/0:4,0:4:94:0,12,144	./.	0/0:3,0:3:88:0,9,108	./.	0/0:8,0:8:99:0,24,255	0/0:18,0:18:99:0,54,255	./.	./.	0/0:30,0:30:99:0,90,255	./.	./.	./.	./.	0/0:15,0:15:99:0,45,255	0/0:21,0:21:99:0,63,255	./.	0/0:20,1:21:99:0,28,255	./.	./.	./.	./.	0/0:19,1:20:99:0,24,255	0/0:9,0:9:99:0,27,255	./.	./.	0/0:11,0:11:99:0,33,255	./.	0/0:10,0:10:99:0,30,255	./.	./.	0/0:2,0:2:79:0,6,72	./.	./.	./.	./.	./.	./.	0/0:9,0:9:99:0,27,255	./.	0/0:11,0:11:99:0,33,255	./.	0/0:21,0:21:99:0,63,255	./.	./.	0/0:7,0:7:99:0,21,252	./.	0/0:9,0:9:99:0,27,255	0/0:29,0:29:99:0,87,255	./.	0/0:17,0:17:99:0,51,255	./.	./.	./.	./.	0/1:5,1:6:98:18,0,162	0/0:43,0:43:99:0,129,255	./.	0/0:25,0:25:99:0,75,255	./.	./.	./.	0/0:13,0:13:99:0,39,255	./.	./.	0/0:15,0:15:99:0,45,255	./.	./.	./.	./.	./.	0/0:10,0:10:99:0,30,255	./.	./.	./.	./.	./.	0/0:17,0:17:99:0,51,255	./.	./.	0/0:16,0:16:99:0,48,255	./.
1	24656	S1_24656	C	T	20	PASS	.	GT:AD:DP:GQ:PL	0/0:7,0:7:99:0,21,252	0/1:4,6:10:99:186,0,114	./.	0/0:2,0:2:79:0,6,72	0/0:9,0:9:99:0,27,255	0/1:7,9:16:99:255,0,204	0/0:11,0:11:99:0,33,255	./.	1/1:0,38:38:99:255,114,0	./.	./.	1/1:0,1:1:66:36,3,0	1/1:0,17:17:99:255,51,0	0/0:4,0:4:94:0,12,144	./.	0/0:2,0:2:79:0,6,72	0/0:13,0:13:99:0,39,255	./.	0/0:7,0:7:99:0,21,252	0/0:8,0:8:99:0,24,255	./.	0/0:6,0:6:98:0,18,216	1/1:0,10:10:99:255,30,0	0/0:8,0:8:99:0,24,255	./.	0/1:20,14:34:99:255,0,255	./.	0/0:21,0:21:99:0,63,255	0/1:5,1:6:98:18,0,162	0/0:7,0:7:99:0,21,252	0/0:12,0:12:99:0,36,255	0/0:17,0:17:99:0,51,255	0/0:1,0:1:66:0,3,36	./.	0/0:12,0:12:99:0,36,255	./.	1/1:0,15:15:99:255,45,0	0/0:10,0:10:99:0,30,255	0/0:14,0:14:99:0,42,255	0/1:3,1:4:99:24,0,96	0/0:4,0:4:94:0,12,144	0/0:16,1:17:97:0,15,255	./.	0/0:1,0:1:66:0,3,36	0/0:2,0:2:79:0,6,72	0/0:9,0:9:99:0,27,255	0/1:8,6:14:99:174,0,246	0/0:11,0:11:99:0,33,255	0/1:6,6:12:99:180,0,180	0/0:14,0:14:99:0,42,255	0/0:5,0:5:96:0,15,180	0/0:19,0:19:99:0,57,255	0/0:7,0:7:99:0,21,252	./.	0/0:6,0:6:98:0,18,216	0/0:7,0:7:99:0,21,252	0/0:3,0:3:88:0,9,108	1/1:0,1:1:66:36,3,0	0/0:8,0:8:99:0,24,255	1/1:0,3:3:88:108,9,0	0/0:10,0:10:99:0,30,255	0/0:16,0:16:99:0,48,255	0/0:2,0:2:79:0,6,72	0/0:15,0:15:99:0,45,255	0/0:1,0:1:66:0,3,36	1/1:0,30:30:99:255,90,0	0/0:19,0:19:99:0,57,255	./.	./.	0/0:7,0:7:99:0,21,252	./.	0/0:4,0:4:94:0,12,144	0/0:17,0:17:99:0,51,255	0/0:20,0:20:99:0,60,255	0/0:16,0:16:99:0,48,255	./.	0/1:7,4:11:99:111,0,219	1/1:0,10:10:99:255,30,0	0/0:11,0:11:99:0,33,255	0/0:6,0:6:98:0,18,216	0/0:25,0:25:99:0,75,255	0/0:7,0:7:99:0,21,252	./.	0/0:11,0:11:99:0,33,255	./.	0/1:4,6:10:99:186,0,114	1/1:0,7:7:99:252,21,0	0/1:4,11:15:99:255,0,99	./.	0/0:13,0:13:99:0,39,255	0/0:13,0:13:99:0,39,255	0/0:7,0:7:99:0,21,252	1/1:0,3:3:88:108,9,0	1/1:0,2:2:79:72,6,0
1	24840	S1_24840	G	A	20	PASS	.	GT:AD:DP:GQ:PL	./.	./.	./.	0/0:1,0:1:66:0,3,36	./.	./.	./.	./.	./.	0/0:1,0:1:66:0,3,36	0/0:1,0:1:66:0,3,36	./.	0/0:1,0:1:66:0,3,36	0/0:1,0:1:66:0,3,36	./.	./.	1/1:0,1:1:66:36,3,0	./.	1/1:0,1:1:66:36,3,0	./.	./.	./.	./.	./.	./.	./.	./.	./.	./.	./.	./.	./.	./.	./.	0/0:1,0:1:66:0,3,36	./.	./.	0/0:1,0:1:66:0,3,36	./.	./.	./.	./.	./.	./.	./.	./.	./.	./.	./.	./.	./.	0/0:1,0:1:66:0,3,36	./.	./.	./.	./.	./.	./.	./.	1/1:0,1:1:66:36,3,0	./.	./.	1/1:0,1:1:66:36,3,0	0/0:2,0:2:79:0,6,72	./.	./.	./.	./.	./.	./.	./.	./.	./.	./.	./.	./.	./.	./.	./.	./.	./.	./.	./.	./.	./.	./.	0/0:1,0:1:66:0,3,36	./.	./.	0/0:1,0:1:66:0,3,36	0/0:1,0:1:66:0,3,36	./.	./.	./.
1	24921	S1_24921	A	T	20	PASS	.	GT:AD:DP:GQ:PL	./.	./.	./.	./.	0/0:1,0:1:66:0,3,36	./.	./.	./.	./.	1/1:0,1:1:66:36,3,0	./.	./.	0/0:2,0:2:79:0,6,72	./.	./.	./.	1/1:0,1:1:66:36,3,0	./.	0/0:2,0:2:79:0,6,72	./.	./.	./.	./.	./.	./.	./.	./.	./.	./.	./.	1/1:0,1:1:66:36,3,0	0/0:1,0:1:66:0,3,36	./.	./.	./.	./.	1/1:0,1:1:66:36,3,0	./.	./.	./.	0/0:1,0:1:66:0,3,36	./.	0/0:1,0:1:66:0,3,36	./.	./.	./.	./.	./.	0/0:1,0:1:66:0,3,36	./.	./.	./.	./.	./.	./.	./.	./.	./.	./.	./.	./.	./.	./.	./.	./.	0/0:2,0:2:79:0,6,72	1/1:0,1:1:66:36,3,0	./.	./.	./.	./.	./.	./.	./.	./.	./.	./.	./.	./.	./.	./.	./.	./.	./.	./.	./.	./.	0/0:2,0:2:79:0,6,72	1/1:0,1:1:66:36,3,0	0/0:1,0:1:66:0,3,36	./.	./.	./.	./.
1	26351	S1_26351	A	G	20	PASS	.	GT:AD:DP:GQ:PL	./.	0/0:3,0:3:88:0,9,108	1/1:0,2:2:79:72,6,0	1/1:0,1:1:66:36,3,0	0/0:1,0:1:66:0,3,36	0/1:1,3:4:99:96,0,24	./.	./.	0/0:5,0:5:96:0,15,180	0/0:3,0:3:88:0,9,108	0/0:4,0:4:94:0,12,144	1/1:0,3:3:88:108,9,0	0/1:1,1:2:99:30,0,30	./.	./.	./.	./.	./.	0/0:2,0:2:79:0,6,72	0/0:1,0:1:66:0,3,36	1/1:0,2:2:79:72,6,0	0/0:3,0:3:88:0,9,108	1/1:0,1:1:66:36,3,0	./.	./.	0/0:1,0:1:66:0,3,36	./.	0/0:2,0:2:79:0,6,72	1/1:0,2:2:79:72,6,0	0/0:1,0:1:66:0,3,36	./.	0/1:1,1:2:99:30,0,30	./.	0/1:2,1:3:99:27,0,63	0/1:1,4:5:99:129,0,21	0/0:1,0:1:66:0,3,36	1/1:0,6:6:98:216,18,0	1/1:0,2:2:79:72,6,0	./.	./.	1/1:0,2:2:79:72,6,0	0/0:1,0:1:66:0,3,36	1/1:0,1:1:66:36,3,0	./.	./.	1/1:0,1:1:66:36,3,0	./.	1/1:0,1:1:66:36,3,0	1/1:0,2:2:79:72,6,0	0/0:1,0:1:66:0,3,36	./.	./.	0/0:1,0:1:66:0,3,36	1/1:0,2:2:79:72,6,0	0/0:1,0:1:66:0,3,36	./.	0/0:1,0:1:66:0,3,36	./.	1/1:0,1:1:66:36,3,0	./.	0/0:2,0:2:79:0,6,72	0/1:2,3:5:99:93,0,57	0/0:1,0:1:66:0,3,36	1/1:0,1:1:66:36,3,0	0/1:1,1:2:99:30,0,30	./.	1/1:0,2:2:79:72,6,0	./.	0/1:2,3:5:99:93,0,57	0/0:2,0:2:79:0,6,72	./.	./.	1/1:0,2:2:79:72,6,0	0/0:2,0:2:79:0,6,72	0/1:2,1:3:99:27,0,63	./.	1/1:0,1:1:66:36,3,0	0/0:1,0:1:66:0,3,36	1/1:0,1:1:66:36,3,0	0/0:1,0:1:66:0,3,36	0/0:1,0:1:66:0,3,36	./.	./.	./.	./.	1/1:0,1:1:66:36,3,0	1/1:0,1:1:66:36,3,0	1/1:0,1:1:66:36,3,0	./.	0/0:1,0:1:66:0,3,36	0/0:1,0:1:66:0,3,36	1/1:0,2:2:79:72,6,0	0/0:1,0:1:66:0,3,36	./.
1	26412	S1_26412	A	C	20	PASS	.	GT:AD:DP:GQ:PL	0/0:1,0:1:66:0,3,36	./.	0/0:2,0:2:79:0,6,72	./.	0/0:3,0:3:88:0,9,108	0/0:4,0:4:94:0,12,144	1/1:0,1:1:66:36,3,0	0/0:1,0:1:66:0,3,36	0/0:4,0:4:94:0,12,144	0/1:4,1:5:99:21,0,129	0/0:4,0:4:94:0,12,144	./.	0/0:1,0:1:66:0,3,36	./.	1/1:0,1:1:66:36,3,0	./.	0/1:1,1:2:99:30,0,30	./.	0/0:2,0:2:79:0,6,72	./.	0/0:4,0:4:94:0,12,144	0/0:2,0:2:79:0,6,72	./.	0/0:1,0:1:66:0,3,36	0/0:3,0:3:88:0,9,108	0/0:2,0:2:79:0,6,72	0/0:5,0:5:96:0,15,180	0/0:2,0:2:79:0,6,72	0/0:2,0:2:79:0,6,72	0/0:1,0:1:66:0,3,36	0/1:3,1:4:99:24,0,96	0/0:5,0:5:96:0,15,180	./.	0/0:2,0:2:79:0,6,72	0/0:1,0:1:66:0,3,36	./.	0/0:6,0:6:98:0,18,216	0/0:1,0:1:66:0,3,36	./.	0/0:3,0:3:88:0,9,108	./.	1/1:0,1:1:66:36,3,0	0/1:1,1:2:99:30,0,30	./.	0/0:2,0:2:79:0,6,72	0/0:1,0:1:66:0,3,36	./.	./.	./.	0/1:4,4:8:99:120,0,120	./.	0/0:1,0:1:66:0,3,36	0/0:3,0:3:88:0,9,108	./.	0/0:1,0:1:66:0,3,36	0/0:2,0:2:79:0,6,72	0/1:1,2:3:99:63,0,27	./.	0/0:2,0:2:79:0,6,72	0/0:2,0:2:79:0,6,72	0/0:1,0:1:66:0,3,36	0/0:3,0:3:88:0,9,108	0/0:3,0:3:88:0,9,108	0/0:1,0:1:66:0,3,36	0/0:3,0:3:88:0,9,108	0/0:6,0:6:98:0,18,216	./.	./.	0/0:4,0:4:94:0,12,144	0/0:3,0:3:88:0,9,108	0/0:3,0:3:88:0,9,108	1/1:0,1:1:66:36,3,0	0/0:2,0:2:79:0,6,72	0/0:1,0:1:66:0,3,36	./.	0/0:2,0:2:79:0,6,72	./.	0/0:2,0:2:79:0,6,72	0/0:1,0:1:66:0,3,36	0/1:1,3:4:99:96,0,24	./.	./.	0/1:1,1:2:99:30,0,30	0/0:5,0:5:96:0,15,180	1/1:0,2:2:79:72,6,0	0/0:1,0:1:66:0,3,36	0/0:4,0:4:94:0,12,144	0/0:2,0:2:79:0,6,72	0/0:3,0:3:88:0,9,108	1/1:0,2:2:79:72,6,0	./.	./.	0/0:1,0:1:66:0,3,36	./.
1	26554	S1_26554	T	G	20	PASS	.	GT:AD:DP:GQ:PL	0/0:28,0:28:99:0,84,255	./.	1/1:0,40:40:99:255,120,0	0/0:26,0:26:99:0,78,255	0/0:1,0:1:66:0,3,36	0/0:104,0:104:99:0,255,255	./.	0/1:28,24:52:99:255,0,255	./.	0/1:47,53:100:99:255,0,255	0/0:87,0:87:99:0,255,255	0/0:24,0:24:99:0,72,255	0/0:49,0:49:99:0,147,255	./.	./.	0/0:15,0:15:99:0,45,255	./.	0/0:15,0:15:99:0,45,255	./.	./.	0/0:93,0:93:99:0,255,255	./.	0/0:62,0:62:99:0,186,255	0/0:23,0:23:99:0,69,255	0/0:31,0:31:99:0,93,255	0/0:46,0:46:99:0,138,255	0/0:7,0:7:99:0,21,252	0/0:32,0:32:99:0,96,255	0/0:29,0:29:99:0,87,255	0/0:35,0:35:99:0,105,255	0/0:33,0:33:99:0,99,255	0/0:43,0:43:99:0,129,255	0/0:3,0:3:88:0,9,108	0/0:32,0:32:99:0,96,255	0/0:64,0:64:99:0,192,255	0/0:45,0:45:99:0,135,255	0/0:61,0:61:99:0,183,255	0/0:24,0:24:99:0,72,255	0/0:27,0:27:99:0,81,255	0/0:23,0:23:99:0,69,255	0/0:36,0:36:99:0,108,255	./.	0/0:1,0:1:66:0,3,36	0/0:12,0:12:99:0,36,255	0/0:4,0:4:94:0,12,144	0/0:11,0:11:99:0,33,255	./.	0/0:34,0:34:99:0,102,255	./.	1/1:0,1:1:66:36,3,0	0/0:22,0:22:99:0,66,255	0/0:28,0:28:99:0,84,255	0/0:24,0:24:99:0,72,255	0/0:20,0:20:99:0,60,255	./.	0/0:14,0:14:99:0,42,255	0/0:31,0:31:99:0,93,255	0/0:22,0:22:99:0,66,255	0/0:20,0:20:99:0,60,255	0/0:16,0:16:99:0,48,255	0/0:51,0:51:99:0,153,255	./.	0/0:50,0:50:99:0,150,255	0/0:11,0:11:99:0,33,255	0/0:11,0:11:99:0,33,255	./.	0/0:25,0:25:99:0,75,255	./.	0/0:87,0:87:99:0,255,255	0/0:26,0:26:99:0,78,255	0/0:33,0:33:99:0,99,255	0/0:19,0:19:99:0,57,255	./.	./.	0/0:20,0:20:99:0,60,255	0/0:1,0:1:66:0,3,36	0/0:27,0:27:99:0,81,255	0/1:29,36:65:99:255,0,255	0/0:16,0:16:99:0,48,255	0/0:23,0:23:99:0,69,255	0/0:28,0:28:99:0,84,255	./.	0/0:23,0:23:99:0,69,255	0/0:21,0:21:99:0,63,255	0/0:18,0:18:99:0,54,255	0/0:26,2:28:94:0,12,255	0/0:22,0:22:99:0,66,255	./.	./.	0/0:31,0:31:99:0,93,255	0/0:21,0:21:99:0,63,255	0/0:55,0:55:99:0,165,255	0/0:24,0:24:99:0,72,255	0/0:16,0:16:99:0,48,255
1	26626	S1_26626	A	G	20	PASS	.	GT:AD:DP:GQ:PL	0/0:11,0:11:99:0,33,255	1/1:0,5:5:96:180,15,0	0/0:29,0:29:99:0,87,255	0/0:42,0:42:99:0,126,255	./.	0/0:33,0:33:99:0,99,255	./.	./.	./.	0/0:57,0:57:99:0,171,255	./.	./.	./.	./.	./.	0/0:6,0:6:98:0,18,216	./.	./.	./.	0/0:1,0:1:66:0,3,36	./.	0/0:19,0:19:99:0,57,255	./.	./.	./.	0/0:32,0:32:99:0,96,255	0/0:15,0:15:99:0,45,255	0/0:43,0:43:99:0,129,255	./.	0/0:31,0:31:99:0,93,255	0/0:26,0:26:99:0,78,255	./.	./.	./.	./.	0/0:22,0:22:99:0,66,255	./.	0/0:14,0:14:99:0,42,255	0/0:21,0:21:99:0,63,255	./.	0/0:23,0:23:99:0,69,255	./.	./.	0/0:6,0:6:98:0,18,216	./.	./.	./.	./.	./.	0/1:32,28:60:99:255,0,255	0/0:12,0:12:99:0,36,255	./.	0/0:16,0:16:99:0,48,255	./.	0/0:27,0:27:99:0,81,255	0/0:23,0:23:99:0,69,255	./.	0/0:18,0:18:99:0,54,255	./.	0/0:22,0:22:99:0,66,255	./.	./.	./.	1/1:0,18:18:99:255,54,0	0/0:2,0:2:79:0,6,72	0/0:46,0:46:99:0,138,255	./.	0/0:10,0:10:99:0,30,255	1/1:0,81:81:99:255,244,0	./.	1/1:0,38:38:99:255,114,0	./.	./.	0/0:31,0:31:99:0,93,255	0/0:32,0:32:99:0,96,255	0/0:56,0:56:99:0,168,255	./.	0/0:43,0:43:99:0,129,255	./.	0/0:27,0:27:99:0,81,255	./.	0/0:22,0:22:99:0,66,255	./.	0/0:39,0:39:99:0,117,255	./.	0/0:25,0:25:99:0,75,255	./.	./.	./.	1/1:0,30:30:99:255,90,0	0/0:29,0:29:99:0,87,255	./.	./.	./.
1	26835	S1_26835	T	C	20	PASS	.	GT:AD:DP:GQ:PL	./.	0/0:15,0:15:99:0,45,255	0/0:53,0:53:99:0,159,255	./.	0/0:38,0:38:99:0,114,255	./.	./.	./.	0/0:54,0:54:99:0,162,255	./.	./.	0/0:34,0:34:99:0,102,255	0/0:71,0:71:99:0,213,255	./.	./.	./.	./.	./.	0/0:57,0:57:99:0,171,255	./.	./.	0/0:19,0:19:99:0,57,255	./.	./.	1/1:0,73:73:99:255,219,0	./.	./.	./.	./.	./.	./.	0/0:97,0:97:99:0,255,255	./.	./.	./.	./.	./.	./.	./.	./.	./.	./.	./.	./.	./.	./.	./.	./.	./.	./.	./.	0/0:54,0:54:99:0,162,255	./.	./.	0/0:43,0:43:99:0,129,255	0/0:40,0:40:99:0,120,255	0/0:29,0:29:99:0,87,255	0/0:1,0:1:66:0,3,36	./.	./.	./.	0/0:38,0:38:99:0,114,255	./.	./.	./.	./.	0/0:50,0:50:99:0,150,255	./.	0/1:91,100:191:99:255,0,255	0/0:25,0:25:99:0,75,255	./.	1/1:0,18:18:99:255,54,0	0/0:36,1:37:99:0,75,255	./.	./.	./.	./.	0/0:35,0:35:99:0,105,255	./.	./.	0/0:40,0:40:99:0,120,255	1/1:0,22:22:99:255,66,0	./.	./.	./.	./.	0/0:43,0:43:99:0,129,255	./.	./.	0/0:51,0:51:99:0,153,255	0/0:27,0:27:99:0,81,255	./.	./.	./.
1	27030	S1_27030	T	A	20	PASS	.	GT:AD:DP:GQ:PL	./.	0/0:5,0:5:96:0,15,180	1/1:0,1:1:66:36,3,0	1/1:0,21:21:99:255,63,0	0/0:13,0:13:99:0,39,255	0/1:24,23:47:99:255,0,255	0/0:13,0:13:99:0,39,255	0/1:14,18:32:99:255,0,255	./.	1/1:0,28:28:99:255,84,0	0/1:29,32:61:99:255,0,255	0/0:19,0:19:99:0,57,255	0/0:45,0:45:99:0,135,255	1/1:0,10:10:99:255,30,0	0/0:11,0:11:99:0,33,255	0/1:9,8:17:99:237,0,255	0/0:31,0:31:99:0,93,255	0/0:3,0:3:88:0,9,108	1/1:0,18:18:99:255,54,0	0/0:3,0:3:88:0,9,108	./.	0/0:1,0:1:66:0,3,36	0/0:19,0:19:99:0,57,255	0/0:14,0:14:99:0,42,255	0/0:39,0:39:99:0,117,255	0/1:16,28:44:99:255,0,255	0/1:7,10:17:99:255,0,201	0/0:21,0:21:99:0,63,255	0/0:16,0:16:99:0,48,255	1/1:0,25:25:99:255,75,0	0/0:33,0:33:99:0,99,255	0/0:46,0:46:99:0,138,255	0/0:16,0:16:99:0,48,255	0/0:37,0:37:99:0,111,255	./.	1/1:0,5:5:96:180,15,0	0/1:39,26:65:99:255,0,255	0/0:6,0:6:98:0,18,216	0/0:11,0:11:99:0,33,255	./.	0/1:10,7:17:99:201,0,255	0/0:10,0:10:99:0,30,255	0/0:12,0:12:99:0,36,255	0/1:13,3:16:99:60,0,255	0/0:6,0:6:98:0,18,216	1/1:0,5:5:96:180,15,0	0/1:15,9:24:99:252,0,255	0/1:8,16:24:99:255,0,216	0/1:19,16:35:99:255,0,255	0/0:15,0:15:99:0,45,255	0/1:14,10:24:99:255,0,255	0/0:23,0:23:99:0,69,255	1/1:0,12:12:99:255,36,0	0/1:12,17:29:99:255,0,255	./.	0/0:6,0:6:98:0,18,216	1/1:0,10:10:99:255,30,0	0/0:13,0:13:99:0,39,255	0/1:14,14:28:99:255,0,255	1/1:0,5:5:96:180,15,0	0/0:20,0:20:99:0,60,255	0/0:12,0:12:99:0,36,255	0/0:26,0:26:99:0,78,255	0/0:35,0:35:99:0,105,255	1/1:0,10:10:99:255,30,0	0/0:20,0:20:99:0,60,255	1/1:0,15:15:99:255,45,0	1/1:0,9:9:99:255,27,0	./.	1/1:0,12:12:99:255,36,0	0/0:21,0:21:99:0,63,255	0/0:11,0:11:99:0,33,255	0/0:18,0:18:99:0,54,255	1/1:0,10:10:99:255,30,0	0/0:16,0:16:99:0,48,255	0/0:29,0:29:99:0,87,255	0/0:16,0:16:99:0,48,255	1/1:0,15:15:99:255,45,0	0/1:12,7:19:99:195,0,255	0/0:17,0:17:99:0,51,255	1/1:0,13:13:99:255,39,0	0/0:7,0:7:99:0,21,252	0/0:22,0:22:99:0,66,255	1/1:0,12:12:99:255,36,0	0/0:13,0:13:99:0,39,255	0/1:12,9:21:99:255,0,255	0/0:24,0:24:99:0,72,255	0/1:18,11:29:99:255,0,255	0/0:16,0:16:99:0,48,255	./.	./.	0/0:16,0:16:99:0,48,255	0/1:1,10:11:66:255,0,3	0/0:2,0:2:79:0,6,72
1	27333	S1_27333	C	A	20	PASS	.	GT:AD:DP:GQ:PL	./.	./.	./.	./.	./.	0/0:1,0:1:66:0,3,36	./.	./.	./.	./.	./.	./.	./.	./.	1/1:0,1:1:66:36,3,0	./.	1/1:0,1:1:66:36,3,0	./.	./.	./.	./.	0/0:1,0:1:66:0,3,36	./.	0/0:2,0:2:79:0,6,72	1/1:0,2:2:79:72,6,0	./.	./.	./.	./.	./.	./.	./.	./.	0/1:3,1:4:99:24,0,96	./.	./.	0/1:1,1:2:99:30,0,30	./.	./.	./.	./.	0/0:1,0:1:66:0,3,36	./.	./.	1/1:0,1:1:66:36,3,0	./.	./.	0/0:2,0:2:79:0,6,72	./.	./.	./.	0/0:1,0:1:66:0,3,36	./.	./.	./.	./.	./.	./.	./.	./.	./.	./.	./.	1/1:0,1:1:66:36,3,0	./.	./.	1/1:0,1:1:66:36,3,0	./.	./.	./.	./.	./.	./.	./.	./.	./.	./.	./.	./.	./.	./.	./.	0/0:1,0:1:66:0,3,36	./.	./.	./.	./.	./.	0/0:1,0:1:66:0,3,36	0/0:1,0:1:66:0,3,36	./.	./.	./.	./.
1	27464	S1_27464	A	G	20	PASS	.	GT:AD:DP:GQ:PL	0/0:1,0:1:66:0,3,36	./.	./.	./.	0/0:18,0:18:99:0,54,255	0/0:34,1:35:99:0,69,255	./.	./.	./.	./.	./.	0/0:19,0:19:99:0,57,255	./.	./.	./.	./.	./.	0/0:7,0:7:99:0,21,252	./.	./.	./.	./.	./.	./.	./.	./.	0/0:12,0:12:99:0,36,255	./.	./.	./.	./.	./.	./.	./.	./.	./.	./.	./.	./.	./.	./.	./.	0/0:15,0:15:99:0,45,255	0/1:11,1:12:50:0,0,255	./.	./.	0/0:19,0:19:99:0,57,255	./.	0/0:11,0:11:99:0,33,255	./.	./.	./.	./.	./.	./.	0/0:7,0:7:99:0,21,252	0/0:9,0:9:99:0,27,255	0/0:17,0:17:99:0,51,255	./.	./.	./.	0/0:29,0:29:99:0,87,255	./.	./.	./.	./.	./.	./.	./.	./.	./.	./.	0/0:15,0:15:99:0,45,255	./.	./.	./.	0/0:23,0:23:99:0,69,255	./.	./.	./.	./.	./.	0/0:20,1:21:99:0,28,255	./.	./.	./.	./.	0/0:14,0:14:99:0,42,255	./.	./.	./.	./.	./.	0/0:12,0:12:99:0,36,255
1	27551	S1_27551	C	T	20	PASS	.	GT:AD:DP:GQ:PL	./.	./.	0/0:12,0:12:99:0,36,255	./.	0/0:6,0:6:98:0,18,216	./.	./.	./.	0/0:13,0:13:99:0,39,255	./.	0/0:10,0:10:99:0,30,255	./.	./.	0/0:2,0:2:79:0,6,72	./.	./.	./.	./.	./.	./.	./.	0/0:7,0:7:99:0,21,252	./.	0/0:9,0:9:99:0,27,255	./.	./.	./.	./.	./.	./.	./.	0/0:22,1:23:99:0,33,255	./.	./.	./.	./.	./.	./.	./.	0/0:8,0:8:99:0,24,255	./.	./.	0/0:5,0:5:96:0,15,180	0/0:4,0:4:94:0,12,144	0/0:3,0:3:88:0,9,108	./.	./.	0/0:5,0:5:96:0,15,180	./.	./.	./.	0/0:7,0:7:99:0,21,252	./.	./.	0/0:14,0:14:99:0,42,255	0/0:12,1:13:67:0,4,255	./.	./.	./.	./.	./.	0/0:7,0:7:99:0,21,252	./.	0/0:8,0:8:99:0,24,255	./.	./.	./.	./.	./.	./.	./.	./.	0/0:11,0:11:99:0,33,255	./.	./.	./.	0/1:8,1:9:88:9,0,255	0/0:5,0:5:96:0,15,180	0/0:7,0:7:99:0,21,252	./.	./.	./.	./.	./.	./.	./.	./.	./.	./.	0/0:14,1:15:89:0,9,255	0/0:12,0:12:99:0,36,255	./.	./.	./.
1	27650	S1_27650	C	G	20	PASS	.	GT:AD:DP:GQ:PL	./.	./.	./.	./.	./.	./.	0/0:3,0:3:88:0,9,108	0/0:4,0:4:94:0,12,144	0/0:12,0:12:99:0,36,255	./.	./.	./.	0/0:14,0:14:99:0,42,255	./.	0/0:7,0:7:99:0,21,252	./.	./.	./.	./.	./.	./.	./.	0/0:6,0:6:98:0,18,216	./.	0/0:9,0:9:99:0,27,255	./.	./.	./.	./.	./.	./.	./.	./.	./.	./.	./.	./.	./.	./.	./.	./.	0/0:4,0:4:94:0,12,144	./.	./.	./.	./.	./.	./.	./.	0/0:3,0:3:88:0,9,108	./.	./.	./.	0/1:4,1:5:99:21,0,129	./.	./.	0/1:8,1:9:88:9,0,255	./.	./.	./.	./.	./.	./.	./.	./.	./.	./.	./.	./.	./.	./.	0/0:1,0:1:66:0,3,36	./.	./.	./.	./.	./.	./.	./.	0/0:9,0:9:99:0,27,255	./.	./.	0/1:4,1:5:99:21,0,129	./.	./.	./.	./.	./.	./.	./.	0/0:5,0:5:96:0,15,180	./.	./.	./.
1	27812	S1_27812	C	T	20	PASS	.	GT:AD:DP:GQ:PL	0/0:2,0:2:79:0,6,72	0/0:4,0:4:94:0,12,144	0/0:3,0:3:88:0,9,108	0/1:3,3:6:99:90,0,90	0/0:1,0:1:66:0,3,36	0/0:3,0:3:88:0,9,108	./.	0/0:4,0:4:94:0,12,144	./.	1/1:0,2:2:79:72,6,0	1/1:0,3:3:88:108,9,0	./.	0/0:6,0:6:98:0,18,216	0/0:1,0:1:66:0,3,36	./.	./.	0/0:2,0:2:79:0,6,72	1/1:0,3:3:88:108,9,0	0/0:3,0:3:88:0,9,108	./.	0/1:2,2:4:99:60,0,60	0/0:4,0:4:94:0,12,144	1/1:0,3:3:88:108,9,0	0/0:1,0:1:66:0,3,36	0/0:5,0:5:96:0,15,180	1/1:0,1:1:66:36,3,0	./.	0/1:4,4:8:99:120,0,120	0/1:2,3:5:99:93,0,57	0/1:4,3:7:99:87,0,123	0/1:1,2:3:99:63,0,27	0/0:5,0:5:96:0,15,180	./.	0/0:3,0:3:88:0,9,108	0/0:4,0:4:94:0,12,144	0/0:2,0:2:79:0,6,72	0/0:9,0:9:99:0,27,255	./.	0/1:3,3:6:99:90,0,90	0/0:3,0:3:88:0,9,108	0/0:1,0:1:66:0,3,36	./.	0/0:4,0:4:94:0,12,144	./.	./.	0/1:4,1:5:99:21,0,129	0/0:5,0:5:96:0,15,180	0/0:2,0:2:79:0,6,72	0/0:5,0:5:96:0,15,180	0/0:1,0:1:66:0,3,36	./.	0/0:4,0:4:94:0,12,144	0/1:4,1:5:99:21,0,129	0/0:7,0:7:99:0,21,252	0/0:5,0:5:96:0,15,180	0/0:2,0:2:79:0,6,72	0/0:4,0:4:94:0,12,144	1/1:0,2:2:79:72,6,0	0/0:6,0:6:98:0,18,216	1/1:0,2:2:79:72,6,0	1/1:0,3:3:88:108,9,0	0/0:3,0:3:88:0,9,108	1/1:0,3:3:88:108,9,0	0/0:3,0:3:88:0,9,108	1/1:0,1:1:66:36,3,0	0/1:4,5:9:99:153,0,117	0/0:1,0:1:66:0,3,36	1/1:0,1:1:66:36,3,0	0/1:4,3:7:99:87,0,123	0/0:5,0:5:96:0,15,180	0/1:3,4:7:99:123,0,87	0/0:1,0:1:66:0,3,36	0/0:2,0:2:79:0,6,72	1/1:0,3:3:88:108,9,0	0/1:3,3:6:99:90,0,90	./.	0/0:4,0:4:94:0,12,144	0/1:3,4:7:99:123,0,87	0/0:1,0:1:66:0,3,36	./.	./.	./.	1/1:0,2:2:79:72,6,0	0/0:3,0:3:88:0,9,108	0/0:3,0:3:88:0,9,108	./.	0/0:3,0:3:88:0,9,108	0/0:6,0:6:98:0,18,216	./.	0/0:5,0:5:96:0,15,180	./.	1/1:0,1:1:66:36,3,0	1/1:0,2:2:79:72,6,0	./.
1	27937	S1_27937	C	T	20	PASS	.	GT:AD:DP:GQ:PL	./.	0/0:3,0:3:88:0,9,108	0/0:5,0:5:96:0,15,180	./.	0/0:4,0:4:94:0,12,144	0/0:1,0:1:66:0,3,36	1/1:0,1:1:66:36,3,0	./.	0/0:4,0:4:94:0,12,144	0/0:10,0:10:99:0,30,255	./.	0/0:3,0:3:88:0,9,108	./.	./.	./.	0/0:2,0:2:79:0,6,72	0/0:7,0:7:99:0,21,252	0/0:2,0:2:79:0,6,72	0/0:1,0:1:66:0,3,36	0/1:6,2:8:99:48,0,192	./.	./.	./.	./.	0/0:5,0:5:96:0,15,180	0/0:2,0:2:79:0,6,72	0/0:1,0:1:66:0,3,36	./.	./.	./.	./.	./.	./.	0/0:5,0:5:96:0,15,180	./.	./.	0/0:7,0:7:99:0,21,252	1/1:0,2:2:79:72,6,0	./.	./.	0/0:2,0:2:79:0,6,72	0/1:2,1:3:99:27,0,63	./.	./.	./.	./.	./.	0/0:2,0:2:79:0,6,72	./.	./.	0/0:3,0:3:88:0,9,108	./.	./.	./.	./.	0/0:2,0:2:79:0,6,72	./.	0/0:3,0:3:88:0,9,108	0/0:1,0:1:66:0,3,36	0/0:2,0:2:79:0,6,72	./.	0/0:4,0:4:94:0,12,144	./.	./.	./.	./.	0/0:7,0:7:99:0,21,252	./.	./.	./.	0/0:1,0:1:66:0,3,36	1/1:0,2:2:79:72,6,0	0/0:3,0:3:88:0,9,108	0/0:4,0:4:94:0,12,144	./.	0/0:12,0:12:99:0,36,255	./.	./.	./.	0/0:1,0:1:66:0,3,36	0/0:4,0:4:94:0,12,144	./.	./.	./.	./.	./.	0/0:4,0:4:94:0,12,144	./.	0/0:3,0:3:88:0,9,108	0/0:3,0:3:88:0,9,108	0/1:4,1:5:99:21,0,129	./.	./.	./.
1	28024	S1_28024	T	A	20	PASS	.	GT:AD:DP:GQ:PL	./.	./.	0/0:2,0:2:79:0,6,72	0/0:2,0:2:79:0,6,72	./.	./.	./.	./.	0/0:2,0:2:79:0,6,72	0/0:2,0:2:79:0,6,72	0/0:1,0:1:66:0,3,36	./.	./.	./.	./.	./.	0/0:2,0:2:79:0,6,72	./.	./.	1/1:0,1:1:66:36,3,0	./.	./.	./.	./.	./.	0/0:2,0:2:79:0,6,72	./.	0/0:2,0:2:79:0,6,72	0/1:2,1:3:99:27,0,63	0/0:3,0:3:88:0,9,108	0/0:2,0:2:79:0,6,72	./.	./.	1/1:0,2:2:79:72,6,0	0/0:2,0:2:79:0,6,72	0/0:1,0:1:66:0,3,36	0/0:7,0:7:99:0,21,252	./.	0/0:2,0:2:79:0,6,72	./.	1/1:0,1:1:66:36,3,0	1/1:0,3:3:88:108,9,0	1/1:0,2:2:79:72,6,0	./.	./.	0/1:1,4:5:99:129,0,21	0/0:1,0:1:66:0,3,36	1/1:0,1:1:66:36,3,0	0/0:2,0:2:79:0,6,72	1/1:0,1:1:66:36,3,0	./.	0/0:1,0:1:66:0,3,36	0/0:1,0:1:66:0,3,36	0/0:1,0:1:66:0,3,36	./.	1/1:0,3:3:88:108,9,0	1/1:0,3:3:88:108,9,0	./.	1/1:0,1:1:66:36,3,0	1/1:0,1:1:66:36,3,0	0/0:1,0:1:66:0,3,36	./.	./.	1/1:0,1:1:66:36,3,0	0/1:4,1:5:99:21,0,129	./.	1/1:0,1:1:66:36,3,0	./.	0/0:2,0:2:79:0,6,72	1/1:0,2:2:79:72,6,0	0/0:2,0:2:79:0,6,72	./.	0/0:3,0:3:88:0,9,108	1/1:0,6:6:98:216,18,0	0/0:1,0:1:66:0,3,36	1/1:0,3:3:88:108,9,0	./.	0/0:1,0:1:66:0,3,36	1/1:0,3:3:88:108,9,0	./.	./.	./.	0/0:6,0:6:98:0,18,216	0/0:1,0:1:66:0,3,36	1/1:0,1:1:66:36,3,0	0/0:1,0:1:66:0,3,36	./.	./.	1/1:0,3:3:88:108,9,0	0/0:2,0:2:79:0,6,72	0/1:1,3:4:99:96,0,24	1/1:0,1:1:66:36,3,0	./.	./.
1	28123	S1_28123	T	A	20	PASS	.	GT:AD:DP:GQ:PL	./.	./.	0/0:2,0:2:79:0,6,72	./.	./.	./.	./.	./.	0/0:1,0:1:66:0,3,36	./.	0/0:1,0:1:66:0,3,36	0/0:1,0:1:66:0,3,36	./.	./.	./.	./.	0/0:1,0:1:66:0,3,36	./.	0/0:1,0:1:66:0,3,36	0/0:3,0:3:88:0,9,108	./.	0/0:1,0:1:66:0,3,36	./.	./.	./.	./.	./.	./.	./.	./.	./.	./.	./.	./.	./.	./.	./.	./.	./.	./.	./.	0/0:1,0:1:66:0,3,36	1/1:0,1:1:66:36,3,0	./.	./.	./.	0/0:1,0:1:66:0,3,36	./.	./.	./.	./.	./.	./.	0/0:1,0:1:66:0,3,36	0/0:1,0:1:66:0,3,36	./.	1/1:0,1:1:66:36,3,0	0/0:2,0:2:79:0,6,72	1/1:0,1:1:66:36,3,0	./.	./.	./.	./.	./.	./.	0/0:1,0:1:66:0,3,36	./.	./.	./.	./.	./.	./.	./.	1/1:0,1:1:66:36,3,0	./.	./.	0/0:3,0:3:88:0,9,108	0/0:1,0:1:66:0,3,36	./.	./.	./.	./.	0/0:2,0:2:79:0,6,72	./.	1/1:0,4:4:94:144,12,0	0/0:1,0:1:66:0,3,36	./.	./.	./.	./.	0/1:3,1:4:99:24,0,96	./.	./.	./.
1	28241	S1_28241	T	C	20	PASS	.	GT:AD:DP:GQ:PL	0/0:1,0:1:66:0,3,36	./.	./.	./.	./.	./.	./.	0/0:1,0:1:66:0,3,36	1/1:0,2:2:79:72,6,0	./.	0/0:1,0:1:66:0,3,36	./.	./.	./.	./.	./.	1/1:0,2:2:79:72,6,0	./.	./.	./.	./.	0/0:2,0:2:79:0,6,72	./.	./.	0/0:1,0:1:66:0,3,36	./.	./.	0/0:1,0:1:66:0,3,36	./.	0/0:2,0:2:79:0,6,72	./.	./.	./.	./.	./.	./.	0/0:1,0:1:66:0,3,36	./.	./.	0/0:1,0:1:66:0,3,36	./.	0/0:1,0:1:66:0,3,36	./.	0/0:1,0:1:66:0,3,36	./.	./.	./.	./.	0/0:1,0:1:66:0,3,36	./.	./.	./.	./.	./.	./.	./.	0/0:2,0:2:79:0,6,72	./.	./.	./.	0/0:1,0:1:66:0,3,36	./.	./.	./.	./.	./.	./.	./.	./.	1/1:0,1:1:66:36,3,0	./.	./.	0/0:1,0:1:66:0,3,36	0/0:1,0:1:66:0,3,36	./.	0/0:1,0:1:66:0,3,36	./.	./.	1/1:0,1:1:66:36,3,0	./.	./.	./.	./.	0/0:1,0:1:66:0,3,36	./.	./.	1/1:0,1:1:66:36,3,0	./.	./.	./.	0/0:2,0:2:79:0,6,72	./.	./.	./.
1	28340	S1_28340	T	C	20	PASS	.	GT:AD:DP:GQ:PL	0/0:4,0:4:94:0,12,144	./.	./.	0/1:14,7:21:99:189,0,255	1/1:0,11:11:99:255,33,0	0/0:9,0:9:99:0,27,255	0/0:5,0:5:96:0,15,180	0/1:6,4:10:99:114,0,186	1/1:0,13:13:99:255,39,0	1/1:0,1:1:66:36,3,0	0/0:28,0:28:99:0,84,255	./.	0/0:29,0:29:99:0,87,255	0/0:6,0:6:98:0,18,216	0/0:13,0:13:99:0,39,255	0/0:3,0:3:88:0,9,108	1/1:0,16:16:99:255,48,0	./.	0/1:20,2:22:79:6,0,255	0/0:6,0:6:98:0,18,216	0/0:18,0:18:99:0,54,255	0/0:14,0:14:99:0,42,255	1/1:0,3:3:88:108,9,0	1/1:0,10:10:99:255,30,0	0/0:20,0:20:99:0,60,255	0/0:19,0:19:99:0,57,255	0/0:17,0:17:99:0,51,255	0/0:14,1:15:89:0,9,255	1/1:0,10:10:99:255,30,0	0/0:25,0:25:99:0,75,255	0/0:13,0:13:99:0,39,255	1/1:0,35:35:99:255,105,0	0/1:2,2:4:99:60,0,60	0/0:21,0:21:99:0,63,255	0/0:10,0:10:99:0,30,255	0/0:10,0:10:99:0,30,255	0/1:19,27:46:99:255,0,255	./.	0/0:5,0:5:96:0,15,180	0/0:15,0:15:99:0,45,255	0/0:3,0:3:88:0,9,108	0/0:11,0:11:99:0,33,255	0/1:7,7:14:99:210,0,210	0/0:5,0:5:96:0,15,180	1/1:0,4:4:94:144,12,0	0/0:23,0:23:99:0,69,255	0/0:9,0:9:99:0,27,255	0/0:1,0:1:66:0,3,36	0/0:10,0:10:99:0,30,255	./.	0/0:3,0:3:88:0,9,108	./.	0/0:29,0:29:99:0,87,255	./.	0/0:8,0:8:99:0,24,255	1/1:0,4:4:94:144,12,0	0/0:23,0:23:99:0,69,255	0/0:8,0:8:99:0,24,255	0/0:21,1:22:99:0,30,255	0/0:22,0:22:99:0,66,255	0/0:33,0:33:99:0,99,255	1/1:0,11:11:99:255,33,0	0/0:10,0:10:99:0,30,255	./.	0/0:13,0:13:99:0,39,255	0/0:9,0:9:99:0,27,255	1/1:1,13:14:80:255,6,0	0/0:4,0:4:94:0,12,144	1/1:0,22:22:99:255,66,0	1/1:0,10:10:99:255,30,0	1/1:0,17:17:99:255,51,0	./.	0/1:10,10:20:99:255,0,255	0/0:17,0:17:99:0,51,255	0/0:4,0:4:94:0,12,144	0/0:31,0:31:99:0,93,255	./.	0/0:14,0:14:99:0,42,255	1/1:0,6:6:98:216,18,0	0/0:11,0:11:99:0,33,255	0/1:6,18:24:99:255,0,143	1/1:0,6:6:98:216,18,0	./.	0/0:26,0:26:99:0,78,255	0/0:9,0:9:99:0,27,255	0/0:1,0:1:66:0,3,36	1/1:0,15:15:99:255,45,0	0/0:6,0:6:98:0,18,216	0/0:10,0:10:99:0,30,255	1/1:0,18:18:99:255,54,0	0/0:19,0:19:99:0,57,255	0/0:20,0:20:99:0,60,255	0/0:9,0:9:99:0,27,255	./.
1	28439	S1_28439	C	T	20	PASS	.	GT:AD:DP:GQ:PL	0/0:12,1:13:67:0,4,255	0/0:6,0:6:98:0,18,216	0/0:28,0:28:99:0,84,255	1/1:0,2:2:79:72,6,0	0/0:4,0:4:94:0,12,144	./.	1/1:0,1:1:66:36,3,0	1/1:0,1:1:66:36,3,0	0/0:29,0:29:99:0,87,255	0/0:16,0:16:99:0,48,255	1/1:0,2:2:79:72,6,0	0/0:6,0:6:98:0,18,216	0/0:38,1:39:99:0,81,255	0/0:7,0:7:99:0,21,252	0/1:9,4:13:99:105,0,255	1/1:0,1:1:66:36,3,0	0/1:10,1:11:66:3,0,255	0/0:4,0:4:94:0,12,144	1/1:0,2:2:79:72,6,0	./.	0/1:16,4:20:99:84,0,255	1/1:0,2:2:79:72,6,0	0/0:1,0:1:66:0,3,36	0/0:9,0:9:99:0,27,255	1/1:0,2:2:79:72,6,0	1/1:0,3:3:88:108,9,0	./.	0/0:14,1:15:89:0,9,255	0/0:2,0:2:79:0,6,72	1/1:0,4:4:94:144,12,0	0/0:18,0:18:99:0,54,255	0/0:35,0:35:99:0,105,255	./.	0/1:13,2:15:99:27,0,255	0/1:6,2:8:99:48,0,192	1/1:0,1:1:66:36,3,0	0/1:1,3:4:99:96,0,24	0/0:2,0:2:79:0,6,72	0/0:14,0:14:99:0,42,255	0/0:14,1:15:89:0,9,255	./.	1/1:0,2:2:79:72,6,0	1/1:0,3:3:88:108,9,0	./.	./.	./.	0/0:7,0:7:99:0,21,252	0/0:26,0:26:99:0,78,255	0/0:10,0:10:99:0,30,255	0/0:27,0:27:99:0,81,255	./.	0/0:11,0:11:99:0,33,255	1/1:0,5:5:96:180,15,0	0/1:10,1:11:66:3,0,255	0/1:11,1:12:50:0,0,255	0/0:2,0:2:79:0,6,72	1/1:0,1:1:66:36,3,0	./.	1/1:0,1:1:66:36,3,0	./.	1/1:0,5:5:96:180,15,0	0/0:3,0:3:88:0,9,108	1/1:0,6:6:98:216,18,0	0/0:7,0:7:99:0,21,252	1/1:0,2:2:79:72,6,0	0/0:12,0:12:99:0,36,255	0/0:2,0:2:79:0,6,72	1/1:0,1:1:66:36,3,0	0/0:23,0:23:99:0,69,255	0/0:3,0:3:88:0,9,108	0/0:20,0:20:99:0,60,255	0/0:6,0:6:98:0,18,216	0/1:1,1:2:99:30,0,30	1/1:0,1:1:66:36,3,0	0/0:12,0:12:99:0,36,255	1/1:0,2:2:79:72,6,0	./.	0/0:17,0:17:99:0,51,255	0/0:1,0:1:66:0,3,36	1/1:0,1:1:66:36,3,0	1/1:0,2:2:79:72,6,0	0/0:11,0:11:99:0,33,255	0/0:14,0:14:99:0,42,255	1/1:0,2:2:79:72,6,0	1/1:0,1:1:66:36,3,0	./.	./.	0/1:8,1:9:88:9,0,255	0/1:9,2:11:99:39,0,255	./.	1/1:0,2:2:79:72,6,0	1/1:0,1:1:66:36,3,0	./.	./.
1	28544	S1_28544	A	T	20	PASS	.	GT:AD:DP:GQ:PL	0/0:16,0:16:99:0,48,255	./.	./.	1/1:0,19:19:99:255,57,0	1/1:0,16:16:99:255,48,0	./.	0/0:16,0:16:99:0,48,255	1/1:0,18:18:99:255,54,0	1/1:0,28:28:99:255,84,0	0/0:27,0:27:99:0,81,255	1/1:0,25:25:99:255,75,0	./.	./.	0/0:16,0:16:99:0,48,255	./.	0/1:11,5:16:99:132,0,255	./.	./.	./.	0/0:11,0:11:99:0,33,255	0/0:24,0:24:99:0,72,255	0/0:17,0:17:99:0,51,255	./.	./.	./.	./.	0/0:7,0:7:99:0,21,252	0/1:23,27:50:99:255,0,255	./.	0/0:15,0:15:99:0,45,255	./.	./.	./.	0/0:26,0:26:99:0,78,255	0/1:13,21:34:99:255,0,255	0/0:16,0:16:99:0,48,255	./.	0/0:14,0:14:99:0,42,255	0/1:20,16:36:99:255,0,255	1/1:0,19:19:99:255,57,0	0/1:14,14:28:99:255,0,255	0/0:9,0:9:99:0,27,255	0/0:15,0:15:99:0,45,255	0/1:7,6:13:99:177,0,213	1/1:0,5:5:96:180,15,0	1/1:0,21:21:99:255,63,0	./.	0/1:3,15:18:99:255,0,53	./.	./.	0/1:9,12:21:99:255,0,255	./.	0/0:19,0:19:99:0,57,255	./.	0/0:18,0:18:99:0,54,255	./.	./.	1/1:0,4:4:94:144,12,0	1/1:0,9:9:99:255,27,0	0/0:10,0:10:99:0,30,255	0/1:11,20:31:99:255,0,255	1/1:0,19:19:99:255,57,0	0/1:11,12:23:99:255,0,255	./.	1/1:0,8:8:99:255,24,0	./.	./.	1/1:0,7:7:99:252,21,0	./.	./.	./.	0/0:5,0:5:96:0,15,180	1/1:0,27:27:99:255,81,0	1/1:0,27:27:99:255,81,0	0/1:16,28:44:99:255,0,255	0/0:40,0:40:99:0,120,255	1/1:0,10:10:99:255,30,0	0/0:9,0:9:99:0,27,255	1/1:0,7:7:99:252,21,0	./.	./.	1/1:0,10:10:99:255,30,0	./.	0/0:13,0:13:99:0,39,255	0/0:11,0:11:99:0,33,255	./.	1/1:0,26:26:99:255,78,0	./.	./.	0/0:12,0:12:99:0,36,255	0/0:28,0:28:99:0,84,255	0/0:19,0:19:99:0,57,255	0/0:14,0:14:99:0,42,255	1/1:0,3:3:88:108,9,0
1	28659	S1_28659	G	A	20	PASS	.	GT:AD:DP:GQ:PL	./.	./.	./.	0/0:18,0:18:99:0,54,255	./.	./.	./.	1/1:0,6:6:98:216,18,0	1/1:0,3:3:88:108,9,0	./.	./.	./.	0/0:31,0:31:99:0,93,255	0/0:3,0:3:88:0,9,108	0/0:9,0:9:99:0,27,255	./.	0/0:11,0:11:99:0,33,255	1/1:0,1:1:66:36,3,0	0/0:7,0:7:99:0,21,252	./.	./.	0/0:11,0:11:99:0,33,255	0/0:6,0:6:98:0,18,216	0/0:8,0:8:99:0,24,255	0/0:42,0:42:99:0,126,255	./.	./.	./.	1/1:0,1:1:66:36,3,0	./.	./.	./.	./.	./.	./.	./.	./.	0/0:9,0:9:99:0,27,255	./.	./.	./.	./.	./.	./.	./.	./.	./.	./.	./.	./.	./.	./.	./.	./.	0/0:18,0:18:99:0,54,255	./.	./.	./.	1/1:0,2:2:79:72,6,0	./.	./.	./.	./.	./.	./.	0/0:32,0:32:99:0,96,255	./.	0/0:3,0:3:88:0,9,108	0/1:27,25:52:99:255,0,255	1/1:0,7:7:99:252,21,0	1/1:0,10:10:99:255,30,0	0/0:10,0:10:99:0,30,255	./.	1/1:0,5:5:96:180,15,0	./.	./.	./.	./.	./.	1/1:0,10:10:99:255,30,0	./.	1/1:0,3:3:88:108,9,0	0/0:7,0:7:99:0,21,252	./.	./.	./.	./.	./.	0/0:1,0:1:66:0,3,36	0/0:13,0:13:99:0,39,255	0/0:5,0:5:96:0,15,180	./.	./.	./.
1	28863	S1_28863	A	T	20	PASS	.	GT:AD:DP:GQ:PL	0/0:6,0:6:98:0,18,216	0/0:14,0:14:99:0,42,255	0/0:21,0:21:99:0,63,255	./.	0/0:12,0:12:99:0,36,255	0/0:15,0:15:99:0,45,255	0/0:14,0:14:99:0,42,255	0/0:5,0:5:96:0,15,180	0/0:16,0:16:99:0,48,255	./.	0/0:23,0:23:99:0,69,255	0/0:12,0:12:99:0,36,255	0/0:43,0:43:99:0,129,255	0/0:7,0:7:99:0,21,252	0/0:1,0:1:66:0,3,36	0/0:8,0:8:99:0,24,255	0/0:15,0:15:99:0,45,255	./.	0/0:16,0:16:99:0,48,255	0/0:7,0:7:99:0,21,252	0/0:5,0:5:96:0,15,180	0/0:11,0:11:99:0,33,255	0/0:4,0:4:94:0,12,144	0/0:8,0:8:99:0,24,255	0/0:18,0:18:99:0,54,255	0/0:5,0:5:96:0,15,180	0/0:4,0:4:94:0,12,144	0/0:10,0:10:99:0,30,255	0/0:4,0:4:94:0,12,144	0/0:11,0:11:99:0,33,255	0/0:15,0:15:99:0,45,255	0/0:32,0:32:99:0,96,255	./.	0/0:6,0:6:98:0,18,216	0/0:12,0:12:99:0,36,255	0/0:3,0:3:88:0,9,108	0/0:13,0:13:99:0,39,255	0/0:4,0:4:94:0,12,144	0/0:4,0:4:94:0,12,144	0/0:5,0:5:96:0,15,180	0/0:12,0:12:99:0,36,255	0/0:15,0:15:99:0,45,255	0/0:11,0:11:99:0,33,255	0/0:4,0:4:94:0,12,144	0/0:4,0:4:94:0,12,144	0/0:11,0:11:99:0,33,255	0/0:6,0:6:98:0,18,216	0/0:18,0:18:99:0,54,255	0/0:8,0:8:99:0,24,255	0/0:7,0:7:99:0,21,252	0/0:4,0:4:94:0,12,144	0/0:15,0:15:99:0,45,255	0/0:4,0:4:94:0,12,144	0/0:14,0:14:99:0,42,255	0/0:10,0:10:99:0,30,255	0/0:11,0:11:99:0,33,255	0/0:9,0:9:99:0,27,255	./.	0/0:11,0:11:99:0,33,255	0/0:4,0:4:94:0,12,144	0/0:16,0:16:99:0,48,255	0/0:13,0:13:99:0,39,255	0/0:11,0:11:99:0,33,255	0/0:9,0:9:99:0,27,255	0/0:6,0:6:98:0,18,216	1/1:0,11:11:99:255,33,0	0/0:18,0:18:99:0,54,255	0/0:11,0:11:99:0,33,255	0/0:22,0:22:99:0,66,255	0/0:8,0:8:99:0,24,255	0/0:13,0:13:99:0,39,255	./.	0/0:5,0:5:96:0,15,180	0/0:6,0:6:98:0,18,216	0/0:6,0:6:98:0,18,216	./.	0/0:2,0:2:79:0,6,72	0/0:6,0:6:98:0,18,216	0/0:4,0:4:94:0,12,144	0/0:7,0:7:99:0,21,252	0/0:17,0:17:99:0,51,255	0/0:2,0:2:79:0,6,72	0/0:14,0:14:99:0,42,255	0/0:9,0:9:99:0,27,255	0/0:6,0:6:98:0,18,216	./.	0/0:7,0:7:99:0,21,252	0/0:6,0:6:98:0,18,216	0/0:3,0:3:88:0,9,108	0/0:9,0:9:99:0,27,255	./.	0/0:11,0:11:99:0,33,255	0/0:12,0:12:99:0,36,255	0/0:2,0:2:79:0,6,72
1	28923	S1_28923	A	G	20	PASS	.	GT:AD:DP:GQ:PL	./.	0/1:11,1:12:50:0,0,255	0/0:40,0:40:99:0,120,255	./.	0/0:24,0:24:99:0,72,255	0/0:62,0:62:99:0,186,255	./.	./.	0/0:34,0:34:99:0,102,255	0/0:58,0:58:99:0,174,255	0/0:35,0:35:99:0,105,255	./.	0/0:62,1:63:99:0,153,255	./.	./.	./.	./.	./.	./.	./.	0/0:35,0:35:99:0,105,255	./.	./.	0/0:25,0:25:99:0,75,255	0/0:54,0:54:99:0,162,255	./.	./.	0/0:1,0:1:66:0,3,36	0/0:36,0:36:99:0,108,255	./.	0/0:26,0:26:99:0,78,255	0/0:68,0:68:99:0,204,255	./.	0/0:65,0:65:99:0,195,255	./.	./.	./.	0/0:24,0:24:99:0,72,255	./.	./.	./.	./.	./.	./.	0/0:6,0:6:98:0,18,216	0/0:13,0:13:99:0,39,255	0/0:24,0:24:99:0,72,255	./.	0/0:28,0:28:99:0,84,255	./.	0/0:1,0:1:66:0,3,36	0/0:31,0:31:99:0,93,255	./.	./.	./.	./.	./.	./.	0/0:12,0:12:99:0,36,255	./.	./.	0/0:37,0:37:99:0,111,255	./.	./.	0/0:18,0:18:99:0,54,255	./.	0/0:56,0:56:99:0,168,255	0/0:10,0:10:99:0,30,255	./.	0/0:21,0:21:99:0,63,255	./.	0/0:14,0:14:99:0,42,255	0/0:57,1:58:99:0,139,255	./.	./.	0/0:51,0:51:99:0,153,255	./.	./.	./.	0/0:19,0:19:99:0,57,255	./.	./.	./.	./.	0/0:13,0:13:99:0,39,255	./.	0/0:87,0:87:99:0,255,255	0/0:25,0:25:99:0,75,255	0/0:26,0:26:99:0,78,255	./.	./.	0/0:23,1:24:99:0,36,255	./.	0/0:10,0:10:99:0,30,255
1	29135	S1_29135	T	C	20	PASS	.	GT:AD:DP:GQ:PL	0/0:13,0:13:99:0,39,255	0/0:8,0:8:99:0,24,255	0/0:31,0:31:99:0,93,255	0/0:27,0:27:99:0,81,255	./.	./.	0/0:10,0:10:99:0,30,255	./.	0/0:41,0:41:99:0,123,255	./.	0/0:43,0:43:99:0,129,255	0/0:1,0:1:66:0,3,36	0/0:55,0:55:99:0,165,255	0/0:16,0:16:99:0,48,255	0/0:16,0:16:99:0,48,255	./.	0/0:14,0:14:99:0,42,255	0/0:5,0:5:96:0,15,180	0/0:30,0:30:99:0,90,255	0/0:9,0:9:99:0,27,255	0/0:21,0:21:99:0,63,255	0/1:11,1:12:50:0,0,255	./.	0/0:24,0:24:99:0,72,255	./.	./.	0/0:21,0:21:99:0,63,255	0/0:56,0:56:99:0,168,255	0/0:10,0:10:99:0,30,255	0/0:29,0:29:99:0,87,255	./.	./.	./.	./.	0/0:29,0:29:99:0,87,255	./.	./.	./.	0/0:43,0:43:99:0,129,255	0/0:22,0:22:99:0,66,255	./.	0/0:15,0:15:99:0,45,255	0/0:21,0:21:99:0,63,255	./.	./.	./.	./.	./.	./.	./.	./.	./.	0/0:13,0:13:99:0,39,255	./.	./.	./.	0/0:12,0:12:99:0,36,255	0/0:13,0:13:99:0,39,255	./.	0/0:10,0:10:99:0,30,255	0/0:25,0:25:99:0,75,255	./.	0/0:20,1:21:99:0,28,255	./.	./.	0/0:32,0:32:99:0,96,255	./.	./.	0/0:59,0:59:99:0,177,255	./.	./.	./.	./.	./.	0/0:49,0:49:99:0,147,255	0/0:42,0:42:99:0,126,255	0/0:2,0:2:79:0,6,72	0/0:40,1:41:99:0,87,255	./.	0/0:13,0:13:99:0,39,255	./.	./.	0/0:19,0:19:99:0,57,255	0/0:21,0:21:99:0,63,255	./.	./.	./.	0/0:1,0:1:66:0,3,36	./.	./.	./.	./.	0/0:30,0:30:99:0,90,255	./.
1	29243	S1_29243	T	C	20	PASS	.	GT:AD:DP:GQ:PL	./.	./.	./.	0/0:2,0:2:79:0,6,72	./.	./.	./.	./.	./.	1/1:0,2:2:79:72,6,0	1/1:0,1:1:66:36,3,0	./.	1/1:0,2:2:79:72,6,0	./.	./.	./.	./.	./.	./.	./.	./.	./.	./.	./.	./.	./.	./.	./.	./.	./.	0/0:1,0:1:66:0,3,36	./.	./.	./.	./.	./.	./.	0/0:1,0:1:66:0,3,36	./.	1/1:0,2:2:79:72,6,0	0/0:1,0:1:66:0,3,36	./.	./.	./.	./.	./.	./.	./.	./.	./.	./.	./.	./.	./.	./.	./.	./.	./.	./.	./.	./.	./.	./.	0/0:1,0:1:66:0,3,36	./.	./.	./.	./.	./.	./.	./.	./.	./.	./.	./.	0/0:2,0:2:79:0,6,72	./.	./.	./.	0/0:1,0:1:66:0,3,36	./.	./.	./.	./.	./.	./.	./.	./.	./.	./.	./.	./.	./.	./.
1	29344	S1_29344	T	C	20	PASS	.	GT:AD:DP:GQ:PL	1/1:0,6:6:98:216,18,0	0/0:3,0:3:88:0,9,108	1/1:0,2:2:79:72,6,0	0/0:7,0:7:99:0,21,252	./.	./.	./.	./.	./.	1/1:0,12:12:99:255,36,0	1/1:0,8:8:99:255,24,0	./.	1/1:0,35:35:99:255,105,0	./.	./.	0/0:4,0:4:94:0,12,144	./.	./.	./.	./.	./.	./.	./.	./.	./.	./.	./.	./.	0/0:12,0:12:99:0,36,255	./.	0/0:12,0:12:99:0,36,255	./.	./.	./.	./.	./.	0/0:8,0:8:99:0,24,255	0/0:7,0:7:99:0,21,252	./.	1/1:0,7:7:99:252,21,0	0/0:8,0:8:99:0,24,255	./.	./.	./.	./.	./.	./.	./.	./.	./.	0/0:3,0:3:88:0,9,108	./.	./.	./.	./.	./.	./.	./.	./.	./.	./.	./.	./.	0/0:5,0:5:96:0,15,180	./.	./.	./.	./.	./.	./.	./.	./.	./.	./.	./.	0/0:17,0:17:99:0,51,255	./.	./.	0/0:7,0:7:99:0,21,252	0/0:6,0:6:98:0,18,216	./.	./.	./.	./.	./.	./.	./.	./.	./.	./.	./.	./.	./.	./.
1	29555	S1_29555	C	T	20	PASS	.	GT:AD:DP:GQ:PL	0/0:7,0:7:99:0,21,252	./.	./.	0/0:11,0:11:99:0,33,255	./.	0/0:24,0:24:99:0,72,255	0/0:8,0:8:99:0,24,255	0/0:14,0:14:99:0,42,255	0/0:42,0:42:99:0,126,255	0/0:22,0:22:99:0,66,255	0/0:23,0:23:99:0,69,255	./.	./.	0/0:12,0:12:99:0,36,255	0/0:13,0:13:99:0,39,255	0/0:4,0:4:94:0,12,144	./.	0/0:4,0:4:94:0,12,144	./.	0/0:6,0:6:98:0,18,216	./.	0/0:15,0:15:99:0,45,255	./.	0/0:11,0:11:99:0,33,255	0/0:14,0:14:99:0,42,255	./.	./.	0/0:14,0:14:99:0,42,255	./.	0/0:10,0:10:99:0,30,255	./.	./.	./.	0/0:17,0:17:99:0,51,255	0/0:13,0:13:99:0,39,255	0/0:9,0:9:99:0,27,255	0/0:26,0:26:99:0,78,255	0/0:10,0:10:99:0,30,255	0/0:8,0:8:99:0,24,255	./.	0/0:11,0:11:99:0,33,255	0/0:13,0:13:99:0,39,255	0/0:17,0:17:99:0,51,255	./.	./.	0/0:13,0:13:99:0,39,255	0/0:21,0:21:99:0,63,255	./.	0/0:14,0:14:99:0,42,255	0/0:11,0:11:99:0,33,255	0/0:4,0:4:94:0,12,144	./.	0/0:14,0:14:99:0,42,255	0/0:9,0:9:99:0,27,255	0/0:16,0:16:99:0,48,255	./.	0/0:7,0:7:99:0,21,252	0/0:7,0:7:99:0,21,252	0/0:24,0:24:99:0,72,255	./.	0/0:8,0:8:99:0,24,255	./.	0/0:17,0:17:99:0,51,255	./.	0/0:8,0:8:99:0,24,255	./.	1/1:0,18:18:99:255,54,0	./.	./.	0/0:10,0:10:99:0,30,255	./.	0/0:7,0:7:99:0,21,252	0/0:20,0:20:99:0,60,255	0/0:23,0:23:99:0,69,255	0/0:10,0:10:99:0,30,255	0/0:32,0:32:99:0,96,255	0/0:1,0:1:66:0,3,36	./.	./.	0/0:5,0:5:96:0,15,180	0/0:9,0:9:99:0,27,255	0/0:7,0:7:99:0,21,252	0/0:11,0:11:99:0,33,255	0/0:18,0:18:99:0,54,255	./.	./.	0/0:13,0:13:99:0,39,255	0/0:9,0:9:99:0,27,255	0/0:11,0:11:99:0,33,255	./.	./.	./.	0/0:7,0:7:99:0,21,252	./.
1	29863	S1_29863	A	G	20	PASS	.	GT:AD:DP:GQ:PL	0/0:3,0:3:88:0,9,108	0/1:14,2:16:99:24,0,255	0/0:13,0:13:99:0,39,255	0/0:13,0:13:99:0,39,255	0/0:11,0:11:99:0,33,255	0/0:9,0:9:99:0,27,255	0/0:11,0:11:99:0,33,255	0/0:1,0:1:66:0,3,36	./.	0/0:27,0:27:99:0,81,255	./.	0/1:11,1:12:50:0,0,255	0/0:32,0:32:99:0,96,255	0/0:3,0:3:88:0,9,108	./.	0/0:7,0:7:99:0,21,252	0/0:11,0:11:99:0,33,255	0/0:7,0:7:99:0,21,252	./.	0/0:8,0:8:99:0,24,255	0/0:16,0:16:99:0,48,255	0/0:25,0:25:99:0,75,255	0/0:11,0:11:99:0,33,255	0/0:17,0:17:99:0,51,255	./.	./.	0/0:5,0:5:96:0,15,180	0/0:25,0:25:99:0,75,255	0/0:10,0:10:99:0,30,255	0/0:21,0:21:99:0,63,255	0/0:21,0:21:99:0,63,255	0/0:63,0:63:99:0,189,255	0/0:5,0:5:96:0,15,180	0/0:18,0:18:99:0,54,255	0/0:20,0:20:99:0,60,255	0/0:7,0:7:99:0,21,252	0/0:30,0:30:99:0,90,255	0/0:10,0:10:99:0,30,255	0/0:6,0:6:98:0,18,216	./.	0/0:19,0:19:99:0,57,255	0/0:17,0:17:99:0,51,255	0/0:13,0:13:99:0,39,255	0/0:8,0:8:99:0,24,255	0/0:1,0:1:66:0,3,36	0/0:9,0:9:99:0,27,255	0/0:25,0:25:99:0,75,255	0/0:12,0:12:99:0,36,255	0/0:28,0:28:99:0,84,255	0/0:18,0:18:99:0,54,255	0/0:17,0:17:99:0,51,255	0/0:14,0:14:99:0,42,255	0/0:8,0:8:99:0,24,255	0/0:10,0:10:99:0,30,255	0/0:11,0:11:99:0,33,255	0/0:9,0:9:99:0,27,255	0/0:7,0:7:99:0,21,252	0/0:10,0:10:99:0,30,255	./.	./.	0/0:25,0:25:99:0,75,255	0/0:12,0:12:99:0,36,255	0/0:17,0:17:99:0,51,255	0/0:14,1:15:89:0,9,255	0/0:5,0:5:96:0,15,180	./.	0/0:17,0:17:99:0,51,255	0/0:6,0:6:98:0,18,216	0/0:31,0:31:99:0,93,255	0/0:3,0:3:88:0,9,108	0/0:9,0:9:99:0,27,255	0/0:6,0:6:98:0,18,216	0/0:32,0:32:99:0,96,255	0/0:18,0:18:99:0,54,255	0/0:10,0:10:99:0,30,255	0/0:30,0:30:99:0,90,255	0/0:7,0:7:99:0,21,252	0/0:12,0:12:99:0,36,255	0/0:17,0:17:99:0,51,255	0/0:13,0:13:99:0,39,255	0/0:29,1:30:99:0,54,255	0/0:8,0:8:99:0,24,255	0/0:11,0:11:99:0,33,255	0/0:18,0:18:99:0,54,255	0/0:8,0:8:99:0,24,255	0/0:1,0:1:66:0,3,36	0/0:10,0:10:99:0,30,255	0/0:15,0:15:99:0,45,255	0/0:14,0:14:99:0,42,255	0/0:18,0:18:99:0,54,255	0/0:24,0:24:99:0,72,255	0/0:10,0:10:99:0,30,255	./.	./.
1	29924	S1_29924	T	A	20	PASS	.	GT:AD:DP:GQ:PL	./.	0/0:3,0:3:88:0,9,108	./.	./.	./.	./.	./.	./.	./.	./.	./.	0/0:11,0:11:99:0,33,255	0/0:2,0:2:79:0,6,72	./.	./.	./.	0/0:11,0:11:99:0,33,255	./.	./.	./.	./.	./.	0/0:12,0:12:99:0,36,255	0/0:9,0:9:99:0,27,255	./.	./.	./.	./.	./.	./.	./.	0/0:16,0:16:99:0,48,255	0/0:2,0:2:79:0,6,72	./.	./.	./.	./.	./.	./.	./.	./.	./.	./.	./.	./.	./.	./.	0/0:13,0:13:99:0,39,255	./.	0/0:13,0:13:99:0,39,255	./.	./.	./.	./.	./.	./.	./.	./.	./.	./.	./.	./.	./.	0/0:11,0:11:99:0,33,255	./.	./.	./.	./.	./.	./.	./.	./.	0/0:9,0:9:99:0,27,255	./.	./.	./.	0/0:5,0:5:96:0,15,180	./.	./.	./.	0/0:10,0:10:99:0,30,255	./.	./.	./.	1/1:0,5:5:96:180,15,0	./.	./.	./.	./.	./.	./.	./.	./.	./.
1	30209	S1_30209	G	A	20	PASS	.	GT:AD:DP:GQ:PL	0/1:7,9:16:99:255,0,204	0/0:4,0:4:94:0,12,144	0/0:39,0:39:99:0,117,255	0/1:14,14:28:99:255,0,255	0/0:32,0:32:99:0,96,255	0/0:27,0:27:99:0,81,255	0/1:3,7:10:99:222,0,78	0/0:11,0:11:99:0,33,255	0/1:15,13:28:99:255,0,255	0/1:22,19:41:99:255,0,255	0/0:36,0:36:99:0,108,255	0/0:13,0:13:99:0,39,255	0/0:52,0:52:99:0,156,255	0/1:2,5:7:99:159,0,51	0/1:10,14:24:99:255,0,255	0/0:6,0:6:98:0,18,216	0/1:11,12:23:99:255,0,255	0/0:4,0:4:94:0,12,144	0/0:23,0:23:99:0,69,255	0/1:1,7:8:93:228,0,12	0/1:11,15:26:99:255,0,255	0/1:10,16:26:99:255,0,255	0/1:7,3:10:99:78,0,222	0/0:27,0:27:99:0,81,255	0/1:19,22:41:99:255,0,255	0/0:38,0:38:99:0,114,255	0/1:1,10:11:66:255,0,3	1/1:0,22:22:99:255,66,0	0/0:27,0:27:99:0,81,255	0/1:17,25:42:99:255,0,255	0/0:23,0:23:99:0,69,255	0/0:53,0:53:99:0,159,255	./.	0/1:17,12:29:99:255,0,255	1/1:0,50:50:99:255,150,0	0/1:8,15:23:99:255,0,219	0/0:64,1:65:99:0,159,255	0/1:13,10:23:99:255,0,255	1/1:0,20:20:99:255,60,0	0/1:7,5:12:99:144,0,216	0/0:14,0:14:99:0,42,255	0/1:9,17:26:99:255,0,246	0/0:25,0:25:99:0,75,255	0/0:4,0:4:94:0,12,144	0/0:4,0:4:94:0,12,144	0/0:22,0:22:99:0,66,255	0/0:31,0:31:99:0,93,255	0/0:23,0:23:99:0,69,255	0/0:23,0:23:99:0,69,255	0/1:9,14:23:99:255,0,255	0/1:11,1:12:50:0,0,255	0/0:26,0:26:99:0,78,255	0/1:8,6:14:99:174,0,246	0/1:7,11:18:99:255,0,198	0/1:13,14:27:99:255,0,255	0/0:15,0:15:99:0,45,255	0/0:25,0:25:99:0,75,255	0/1:5,5:10:99:150,0,150	0/1:12,9:21:99:255,0,255	0/1:9,6:15:99:171,0,255	0/1:15,19:34:99:255,0,255	0/0:32,0:32:99:0,96,255	0/1:7,11:18:99:255,0,198	0/0:8,0:8:99:0,24,255	0/0:19,0:19:99:0,57,255	0/0:36,0:36:99:0,108,255	0/0:27,0:27:99:0,81,255	0/0:10,0:10:99:0,30,255	0/1:21,29:50:99:255,0,255	0/0:16,0:16:99:0,48,255	0/1:15,18:33:99:255,0,255	1/1:0,4:4:94:144,12,0	0/0:31,0:31:99:0,93,255	0/1:8,15:23:99:255,0,219	1/1:0,26:26:99:255,78,0	0/1:25,25:50:99:255,0,255	0/0:16,0:16:99:0,48,255	0/1:14,11:25:99:255,0,255	0/0:14,0:14:99:0,42,255	0/1:10,5:15:99:135,0,255	0/0:20,0:20:99:0,60,255	0/0:16,0:16:99:0,48,255	0/1:12,9:21:99:255,0,255	0/1:19,14:33:99:255,0,255	0/0:12,0:12:99:0,36,255	0/0:6,0:6:98:0,18,216	0/0:22,0:22:99:0,66,255	0/0:19,0:19:99:0,57,255	0/0:11,0:11:99:0,33,255	0/0:39,0:39:99:0,117,255	1/1:0,27:27:99:255,81,0	0/1:13,19:32:99:255,0,255	1/1:0,13:13:99:255,39,0	0/0:5,0:5:96:0,15,180
1	30320	S1_30320	A	G	20	PASS	.	GT:AD:DP:GQ:PL	0/0:5,0:5:96:0,15,180	./.	./.	./.	./.	./.	./.	./.	0/0:1,0:1:66:0,3,36	./.	0/0:7,0:7:99:0,21,252	./.	0/0:3,0:3:88:0,9,108	0/0:1,0:1:66:0,3,36	./.	./.	./.	./.	0/0:2,0:2:79:0,6,72	./.	0/0:1,0:1:66:0,3,36	./.	./.	./.	0/0:2,0:2:79:0,6,72	./.	./.	0/0:1,0:1:66:0,3,36	./.	0/0:1,0:1:66:0,3,36	0/0:1,0:1:66:0,3,36	./.	./.	0/0:3,0:3:88:0,9,108	0/0:2,0:2:79:0,6,72	./.	./.	./.	./.	./.	./.	./.	./.	0/0:1,0:1:66:0,3,36	./.	./.	./.	./.	./.	./.	./.	./.	./.	1/1:0,1:1:66:36,3,0	0/0:1,0:1:66:0,3,36	./.	./.	0/0:1,0:1:66:0,3,36	./.	./.	./.	./.	./.	./.	./.	./.	./.	./.	./.	1/1:0,4:4:94:144,12,0	./.	./.	./.	./.	./.	0/0:1,0:1:66:0,3,36	./.	./.	./.	./.	./.	0/0:3,0:3:88:0,9,108	./.	./.	./.	./.	./.	./.	./.	./.	./.	./.	0/0:1,0:1:66:0,3,36	./.
1	30410	S1_30410	G	A	20	PASS	.	GT:AD:DP:GQ:PL	./.	0/0:1,0:1:66:0,3,36	0/0:4,0:4:94:0,12,144	0/0:3,0:3:88:0,9,108	./.	0/0:6,0:6:98:0,18,216	./.	./.	0/0:4,0:4:94:0,12,144	0/0:4,0:4:94:0,12,144	0/0:5,0:5:96:0,15,180	0/0:1,0:1:66:0,3,36	0/1:4,2:6:99:54,0,126	1/1:0,1:1:66:36,3,0	./.	./.	0/0:3,0:3:88:0,9,108	0/0:2,0:2:79:0,6,72	1/1:0,2:2:79:72,6,0	0/0:2,0:2:79:0,6,72	1/1:0,1:1:66:36,3,0	0/1:3,2:5:99:57,0,93	0/0:2,0:2:79:0,6,72	0/0:3,0:3:88:0,9,108	0/0:7,0:7:99:0,21,252	0/0:3,0:3:88:0,9,108	./.	0/0:1,0:1:66:0,3,36	0/0:1,0:1:66:0,3,36	0/1:5,2:7:99:51,0,159	0/0:5,0:5:96:0,15,180	0/0:4,0:4:94:0,12,144	./.	./.	0/0:6,0:6:98:0,18,216	0/0:4,0:4:94:0,12,144	0/0:5,0:5:96:0,15,180	0/0:2,0:2:79:0,6,72	0/0:1,0:1:66:0,3,36	0/0:4,0:4:94:0,12,144	./.	0/1:2,4:6:99:126,0,54	0/0:2,0:2:79:0,6,72	./.	0/0:3,0:3:88:0,9,108	0/0:4,0:4:94:0,12,144	0/0:5,0:5:96:0,15,180	0/0:3,0:3:88:0,9,108	0/0:9,0:9:99:0,27,255	0/0:3,0:3:88:0,9,108	./.	0/0:2,0:2:79:0,6,72	0/0:4,0:4:94:0,12,144	0/0:5,0:5:96:0,15,180	0/0:5,0:5:96:0,15,180	0/0:1,0:1:66:0,3,36	./.	./.	0/0:3,0:3:88:0,9,108	1/1:0,1:1:66:36,3,0	0/0:1,0:1:66:0,3,36	0/0:4,0:4:94:0,12,144	./.	0/0:1,0:1:66:0,3,36	0/0:1,0:1:66:0,3,36	./.	0/0:3,0:3:88:0,9,108	./.	0/0:1,0:1:66:0,3,36	0/0:4,0:4:94:0,12,144	0/1:1,2:3:99:63,0,27	0/0:1,0:1:66:0,3,36	./.	0/0:5,0:5:96:0,15,180	1/1:0,2:2:79:72,6,0	0/0:3,0:3:88:0,9,108	./.	1/1:0,2:2:79:72,6,0	0/0:1,0:1:66:0,3,36	0/0:1,0:1:66:0,3,36	0/0:1,0:1:66:0,3,36	0/0:2,0:2:79:0,6,72	0/1:5,2:7:99:51,0,159	0/0:2,0:2:79:0,6,72	0/0:2,0:2:79:0,6,72	./.	0/0:2,0:2:79:0,6,72	0/0:8,0:8:99:0,24,255	./.	./.	0/0:2,0:2:79:0,6,72	0/0:4,0:4:94:0,12,144	./.	0/0:1,0:1:66:0,3,36
1	30815	S1_30815	A	C	20	PASS	.	GT:AD:DP:GQ:PL	./.	1/1:0,6:6:98:216,18,0	0/0:10,0:10:99:0,30,255	./.	./.	./.	0/0:4,0:4:94:0,12,144	./.	./.	0/0:19,0:19:99:0,57,255	./.	./.	./.	./.	0/0:11,0:11:99:0,33,255	./.	./.	0/0:12,0:12:99:0,36,255	./.	0/0:12,0:12:99:0,36,255	./.	./.	./.	./.	./.	./.	./.	./.	./.	1/1:0,1:1:66:36,3,0	./.	./.	./.	./.	./.	./.	./.	./.	./.	./.	./.	0/0:13,1:14:80:0,6,255	./.	./.	./.	./.	./.	./.	./.	1/1:0,7:7:99:252,21,0	./.	./.	./.	1/1:0,19:19:99:255,57,0	./.	./.	./.	./.	./.	0/0:5,0:5:96:0,15,180	./.	./.	./.	./.	./.	./.	./.	./.	./.	./.	./.	1/1:0,2:2:79:72,6,0	./.	./.	./.	./.	./.	0/0:12,0:12:99:0,36,255	./.	./.	./.	1/1:0,12:12:99:255,36,0	0/0:15,0:15:99:0,45,255	./.	./.	./.	./.	./.	./.	0/0:16,0:16:99:0,48,255	./.	./.	./.	./.
1	31015	S1_31015	C	T	20	PASS	.	GT:AD:DP:GQ:PL	0/0:2,0:2:79:0,6,72	0/1:2,4:6:99:126,0,54	1/1:0,14:14:99:255,42,0	0/0:13,0:13:99:0,39,255	0/1:4,6:10:99:186,0,114	0/1:8,9:17:99:255,0,237	0/1:7,3:10:99:78,0,222	0/0:2,0:2:79:0,6,72	0/0:8,0:8:99:0,24,255	0/1:1,5:6:98:162,0,18	0/0:28,0:28:99:0,84,255	0/0:3,0:3:88:0,9,108	0/0:18,0:18:99:0,54,255	0/0:6,0:6:98:0,18,216	0/1:4,10:14:99:255,0,102	0/0:8,0:8:99:0,24,255	0/0:11,0:11:99:0,33,255	0/0:1,0:1:66:0,3,36	0/0:7,0:7:99:0,21,252	0/1:1,2:3:99:63,0,27	0/0:6,0:6:98:0,18,216	0/1:5,3:8:99:84,0,156	0/0:10,0:10:99:0,30,255	0/1:3,5:8:99:156,0,84	0/1:14,5:19:99:123,0,255	0/0:9,0:9:99:0,27,255	0/0:5,0:5:96:0,15,180	0/0:4,0:4:94:0,12,144	0/0:9,0:9:99:0,27,255	0/1:5,3:8:99:84,0,156	0/1:5,8:13:99:249,0,141	0/0:12,0:12:99:0,36,255	./.	0/0:14,0:14:99:0,42,255	0/0:10,0:10:99:0,30,255	0/0:4,0:4:94:0,12,144	0/1:10,11:21:99:255,0,255	0/0:16,0:16:99:0,48,255	0/0:9,0:9:99:0,27,255	0/0:2,0:2:79:0,6,72	0/0:7,0:7:99:0,21,252	0/1:5,6:11:99:183,0,147	0/1:2,3:5:99:93,0,57	0/0:3,0:3:88:0,9,108	1/1:0,4:4:94:144,12,0	0/0:13,0:13:99:0,39,255	0/0:13,0:13:99:0,39,255	0/1:6,7:13:99:213,0,177	0/0:22,0:22:99:0,66,255	0/1:10,3:13:99:69,0,255	0/0:4,0:4:94:0,12,144	1/1:0,7:7:99:252,21,0	0/0:6,0:6:98:0,18,216	0/0:17,0:17:99:0,51,255	0/0:5,0:5:96:0,15,180	0/0:4,0:4:94:0,12,144	0/0:6,0:6:98:0,18,216	0/0:4,0:4:94:0,12,144	0/0:6,0:6:98:0,18,216	0/1:9,2:11:99:39,0,255	0/0:6,0:6:98:0,18,216	0/1:8,3:11:99:75,0,255	0/0:13,0:13:99:0,39,255	0/1:1,4:5:99:129,0,21	0/0:14,0:14:99:0,42,255	0/0:15,0:15:99:0,45,255	0/0:11,0:11:99:0,33,255	0/0:5,0:5:96:0,15,180	0/0:31,0:31:99:0,93,255	0/0:5,0:5:96:0,15,180	0/0:16,0:16:99:0,48,255	1/1:0,2:2:79:72,6,0	0/0:9,0:9:99:0,27,255	0/0:13,0:13:99:0,39,255	0/0:3,0:3:88:0,9,108	0/1:10,10:20:99:255,0,255	0/0:4,0:4:94:0,12,144	1/1:0,19:19:99:255,57,0	0/0:5,0:5:96:0,15,180	0/1:5,7:12:99:216,0,144	0/0:4,0:4:94:0,12,144	0/0:15,0:15:99:0,45,255	0/0:15,0:15:99:0,45,255	0/1:6,5:11:99:147,0,183	1/1:0,3:3:88:108,9,0	./.	1/1:0,7:7:99:252,21,0	0/0:9,0:9:99:0,27,255	1/1:0,9:9:99:255,27,0	0/0:27,1:28:99:0,48,255	0/0:8,0:8:99:0,24,255	0/0:3,0:3:88:0,9,108	0/0:6,0:6:98:0,18,216	1/1:0,3:3:88:108,9,0
1	31136	S1_31136	G	A	20	PASS	.	GT:AD:DP:GQ:PL	./.	0/0:3,0:3:88:0,9,108	0/0:36,0:36:99:0,108,255	./.	0/0:18,0:18:99:0,54,255	./.	./.	./.	0/0:45,0:45:99:0,135,255	./.	./.	0/0:13,0:13:99:0,39,255	0/0:43,0:43:99:0,129,255	0/0:6,0:6:98:0,18,216	0/0:15,0:15:99:0,45,255	./.	0/0:14,0:14:99:0,42,255	0/0:4,0:4:94:0,12,144	0/0:17,0:17:99:0,51,255	./.	./.	0/0:12,0:12:99:0,36,255	0/0:11,0:11:99:0,33,255	0/0:22,0:22:99:0,66,255	0/0:27,0:27:99:0,81,255	./.	0/0:3,0:3:88:0,9,108	./.	./.	./.	0/0:11,0:11:99:0,33,255	0/0:21,0:21:99:0,63,255	0/0:1,0:1:66:0,3,36	./.	./.	./.	0/0:14,0:14:99:0,42,255	0/0:4,0:4:94:0,12,144	./.	./.	./.	./.	0/0:13,0:13:99:0,39,255	./.	0/0:2,0:2:79:0,6,72	./.	./.	0/0:9,0:9:99:0,27,255	./.	0/0:10,0:10:99:0,30,255	./.	0/0:18,0:18:99:0,54,255	./.	./.	0/0:14,0:14:99:0,42,255	0/0:4,0:4:94:0,12,144	./.	./.	./.	0/0:8,0:8:99:0,24,255	0/0:10,0:10:99:0,30,255	0/0:20,0:20:99:0,60,255	0/0:16,0:16:99:0,48,255	0/0:4,0:4:94:0,12,144	./.	1/1:0,11:11:99:255,33,0	./.	./.	0/0:45,0:45:99:0,135,255	0/0:11,0:11:99:0,33,255	0/0:15,0:15:99:0,45,255	0/0:15,0:15:99:0,45,255	0/0:11,0:11:99:0,33,255	./.	./.	./.	0/0:5,0:5:96:0,15,180	0/0:5,0:5:96:0,15,180	./.	0/0:12,0:12:99:0,36,255	0/0:9,0:9:99:0,27,255	./.	0/0:13,0:13:99:0,39,255	./.	./.	./.	0/0:21,0:21:99:0,63,255	./.	./.	0/0:32,0:32:99:0,96,255	0/0:22,0:22:99:0,66,255	./.	./.	0/0:2,0:2:79:0,6,72
1	31317	S1_31317	A	G	20	PASS	.	GT:AD:DP:GQ:PL	0/0:18,0:18:99:0,54,255	0/0:9,0:9:99:0,27,255	0/0:24,0:24:99:0,72,255	0/0:23,0:23:99:0,69,255	0/0:24,0:24:99:0,72,255	0/1:10,20:30:99:255,0,255	0/0:6,0:6:98:0,18,216	0/0:26,0:26:99:0,78,255	0/0:51,0:51:99:0,153,255	0/0:42,0:42:99:0,126,255	0/0:42,0:42:99:0,126,255	0/0:30,0:30:99:0,90,255	0/0:64,0:64:99:0,192,255	0/0:6,0:6:98:0,18,216	0/0:15,0:15:99:0,45,255	0/0:8,0:8:99:0,24,255	0/0:26,0:26:99:0,78,255	0/0:10,0:10:99:0,30,255	0/0:36,0:36:99:0,108,255	0/0:23,0:23:99:0,69,255	0/0:18,0:18:99:0,54,255	0/0:6,0:6:98:0,18,216	0/1:12,10:22:99:255,0,255	0/1:8,12:20:99:255,0,228	0/0:47,0:47:99:0,141,255	0/0:33,0:33:99:0,99,255	0/0:7,0:7:99:0,21,252	0/0:35,0:35:99:0,105,255	0/0:12,0:12:99:0,36,255	0/0:21,0:21:99:0,63,255	0/0:14,0:14:99:0,42,255	0/0:72,0:72:99:0,216,255	0/0:2,0:2:79:0,6,72	0/0:28,0:28:99:0,84,255	0/0:21,0:21:99:0,63,255	0/0:16,0:16:99:0,48,255	0/0:54,0:54:99:0,162,255	0/0:17,0:17:99:0,51,255	0/0:15,0:15:99:0,45,255	0/0:12,0:12:99:0,36,255	0/0:12,0:12:99:0,36,255	0/0:21,0:21:99:0,63,255	0/0:32,0:32:99:0,96,255	0/0:7,0:7:99:0,21,252	0/0:5,0:5:96:0,15,180	0/0:18,0:18:99:0,54,255	0/0:16,0:16:99:0,48,255	0/0:16,0:16:99:0,48,255	0/0:21,0:21:99:0,63,255	0/0:27,0:27:99:0,81,255	0/0:12,0:12:99:0,36,255	0/0:24,0:24:99:0,72,255	0/0:6,0:6:98:0,18,216	0/0:32,0:32:99:0,96,255	0/0:43,0:43:99:0,129,255	0/0:10,0:10:99:0,30,255	0/0:17,0:17:99:0,51,255	0/1:9,17:26:99:255,0,246	0/0:17,0:17:99:0,51,255	0/0:22,0:22:99:0,66,255	0/0:25,0:25:99:0,75,255	0/0:22,0:22:99:0,66,255	0/0:16,0:16:99:0,48,255	0/0:20,0:20:99:0,60,255	0/0:18,0:18:99:0,54,255	0/0:30,0:30:99:0,90,255	0/0:39,0:39:99:0,117,255	0/0:9,0:9:99:0,27,255	0/0:85,0:85:99:0,255,255	0/0:20,0:20:99:0,60,255	0/0:30,0:30:99:0,90,255	0/0:10,0:10:99:0,30,255	0/0:17,0:17:99:0,51,255	0/0:13,0:13:99:0,39,255	0/0:14,0:14:99:0,42,255	0/0:53,0:53:99:0,159,255	0/0:17,0:17:99:0,51,255	0/0:19,0:19:99:0,57,255	0/0:10,0:10:99:0,30,255	0/0:8,0:8:99:0,24,255	0/1:8,17:25:99:255,0,213	0/1:3,4:7:99:123,0,87	0/0:33,0:33:99:0,99,255	0/0:13,0:13:99:0,39,255	0/0:12,0:12:99:0,36,255	0/0:7,0:7:99:0,21,252	0/0:21,0:21:99:0,63,255	0/0:19,0:19:99:0,57,255	0/0:16,0:16:99:0,48,255	0/0:27,0:27:99:0,81,255	0/0:20,0:20:99:0,60,255	0/0:11,0:11:99:0,33,255	0/0:4,0:4:94:0,12,144	0/0:4,0:4:94:0,12,144
1	31527	S1_31527	T	C	20	PASS	.	GT:AD:DP:GQ:PL	0/1:8,14:22:99:255,0,222	0/1:19,13:32:99:255,0,255	0/0:45,0:45:99:0,135,255	0/1:16,21:37:99:255,0,255	0/0:20,0:20:99:0,60,255	0/0:78,1:79:99:0,202,255	0/1:10,12:22:99:255,0,255	0/0:28,1:29:99:0,51,255	0/1:23,30:53:99:255,0,255	0/1:35,35:70:99:255,0,255	0/0:65,0:65:99:0,195,255	0/0:22,0:22:99:0,66,255	0/0:65,0:65:99:0,195,255	0/0:15,0:15:99:0,45,255	0/1:14,12:26:99:255,0,255	0/0:13,0:13:99:0,39,255	0/0:32,0:32:99:0,96,255	0/1:12,2:14:99:30,0,255	0/0:41,0:41:99:0,123,255	0/1:15,6:21:99:153,0,255	0/0:48,0:48:99:0,144,255	0/0:42,0:42:99:0,126,255	0/0:20,0:20:99:0,60,255	0/0:17,0:17:99:0,51,255	0/1:39,38:77:99:255,0,255	0/0:43,0:43:99:0,129,255	0/0:8,0:8:99:0,24,255	0/0:54,0:54:99:0,162,255	1/1:0,34:34:99:255,102,0	0/1:36,24:60:99:255,0,255	0/0:54,0:54:99:0,162,255	0/0:55,0:55:99:0,165,255	0/0:1,0:1:66:0,3,36	0/0:48,0:48:99:0,144,255	0/1:13,28:41:99:255,0,255	1/1:0,29:29:99:255,87,0	0/0:91,1:92:99:0,241,255	0/1:22,21:43:99:255,0,255	0/0:31,0:31:99:0,93,255	0/1:13,19:32:99:255,0,255	0/0:19,0:19:99:0,57,255	0/1:18,16:34:99:255,0,255	0/0:49,0:49:99:0,147,255	0/0:7,0:7:99:0,21,252	0/0:9,0:9:99:0,27,255	0/1:14,18:32:99:255,0,255	0/0:30,0:30:99:0,90,255	0/0:26,0:26:99:0,78,255	0/0:51,0:51:99:0,153,255	0/1:33,21:54:99:255,0,255	0/0:10,0:10:99:0,30,255	0/0:29,0:29:99:0,87,255	0/1:10,8:18:99:234,0,255	0/0:35,0:35:99:0,105,255	0/1:15,18:33:99:255,0,255	0/0:9,0:9:99:0,27,255	0/0:36,0:36:99:0,108,255	0/1:16,9:25:99:249,0,255	0/0:26,0:26:99:0,78,255	0/0:18,0:18:99:0,54,255	0/0:43,0:43:99:0,129,255	0/0:47,0:47:99:0,141,255	0/0:21,0:21:99:0,63,255	0/1:14,9:23:99:255,0,255	0/1:14,6:20:99:156,0,255	0/0:58,1:59:99:0,142,255	0/0:35,0:35:99:0,105,255	0/1:4,9:13:99:255,0,105	0/1:43,39:82:99:255,0,255	0/0:38,0:38:99:0,114,255	0/0:29,0:29:99:0,87,255	0/1:3,5:8:99:156,0,84	0/0:27,0:27:99:0,81,255	0/1:17,14:31:99:255,0,255	0/0:27,0:27:99:0,81,255	0/1:31,28:59:99:255,0,255	0/1:14,11:25:99:255,0,255	0/1:17,20:37:99:255,0,255	0/0:23,0:23:99:0,69,255	0/1:11,7:18:99:198,0,255	0/0:28,0:28:99:0,84,255	0/1:15,16:31:99:255,0,255	0/1:23,19:42:99:255,0,255	0/1:15,16:31:99:255,0,255	0/0:20,0:20:99:0,60,255	0/0:7,0:7:99:0,21,252	0/0:29,0:29:99:0,87,255	0/0:36,0:36:99:0,108,255	0/0:20,0:20:99:0,60,255	0/0:57,0:57:99:0,171,255	0/1:19,19:38:99:255,0,255	0/0:18,0:18:99:0,54,255	0/0:13,0:13:99:0,39,255	0/0:3,0:3:88:0,9,108
1	31927	S1_31927	G	A	20	PASS	.	GT:AD:DP:GQ:PL	0/0:3,0:3:88:0,9,108	1/1:0,3:3:88:108,9,0	./.	0/0:15,0:15:99:0,45,255	./.	0/0:10,0:10:99:0,30,255	1/1:0,3:3:88:108,9,0	0/0:6,0:6:98:0,18,216	./.	1/1:0,6:6:98:216,18,0	0/0:17,0:17:99:0,51,255	./.	./.	0/0:1,0:1:66:0,3,36	./.	./.	./.	./.	0/0:8,0:8:99:0,24,255	1/1:0,4:4:94:144,12,0	0/0:12,0:12:99:0,36,255	0/0:6,0:6:98:0,18,216	./.	0/0:8,0:8:99:0,24,255	./.	./.	1/1:0,6:6:98:216,18,0	./.	0/1:6,4:10:99:114,0,186	0/0:16,0:16:99:0,48,255	0/1:8,5:13:99:141,0,249	./.	./.	./.	0/0:7,0:7:99:0,21,252	0/0:4,0:4:94:0,12,144	./.	./.	./.	0/0:3,0:3:88:0,9,108	./.	1/1:0,8:8:99:255,24,0	./.	./.	./.	0/0:10,0:10:99:0,30,255	0/0:5,0:5:96:0,15,180	./.	0/0:15,0:15:99:0,45,255	./.	./.	0/0:3,0:3:88:0,9,108	0/0:10,0:10:99:0,30,255	0/0:6,0:6:98:0,18,216	./.	./.	./.	./.	0/0:8,0:8:99:0,24,255	1/1:0,3:3:88:108,9,0	./.	./.	./.	./.	0/0:8,0:8:99:0,24,255	0/0:9,0:9:99:0,27,255	./.	./.	./.	0/0:7,0:7:99:0,21,252	1/1:0,5:5:96:180,15,0	./.	./.	./.	./.	./.	0/0:3,0:3:88:0,9,108	1/1:0,19:19:99:255,57,0	./.	./.	./.	./.	0/0:4,0:4:94:0,12,144	0/0:6,0:6:98:0,18,216	0/0:4,0:4:94:0,12,144	./.	./.	0/0:5,0:5:96:0,15,180	0/0:7,0:7:99:0,21,252	./.	./.	./.	1/1:0,3:3:88:108,9,0	./.
1	32027	S1_32027	G	T	20	PASS	.	GT:AD:DP:GQ:PL	0/0:16,0:16:99:0,48,255	0/0:22,0:22:99:0,66,255	0/0:66,0:66:99:0,198,255	0/0:40,0:40:99:0,120,255	0/0:34,0:34:99:0,102,255	0/0:64,0:64:99:0,192,255	0/0:25,0:25:99:0,75,255	0/0:24,0:24:99:0,72,255	0/0:57,0:57:99:0,171,255	0/0:75,1:76:99:0,193,255	0/0:87,0:87:99:0,255,255	0/0:43,0:43:99:0,129,255	0/0:102,0:102:99:0,255,255	0/0:30,0:30:99:0,90,255	0/0:25,0:25:99:0,75,255	0/0:11,0:11:99:0,33,255	0/0:34,0:34:99:0,102,255	0/0:5,0:5:96:0,15,180	0/0:61,0:61:99:0,183,255	0/0:19,0:19:99:0,57,255	0/0:52,0:52:99:0,156,255	0/0:39,0:39:99:0,117,255	0/0:33,0:33:99:0,99,255	0/0:22,0:22:99:0,66,255	0/0:57,1:58:99:0,139,255	0/0:59,0:59:99:0,177,255	0/0:7,0:7:99:0,21,252	0/0:48,0:48:99:0,144,255	0/0:26,0:26:99:0,78,255	0/0:46,0:46:99:0,138,255	0/0:47,0:47:99:0,141,255	0/0:84,0:84:99:0,253,255	./.	0/0:58,0:58:99:0,174,255	0/0:24,0:24:99:0,72,255	0/0:21,0:21:99:0,63,255	0/0:96,0:96:99:0,255,255	0/0:41,0:41:99:0,123,255	0/0:54,0:54:99:0,162,255	0/0:33,0:33:99:0,99,255	0/0:12,0:12:99:0,36,255	0/0:39,0:39:99:0,117,255	0/0:19,0:19:99:0,57,255	0/0:8,0:8:99:0,24,255	0/0:14,0:14:99:0,42,255	0/0:48,0:48:99:0,144,255	0/0:50,0:50:99:0,150,255	0/0:33,0:33:99:0,99,255	0/0:46,0:46:99:0,138,255	0/0:51,0:51:99:0,153,255	0/0:16,0:16:99:0,48,255	0/0:38,0:38:99:0,114,255	0/0:34,0:34:99:0,102,255	0/0:70,0:70:99:0,210,255	0/0:41,0:41:99:0,123,255	0/0:20,0:20:99:0,60,255	0/0:32,0:32:99:0,96,255	0/0:23,0:23:99:0,69,255	0/0:23,0:23:99:0,69,255	0/0:20,0:20:99:0,60,255	0/0:34,0:34:99:0,102,255	0/0:59,0:59:99:0,177,255	0/0:12,0:12:99:0,36,255	0/1:28,19:47:99:255,0,255	0/0:22,0:22:99:0,66,255	0/0:82,0:82:99:0,247,255	0/0:68,0:68:99:0,204,255	0/0:26,0:26:99:0,78,255	0/1:54,67:121:99:255,0,255	0/0:48,0:48:99:0,144,255	0/0:31,1:32:99:0,60,255	0/0:14,0:14:99:0,42,255	0/0:25,0:25:99:0,75,255	0/0:46,0:46:99:0,138,255	0/0:44,0:44:99:0,132,255	0/0:88,0:88:99:0,255,255	0/0:23,0:23:99:0,69,255	0/0:40,0:40:99:0,120,255	0/0:54,0:54:99:0,162,255	0/0:15,0:15:99:0,45,255	0/0:44,0:44:99:0,132,255	0/0:40,0:40:99:0,120,255	0/0:46,0:46:99:0,138,255	0/0:49,0:49:99:0,147,255	0/0:22,0:22:99:0,66,255	0/0:15,0:15:99:0,45,255	0/0:27,0:27:99:0,81,255	0/0:47,0:47:99:0,141,255	0/0:45,0:45:99:0,135,255	0/0:63,0:63:99:0,189,255	0/0:42,0:42:99:0,126,255	0/0:33,0:33:99:0,99,255	0/0:16,0:16:99:0,48,255	0/0:8,0:8:99:0,24,255
1	32118	S1_32118	T	C	20	PASS	.	GT:AD:DP:GQ:PL	0/1:10,1:11:66:3,0,255	0/0:2,0:2:79:0,6,72	0/0:16,0:16:99:0,48,255	0/0:16,0:16:99:0,48,255	0/0:10,0:10:99:0,30,255	0/0:10,0:10:99:0,30,255	0/0:5,0:5:96:0,15,180	0/0:3,0:3:88:0,9,108	0/0:12,0:12:99:0,36,255	0/0:26,0:26:99:0,78,255	0/0:16,0:16:99:0,48,255	0/0:3,0:3:88:0,9,108	0/0:24,0:24:99:0,72,255	0/0:3,0:3:88:0,9,108	0/0:11,0:11:99:0,33,255	0/0:2,0:2:79:0,6,72	0/0:6,0:6:98:0,18,216	0/0:3,0:3:88:0,9,108	0/0:6,0:6:98:0,18,216	0/0:6,0:6:98:0,18,216	0/0:10,0:10:99:0,30,255	0/0:5,0:5:96:0,15,180	0/0:6,0:6:98:0,18,216	0/0:16,0:16:99:0,48,255	0/0:13,0:13:99:0,39,255	0/0:8,0:8:99:0,24,255	0/0:5,0:5:96:0,15,180	0/0:4,0:4:94:0,12,144	0/0:7,0:7:99:0,21,252	0/0:15,0:15:99:0,45,255	0/0:10,0:10:99:0,30,255	0/1:16,2:18:98:18,0,255	./.	0/0:9,0:9:99:0,27,255	0/0:14,0:14:99:0,42,255	0/0:7,0:7:99:0,21,252	0/0:36,0:36:99:0,108,255	0/0:13,0:13:99:0,39,255	0/0:8,0:8:99:0,24,255	0/0:10,0:10:99:0,30,255	0/0:5,0:5:96:0,15,180	0/0:10,0:10:99:0,30,255	0/0:12,0:12:99:0,36,255	0/0:1,0:1:66:0,3,36	0/0:1,0:1:66:0,3,36	0/0:6,0:6:98:0,18,216	0/0:21,0:21:99:0,63,255	0/0:14,0:14:99:0,42,255	0/0:22,1:23:99:0,33,255	0/0:7,0:7:99:0,21,252	0/0:7,0:7:99:0,21,252	0/0:14,0:14:99:0,42,255	0/0:11,0:11:99:0,33,255	0/0:5,0:5:96:0,15,180	0/0:8,0:8:99:0,24,255	0/0:4,0:4:94:0,12,144	0/0:4,0:4:94:0,12,144	0/0:3,0:3:88:0,9,108	0/0:4,0:4:94:0,12,144	0/0:5,0:5:96:0,15,180	0/0:13,0:13:99:0,39,255	0/0:10,0:10:99:0,30,255	0/0:11,0:11:99:0,33,255	0/0:4,0:4:94:0,12,144	0/0:4,0:4:94:0,12,144	0/0:19,0:19:99:0,57,255	0/0:18,0:18:99:0,54,255	0/0:1,0:1:66:0,3,36	0/0:44,0:44:99:0,132,255	0/0:9,0:9:99:0,27,255	0/0:27,0:27:99:0,81,255	0/0:4,0:4:94:0,12,144	0/0:13,0:13:99:0,39,255	0/0:5,0:5:96:0,15,180	0/0:6,0:6:98:0,18,216	0/0:32,0:32:99:0,96,255	0/0:17,0:17:99:0,51,255	0/0:15,0:15:99:0,45,255	0/0:6,0:6:98:0,18,216	0/0:5,0:5:96:0,15,180	0/0:1,0:1:66:0,3,36	0/0:11,0:11:99:0,33,255	0/0:10,0:10:99:0,30,255	0/0:15,0:15:99:0,45,255	./.	0/0:4,0:4:94:0,12,144	0/0:13,0:13:99:0,39,255	0/0:9,0:9:99:0,27,255	0/0:10,0:10:99:0,30,255	0/0:22,0:22:99:0,66,255	0/0:9,0:9:99:0,27,255	0/0:6,0:6:98:0,18,216	0/0:16,0:16:99:0,48,255	./.
1	32231	S1_32231	G	C	20	PASS	.	GT:AD:DP:GQ:PL	./.	1/1:0,12:12:99:255,36,0	0/0:21,0:21:99:0,63,255	./.	1/1:0,32:32:99:255,96,0	0/0:18,0:18:99:0,54,255	./.	0/0:12,0:12:99:0,36,255	./.	1/1:0,44:44:99:255,132,0	./.	0/0:8,0:8:99:0,24,255	0/0:82,0:82:99:0,247,255	./.	1/1:0,11:11:99:255,33,0	0/0:2,0:2:79:0,6,72	1/1:0,23:23:99:255,69,0	0/0:10,0:10:99:0,30,255	0/0:25,0:25:99:0,75,255	./.	./.	./.	0/0:15,0:15:99:0,45,255	0/0:24,0:24:99:0,72,255	0/0:25,0:25:99:0,75,255	0/0:20,0:20:99:0,60,255	./.	./.	0/0:16,0:16:99:0,48,255	./.	1/1:0,20:20:99:255,60,0	0/0:33,0:33:99:0,99,255	1/1:0,2:2:79:72,6,0	0/0:9,0:9:99:0,27,255	./.	./.	0/1:20,38:58:99:255,0,255	0/0:31,0:31:99:0,93,255	./.	./.	0/0:5,0:5:96:0,15,180	./.	1/1:0,22:22:99:255,66,0	0/0:7,0:7:99:0,21,252	0/0:10,0:10:99:0,30,255	./.	0/0:19,0:19:99:0,57,255	./.	0/0:25,0:25:99:0,75,255	0/0:1,0:1:66:0,3,36	0/0:9,0:9:99:0,27,255	0/0:25,0:25:99:0,75,255	./.	0/1:15,24:39:99:255,0,255	0/0:19,0:19:99:0,57,255	0/0:13,0:13:99:0,39,255	./.	0/0:12,0:12:99:0,36,255	./.	./.	./.	1/1:0,15:15:99:255,45,0	./.	1/1:0,16:16:99:255,48,0	./.	./.	0/0:28,0:28:99:0,84,255	0/0:5,0:5:96:0,15,180	./.	1/1:0,18:18:99:255,54,0	0/0:27,0:27:99:0,81,255	0/0:8,0:8:99:0,24,255	0/0:21,0:21:99:0,63,255	./.	./.	1/1:0,42:42:99:255,126,0	1/1:0,14:14:99:255,42,0	0/0:19,0:19:99:0,57,255	./.	1/1:0,13:13:99:255,39,0	0/0:39,0:39:99:0,117,255	./.	0/0:24,0:24:99:0,72,255	./.	0/0:6,0:6:98:0,18,216	0/0:9,0:9:99:0,27,255	./.	0/0:19,0:19:99:0,57,255	0/1:8,5:13:99:141,0,249	./.	0/0:21,0:21:99:0,63,255	0/0:5,0:5:96:0,15,180	./.	0/1:3,6:9:99:189,0,81
1	32354	S1_32354	C	T	20	PASS	.	GT:AD:DP:GQ:PL	./.	./.	0/0:1,0:1:66:0,3,36	./.	./.	./.	./.	./.	./.	./.	./.	./.	./.	./.	./.	./.	./.	1/1:0,1:1:66:36,3,0	./.	./.	0/0:1,0:1:66:0,3,36	./.	./.	./.	0/1:1,1:2:99:30,0,30	./.	./.	1/1:0,1:1:66:36,3,0	0/0:1,0:1:66:0,3,36	1/1:0,1:1:66:36,3,0	./.	./.	0/0:1,0:1:66:0,3,36	./.	./.	./.	0/0:1,0:1:66:0,3,36	0/0:1,0:1:66:0,3,36	./.	./.	./.	./.	./.	./.	./.	0/0:1,0:1:66:0,3,36	./.	./.	./.	./.	./.	./.	./.	./.	./.	./.	./.	./.	./.	./.	./.	0/0:1,0:1:66:0,3,36	./.	./.	0/0:1,0:1:66:0,3,36	./.	./.	./.	1/1:0,2:2:79:72,6,0	./.	./.	./.	./.	./.	./.	./.	./.	./.	./.	1/1:0,1:1:66:36,3,0	./.	./.	./.	./.	./.	./.	./.	./.	./.	./.	./.	./.	./.	./.
1	32434	S1_32434	C	A	20	PASS	.	GT:AD:DP:GQ:PL	0/0:13,0:13:99:0,39,255	0/0:8,0:8:99:0,24,255	0/0:23,0:23:99:0,69,255	0/0:20,0:20:99:0,60,255	0/0:17,0:17:99:0,51,255	0/1:7,15:22:99:255,0,186	0/0:11,0:11:99:0,33,255	0/0:8,0:8:99:0,24,255	0/0:16,0:16:99:0,48,255	0/0:37,0:37:99:0,111,255	0/0:27,0:27:99:0,81,255	0/0:16,0:16:99:0,48,255	0/0:44,0:44:99:0,132,255	0/0:10,0:10:99:0,30,255	0/0:20,0:20:99:0,60,255	0/0:3,0:3:88:0,9,108	0/0:16,0:16:99:0,48,255	0/0:3,0:3:88:0,9,108	0/0:20,0:20:99:0,60,255	0/0:10,0:10:99:0,30,255	0/0:15,0:15:99:0,45,255	0/0:15,0:15:99:0,45,255	0/0:12,0:12:99:0,36,255	0/0:17,0:17:99:0,51,255	0/0:24,0:24:99:0,72,255	0/0:18,0:18:99:0,54,255	0/1:6,3:9:99:81,0,189	0/0:24,0:24:99:0,72,255	0/0:9,0:9:99:0,27,255	0/0:23,0:23:99:0,69,255	0/0:18,0:18:99:0,54,255	0/0:40,0:40:99:0,120,255	./.	0/0:14,0:14:99:0,42,255	0/0:23,0:23:99:0,69,255	0/0:14,0:14:99:0,42,255	0/0:34,0:34:99:0,102,255	0/0:12,0:12:99:0,36,255	0/0:12,0:12:99:0,36,255	0/0:12,0:12:99:0,36,255	0/0:5,0:5:96:0,15,180	0/0:14,0:14:99:0,42,255	0/0:19,0:19:99:0,57,255	0/0:9,0:9:99:0,27,255	0/0:3,0:3:88:0,9,108	0/1:8,4:12:99:108,0,252	0/0:18,0:18:99:0,54,255	0/0:17,0:17:99:0,51,255	0/0:16,0:16:99:0,48,255	0/0:22,0:22:99:0,66,255	0/0:9,0:9:99:0,27,255	0/0:19,0:19:99:0,57,255	0/0:16,0:16:99:0,48,255	0/0:20,0:20:99:0,60,255	0/0:18,0:18:99:0,54,255	0/0:14,0:14:99:0,42,255	0/0:12,0:12:99:0,36,255	0/0:14,0:14:99:0,42,255	0/0:12,0:12:99:0,36,255	0/1:2,5:7:99:159,0,51	0/0:28,0:28:99:0,84,255	0/0:22,0:22:99:0,66,255	0/0:13,0:13:99:0,39,255	0/0:5,0:5:96:0,15,180	0/1:6,8:14:99:246,0,174	0/0:27,0:27:99:0,81,255	0/0:22,0:22:99:0,66,255	0/1:6,7:13:99:213,0,177	0/0:47,0:47:99:0,141,255	0/0:18,0:18:99:0,54,255	0/0:17,0:17:99:0,51,255	0/0:9,0:9:99:0,27,255	0/0:15,0:15:99:0,45,255	0/1:10,10:20:99:255,0,255	0/0:13,0:13:99:0,39,255	0/0:36,0:36:99:0,108,255	0/0:9,0:9:99:0,27,255	0/0:19,0:19:99:0,57,255	0/0:12,0:12:99:0,36,255	0/0:10,0:10:99:0,30,255	0/0:18,0:18:99:0,54,255	0/0:20,0:20:99:0,60,255	0/1:8,12:20:99:255,0,228	0/0:12,0:12:99:0,36,255	0/0:4,0:4:94:0,12,144	0/0:6,0:6:98:0,18,216	0/0:17,0:17:99:0,51,255	0/0:6,0:6:98:0,18,216	0/0:13,0:13:99:0,39,255	0/0:22,0:22:99:0,66,255	0/0:13,0:13:99:0,39,255	0/0:16,0:16:99:0,48,255	0/0:7,0:7:99:0,21,252	0/0:7,0:7:99:0,21,252
1	32618	S1_32618	T	A	20	PASS	.	GT:AD:DP:GQ:PL	0/0:13,0:13:99:0,39,255	./.	0/0:21,0:21:99:0,63,255	./.	./.	./.	./.	./.	./.	0/0:36,0:36:99:0,108,255	0/0:31,0:31:99:0,93,255	./.	0/0:30,0:30:99:0,90,255	./.	0/0:20,0:20:99:0,60,255	./.	./.	0/0:3,0:3:88:0,9,108	./.	./.	./.	./.	./.	./.	0/0:48,0:48:99:0,144,255	./.	./.	0/0:31,0:31:99:0,93,255	./.	./.	./.	./.	./.	0/0:18,0:18:99:0,54,255	./.	./.	./.	./.	0/0:11,0:11:99:0,33,255	0/0:18,0:18:99:0,54,255	./.	./.	./.	./.	./.	./.	./.	./.	0/0:1,0:1:66:0,3,36	./.	./.	./.	./.	./.	./.	./.	./.	./.	./.	./.	./.	./.	./.	./.	./.	./.	./.	./.	0/0:45,0:45:99:0,135,255	./.	0/0:26,0:26:99:0,78,255	0/0:14,0:14:99:0,42,255	./.	./.	0/0:34,0:34:99:0,102,255	0/0:40,0:40:99:0,120,255	./.	./.	./.	0/0:17,0:17:99:0,51,255	./.	0/0:4,0:4:94:0,12,144	./.	./.	0/1:12,5:17:99:129,0,255	./.	./.	./.	./.	0/0:21,0:21:99:0,63,255	./.	0/0:27,0:27:99:0,81,255	./.	./.
1	33250	S1_33250	A	G	20	PASS	.	GT:AD:DP:GQ:PL	0/0:2,0:2:79:0,6,72	0/0:1,0:1:66:0,3,36	0/0:6,0:6:98:0,18,216	./.	0/0:13,0:13:99:0,39,255	./.	0/0:4,0:4:94:0,12,144	0/0:1,0:1:66:0,3,36	./.	./.	0/0:6,0:6:98:0,18,216	0/0:7,0:7:99:0,21,252	./.	0/0:1,0:1:66:0,3,36	0/0:5,0:5:96:0,15,180	./.	0/0:5,0:5:96:0,15,180	0/0:5,0:5:96:0,15,180	0/0:12,0:12:99:0,36,255	0/0:1,0:1:66:0,3,36	0/0:9,0:9:99:0,27,255	./.	./.	0/0:4,0:4:94:0,12,144	./.	./.	0/0:4,0:4:94:0,12,144	0/0:5,0:5:96:0,15,180	./.	0/0:4,0:4:94:0,12,144	./.	./.	./.	./.	./.	0/0:2,0:2:79:0,6,72	0/0:6,0:6:98:0,18,216	./.	0/0:5,0:5:96:0,15,180	0/0:5,0:5:96:0,15,180	./.	0/0:6,0:6:98:0,18,216	./.	./.	./.	0/0:3,0:3:88:0,9,108	./.	./.	./.	0/0:6,0:6:98:0,18,216	./.	0/0:3,0:3:88:0,9,108	0/0:5,0:5:96:0,15,180	./.	0/0:4,0:4:94:0,12,144	0/0:2,0:2:79:0,6,72	0/0:1,0:1:66:0,3,36	./.	./.	0/0:3,0:3:88:0,9,108	0/0:6,0:6:98:0,18,216	0/0:3,0:3:88:0,9,108	0/0:2,0:2:79:0,6,72	0/0:4,0:4:94:0,12,144	0/0:1,0:1:66:0,3,36	1/1:0,7:7:99:252,21,0	0/0:5,0:5:96:0,15,180	./.	0/0:23,0:23:99:0,69,255	0/0:7,0:7:99:0,21,252	./.	./.	./.	0/0:3,0:3:88:0,9,108	0/0:8,0:8:99:0,24,255	./.	./.	0/0:13,0:13:99:0,39,255	./.	./.	./.	./.	./.	0/0:1,0:1:66:0,3,36	./.	./.	0/0:8,0:8:99:0,24,255	./.	./.	0/0:6,0:6:98:0,18,216	0/0:7,0:7:99:0,21,252	0/0:9,0:9:99:0,27,255	./.	0/0:4,0:4:94:0,12,144
1	33325	S1_33325	A	G	20	PASS	.	GT:AD:DP:GQ:PL	./.	./.	./.	0/0:1,0:1:66:0,3,36	./.	./.	./.	./.	0/0:1,0:1:66:0,3,36	./.	./.	./.	./.	./.	./.	./.	./.	./.	0/0:1,0:1:66:0,3,36	./.	./.	./.	./.	0/0:1,0:1:66:0,3,36	./.	./.	./.	./.	./.	./.	./.	./.	./.	./.	./.	0/0:1,0:1:66:0,3,36	0/0:1,0:1:66:0,3,36	./.	./.	./.	./.	./.	./.	./.	./.	./.	./.	./.	1/1:0,1:1:66:36,3,0	./.	./.	./.	./.	./.	./.	./.	./.	./.	./.	./.	1/1:0,1:1:66:36,3,0	./.	./.	./.	./.	./.	./.	./.	./.	./.	./.	./.	./.	./.	./.	0/0:1,0:1:66:0,3,36	./.	./.	./.	./.	./.	0/0:1,0:1:66:0,3,36	./.	./.	./.	./.	1/1:0,1:1:66:36,3,0	./.	./.	./.	./.	./.	0/0:1,0:1:66:0,3,36	./.
1	33561	S1_33561	T	C	20	PASS	.	GT:AD:DP:GQ:PL	0/0:19,0:19:99:0,57,255	0/0:2,0:2:79:0,6,72	./.	0/0:40,0:40:99:0,120,255	0/0:11,0:11:99:0,33,255	0/0:43,0:43:99:0,129,255	0/1:9,8:17:99:237,0,255	0/0:17,0:17:99:0,51,255	0/0:50,0:50:99:0,150,255	0/0:21,0:21:99:0,63,255	0/0:38,0:38:99:0,114,255	0/0:6,0:6:98:0,18,216	0/0:17,0:17:99:0,51,255	0/0:3,0:3:88:0,9,108	0/1:14,8:22:99:222,0,255	0/0:2,0:2:79:0,6,72	0/0:20,0:20:99:0,60,255	0/1:9,5:14:99:138,0,255	0/0:18,0:18:99:0,54,255	0/1:8,10:18:99:255,0,234	0/0:29,0:29:99:0,87,255	0/0:12,0:12:99:0,36,255	0/0:9,0:9:99:0,27,255	0/0:9,0:9:99:0,27,255	0/0:38,0:38:99:0,114,255	0/0:12,0:12:99:0,36,255	0/0:10,0:10:99:0,30,255	0/0:37,0:37:99:0,111,255	0/1:13,14:27:99:255,0,255	0/0:20,0:20:99:0,60,255	0/0:10,0:10:99:0,30,255	0/0:29,0:29:99:0,87,255	0/0:1,0:1:66:0,3,36	0/0:16,0:16:99:0,48,255	0/0:25,0:25:99:0,75,255	0/0:10,0:10:99:0,30,255	0/0:52,0:52:99:0,156,255	0/0:10,0:10:99:0,30,255	0/0:19,0:19:99:0,57,255	0/0:12,0:12:99:0,36,255	0/0:6,0:6:98:0,18,216	0/1:13,11:24:99:255,0,255	0/0:1,0:1:66:0,3,36	0/0:6,0:6:98:0,18,216	0/0:8,0:8:99:0,24,255	0/0:9,0:9:99:0,27,255	0/0:14,0:14:99:0,42,255	0/0:10,0:10:99:0,30,255	0/0:18,0:18:99:0,54,255	1/1:0,14:14:99:255,42,0	0/0:7,0:7:99:0,21,252	0/0:11,0:11:99:0,33,255	0/0:19,0:19:99:0,57,255	0/0:24,0:24:99:0,72,255	0/0:1,0:1:66:0,3,36	0/0:14,0:14:99:0,42,255	0/0:30,0:30:99:0,90,255	0/1:6,9:15:99:255,0,171	0/0:7,0:7:99:0,21,252	0/0:20,0:20:99:0,60,255	0/0:32,0:32:99:0,96,255	0/0:15,0:15:99:0,45,255	0/0:19,0:19:99:0,57,255	1/1:0,5:5:96:180,15,0	0/0:15,0:15:99:0,45,255	0/1:33,36:69:99:255,0,255	0/0:8,0:8:99:0,24,255	0/0:5,0:5:96:0,15,180	0/1:49,36:85:99:255,0,255	0/0:12,0:12:99:0,36,255	0/0:16,0:16:99:0,48,255	0/1:9,6:15:99:171,0,255	0/0:8,0:8:99:0,24,255	0/0:20,0:20:99:0,60,255	0/0:14,0:14:99:0,42,255	0/0:54,0:54:99:0,162,255	./.	0/0:14,0:14:99:0,42,255	0/0:8,0:8:99:0,24,255	0/1:8,8:16:99:240,0,240	0/0:20,0:20:99:0,60,255	0/0:12,0:12:99:0,36,255	0/1:8,5:13:99:141,0,249	0/0:24,0:24:99:0,72,255	0/0:5,0:5:96:0,15,180	0/0:3,0:3:88:0,9,108	0/0:41,0:41:99:0,123,255	0/0:8,0:8:99:0,24,255	0/0:20,0:20:99:0,60,255	0/0:24,0:24:99:0,72,255	0/1:13,2:15:99:27,0,255	0/0:19,0:19:99:0,57,255	0/0:9,0:9:99:0,27,255	0/0:5,0:5:96:0,15,180
1	33635	S1_33635	C	T	20	PASS	.	GT:AD:DP:GQ:PL	0/0:9,0:9:99:0,27,255	0/0:8,0:8:99:0,24,255	0/0:22,0:22:99:0,66,255	0/0:9,0:9:99:0,27,255	0/0:29,0:29:99:0,87,255	0/0:21,0:21:99:0,63,255	0/0:6,0:6:98:0,18,216	0/0:17,0:17:99:0,51,255	0/0:23,0:23:99:0,69,255	0/0:14,0:14:99:0,42,255	0/0:19,0:19:99:0,57,255	0/0:15,0:15:99:0,45,255	0/0:46,0:46:99:0,138,255	0/0:5,0:5:96:0,15,180	0/0:5,0:5:96:0,15,180	0/0:2,0:2:79:0,6,72	0/0:3,0:3:88:0,9,108	0/1:2,7:9:99:225,0,45	./.	0/0:14,0:14:99:0,42,255	0/0:22,0:22:99:0,66,255	0/0:6,0:6:98:0,18,216	0/0:2,0:2:79:0,6,72	0/0:13,0:13:99:0,39,255	0/0:27,0:27:99:0,81,255	0/0:18,0:18:99:0,54,255	0/0:2,0:2:79:0,6,72	0/0:7,0:7:99:0,21,252	0/0:13,0:13:99:0,39,255	0/0:7,0:7:99:0,21,252	0/1:5,9:14:99:255,0,138	0/0:36,0:36:99:0,108,255	0/0:1,0:1:66:0,3,36	0/0:18,0:18:99:0,54,255	0/0:4,0:4:94:0,12,144	0/0:5,0:5:96:0,15,180	0/0:35,0:35:99:0,105,255	0/0:13,0:13:99:0,39,255	0/0:5,0:5:96:0,15,180	0/0:10,0:10:99:0,30,255	0/0:2,0:2:79:0,6,72	0/0:15,0:15:99:0,45,255	0/1:2,5:7:99:159,0,51	0/0:3,0:3:88:0,9,108	0/0:3,0:3:88:0,9,108	0/0:15,0:15:99:0,45,255	0/0:9,0:9:99:0,27,255	0/0:10,0:10:99:0,30,255	0/0:15,0:15:99:0,45,255	0/0:3,0:3:88:0,9,108	0/0:1,0:1:66:0,3,36	0/0:8,0:8:99:0,24,255	0/0:9,0:9:99:0,27,255	0/0:17,0:17:99:0,51,255	0/0:9,0:9:99:0,27,255	0/0:21,0:21:99:0,63,255	0/0:8,0:8:99:0,24,255	0/0:3,0:3:88:0,9,108	0/0:7,0:7:99:0,21,252	0/0:6,0:6:98:0,18,216	0/0:15,0:15:99:0,45,255	0/0:12,0:12:99:0,36,255	0/0:12,0:12:99:0,36,255	0/0:13,0:13:99:0,39,255	0/0:12,0:12:99:0,36,255	0/0:18,0:18:99:0,54,255	0/0:15,0:15:99:0,45,255	0/0:5,0:5:96:0,15,180	0/0:19,0:19:99:0,57,255	0/0:18,0:18:99:0,54,255	0/0:17,0:17:99:0,51,255	0/0:4,0:4:94:0,12,144	0/0:14,0:14:99:0,42,255	0/0:21,0:21:99:0,63,255	0/0:5,0:5:96:0,15,180	0/0:14,0:14:99:0,42,255	0/1:1,5:6:98:162,0,18	0/0:17,0:17:99:0,51,255	0/0:10,0:10:99:0,30,255	0/0:5,0:5:96:0,15,180	0/0:14,0:14:99:0,42,255	0/0:6,0:6:98:0,18,216	0/0:14,0:14:99:0,42,255	0/0:7,0:7:99:0,21,252	0/0:7,0:7:99:0,21,252	0/0:5,0:5:96:0,15,180	0/0:13,0:13:99:0,39,255	0/0:8,0:8:99:0,24,255	0/0:13,0:13:99:0,39,255	0/1:10,5:15:99:135,0,255	0/0:14,0:14:99:0,42,255	0/0:9,0:9:99:0,27,255	0/0:6,0:6:98:0,18,216	0/0:4,0:4:94:0,12,144
1	33731	S1_33731	G	A	20	PASS	.	GT:AD:DP:GQ:PL	0/0:9,0:9:99:0,27,255	0/1:8,11:19:99:255,0,231	1/1:0,26:26:99:255,78,0	./.	1/1:0,26:26:99:255,78,0	./.	./.	./.	0/0:29,0:29:99:0,87,255	./.	0/0:34,0:34:99:0,102,255	0/0:16,0:16:99:0,48,255	0/0:38,0:38:99:0,114,255	./.	./.	0/0:7,0:7:99:0,21,252	1/1:0,25:25:99:255,75,0	./.	1/1:0,27:27:99:255,81,0	./.	0/0:30,0:30:99:0,90,255	./.	0/0:15,0:15:99:0,45,255	0/0:22,0:22:99:0,66,255	./.	0/0:24,0:24:99:0,72,255	1/1:0,13:13:99:255,39,0	0/0:28,0:28:99:0,84,255	1/1:0,22:22:99:255,66,0	./.	./.	0/1:33,32:65:99:255,0,255	0/1:2,2:4:99:60,0,60	0/0:21,0:21:99:0,63,255	0/0:26,0:26:99:0,78,255	0/0:5,0:5:96:0,15,180	./.	1/1:0,22:22:99:255,66,0	0/0:26,0:26:99:0,78,255	0/0:24,0:24:99:0,72,255	0/0:13,0:13:99:0,39,255	./.	./.	./.	./.	0/0:21,0:21:99:0,63,255	1/1:0,19:19:99:255,57,0	1/1:0,22:22:99:255,66,0	1/1:0,30:30:99:255,90,0	1/1:0,23:23:99:255,69,0	0/0:9,0:9:99:0,27,255	0/0:20,0:20:99:0,60,255	./.	./.	1/1:0,22:22:99:255,66,0	0/0:9,0:9:99:0,27,255	0/0:29,0:29:99:0,87,255	0/0:1,0:1:66:0,3,36	0/0:12,0:12:99:0,36,255	0/0:15,0:15:99:0,45,255	0/0:25,0:25:99:0,75,255	1/1:0,20:20:99:255,60,0	0/0:18,0:18:99:0,54,255	0/0:10,0:10:99:0,30,255	0/0:17,0:17:99:0,51,255	./.	0/0:20,0:20:99:0,60,255	./.	0/0:48,0:48:99:0,144,255	0/0:27,2:29:97:0,15,255	./.	./.	0/0:21,0:21:99:0,63,255	0/0:14,0:14:99:0,42,255	0/0:11,0:11:99:0,33,255	./.	./.	./.	0/0:18,0:18:99:0,54,255	0/0:16,0:16:99:0,48,255	1/1:0,19:19:99:255,57,0	./.	./.	./.	1/1:0,11:11:99:255,33,0	0/0:6,0:6:98:0,18,216	1/1:0,13:13:99:255,39,0	1/1:0,22:22:99:255,66,0	0/0:19,0:19:99:0,57,255	0/0:20,0:20:99:0,60,255	0/0:23,0:23:99:0,69,255	0/0:26,0:26:99:0,78,255	./.	0/0:4,0:4:94:0,12,144
1	33823	S1_33823	A	G	20	PASS	.	GT:AD:DP:GQ:PL	./.	0/0:1,0:1:66:0,3,36	0/0:7,0:7:99:0,21,252	./.	0/0:2,0:2:79:0,6,72	0/0:1,0:1:66:0,3,36	./.	1/1:0,2:2:79:72,6,0	0/1:1,3:4:99:96,0,24	0/0:2,0:2:79:0,6,72	0/0:2,0:2:79:0,6,72	0/0:2,0:2:79:0,6,72	0/1:3,5:8:99:156,0,84	1/1:0,1:1:66:36,3,0	0/0:4,0:4:94:0,12,144	./.	0/0:2,0:2:79:0,6,72	./.	1/1:0,4:4:94:144,12,0	0/1:2,1:3:99:27,0,63	0/0:2,0:2:79:0,6,72	1/1:0,4:4:94:144,12,0	./.	./.	0/1:2,3:5:99:93,0,57	0/0:2,0:2:79:0,6,72	./.	./.	1/1:0,1:1:66:36,3,0	1/1:0,4:4:94:144,12,0	0/0:1,0:1:66:0,3,36	0/0:3,0:3:88:0,9,108	./.	./.	0/1:1,4:5:99:129,0,21	1/1:0,1:1:66:36,3,0	0/0:8,0:8:99:0,24,255	0/1:1,1:2:99:30,0,30	./.	1/1:0,1:1:66:36,3,0	./.	0/1:2,3:5:99:93,0,57	0/0:3,0:3:88:0,9,108	1/1:0,1:1:66:36,3,0	./.	./.	0/0:3,0:3:88:0,9,108	0/0:1,0:1:66:0,3,36	0/0:3,0:3:88:0,9,108	0/1:1,1:2:99:30,0,30	./.	0/0:1,0:1:66:0,3,36	1/1:0,1:1:66:36,3,0	0/0:7,0:7:99:0,21,252	0/1:1,3:4:99:96,0,24	0/0:3,0:3:88:0,9,108	0/1:2,2:4:99:60,0,60	./.	0/0:1,0:1:66:0,3,36	./.	0/0:2,0:2:79:0,6,72	0/0:2,0:2:79:0,6,72	0/1:1,1:2:99:30,0,30	0/0:2,0:2:79:0,6,72	./.	0/0:4,0:4:94:0,12,144	0/0:6,0:6:98:0,18,216	./.	0/0:10,0:10:99:0,30,255	1/1:0,2:2:79:72,6,0	0/0:4,0:4:94:0,12,144	0/0:2,0:2:79:0,6,72	0/0:3,0:3:88:0,9,108	0/0:2,0:2:79:0,6,72	./.	1/1:0,1:1:66:36,3,0	./.	0/0:2,0:2:79:0,6,72	0/0:1,0:1:66:0,3,36	0/1:2,1:3:99:27,0,63	./.	1/1:0,1:1:66:36,3,0	0/0:4,0:4:94:0,12,144	1/1:0,1:1:66:36,3,0	./.	0/0:1,0:1:66:0,3,36	0/0:3,0:3:88:0,9,108	0/0:3,0:3:88:0,9,108	0/0:1,0:1:66:0,3,36	0/0:1,0:1:66:0,3,36	0/1:1,2:3:99:63,0,27	0/0:1,0:1:66:0,3,36	./.	./.
1	34054	S1_34054	C	T	20	PASS	.	GT:AD:DP:GQ:PL	./.	0/0:1,0:1:66:0,3,36	0/0:2,0:2:79:0,6,72	1/1:0,3:3:88:108,9,0	./.	0/0:3,0:3:88:0,9,108	./.	./.	./.	./.	./.	1/1:0,2:2:79:72,6,0	./.	./.	1/1:0,1:1:66:36,3,0	./.	0/0:1,0:1:66:0,3,36	./.	0/0:1,0:1:66:0,3,36	1/1:0,1:1:66:36,3,0	0/0:1,0:1:66:0,3,36	./.	./.	1/1:0,1:1:66:36,3,0	0/0:1,0:1:66:0,3,36	0/0:3,0:3:88:0,9,108	./.	0/0:2,0:2:79:0,6,72	./.	0/0:1,0:1:66:0,3,36	./.	0/0:3,0:3:88:0,9,108	./.	./.	0/0:1,0:1:66:0,3,36	0/0:1,0:1:66:0,3,36	0/1:1,1:2:99:30,0,30	./.	0/0:1,0:1:66:0,3,36	0/0:1,0:1:66:0,3,36	./.	./.	0/0:2,0:2:79:0,6,72	./.	./.	./.	0/0:1,0:1:66:0,3,36	./.	0/0:1,0:1:66:0,3,36	0/1:1,1:2:99:30,0,30	./.	./.	0/0:1,0:1:66:0,3,36	1/1:0,2:2:79:72,6,0	./.	0/0:2,0:2:79:0,6,72	./.	./.	./.	./.	0/0:3,0:3:88:0,9,108	1/1:0,1:1:66:36,3,0	0/0:1,0:1:66:0,3,36	0/0:1,0:1:66:0,3,36	0/0:4,0:4:94:0,12,144	1/1:0,3:3:88:108,9,0	0/0:1,0:1:66:0,3,36	./.	./.	1/1:0,1:1:66:36,3,0	./.	./.	./.	0/0:1,0:1:66:0,3,36	0/0:1,0:1:66:0,3,36	0/0:2,0:2:79:0,6,72	0/0:1,0:1:66:0,3,36	0/0:2,0:2:79:0,6,72	./.	./.	./.	./.	./.	./.	./.	0/0:1,0:1:66:0,3,36	./.	0/0:1,0:1:66:0,3,36	./.	0/0:1,0:1:66:0,3,36	0/0:2,0:2:79:0,6,72	0/0:4,0:4:94:0,12,144	0/0:2,0:2:79:0,6,72	./.
1	34115	S1_34115	T	G	20	PASS	.	GT:AD:DP:GQ:PL	./.	./.	1/1:0,1:1:66:36,3,0	1/1:0,1:1:66:36,3,0	./.	./.	./.	./.	0/0:1,0:1:66:0,3,36	0/0:1,0:1:66:0,3,36	0/0:1,0:1:66:0,3,36	0/0:1,0:1:66:0,3,36	0/0:1,0:1:66:0,3,36	./.	0/0:1,0:1:66:0,3,36	./.	./.	0/0:1,0:1:66:0,3,36	./.	./.	./.	./.	./.	./.	./.	./.	./.	1/1:0,1:1:66:36,3,0	0/0:1,0:1:66:0,3,36	./.	./.	./.	./.	./.	./.	./.	0/0:1,0:1:66:0,3,36	./.	./.	1/1:0,1:1:66:36,3,0	1/1:0,1:1:66:36,3,0	./.	0/0:1,0:1:66:0,3,36	./.	./.	./.	./.	./.	0/0:1,0:1:66:0,3,36	1/1:0,1:1:66:36,3,0	./.	0/0:2,0:2:79:0,6,72	./.	0/0:1,0:1:66:0,3,36	1/1:0,1:1:66:36,3,0	./.	./.	./.	./.	./.	./.	0/0:1,0:1:66:0,3,36	./.	./.	./.	./.	./.	./.	0/0:1,0:1:66:0,3,36	./.	0/0:2,0:2:79:0,6,72	./.	0/0:1,0:1:66:0,3,36	0/0:1,0:1:66:0,3,36	./.	./.	./.	./.	./.	./.	./.	./.	0/0:1,0:1:66:0,3,36	0/0:3,0:3:88:0,9,108	./.	./.	./.	./.	./.	./.	./.	./.	./.	./.
1	34217	S1_34217	A	T	20	PASS	.	GT:AD:DP:GQ:PL	./.	./.	0/0:14,0:14:99:0,42,255	./.	0/0:8,0:8:99:0,24,255	0/0:9,0:9:99:0,27,255	0/0:4,0:4:94:0,12,144	./.	./.	0/0:11,0:11:99:0,33,255	./.	0/1:4,9:13:99:255,0,105	1/1:0,17:17:99:255,51,0	./.	0/0:4,0:4:94:0,12,144	0/1:4,4:8:99:120,0,120	1/1:0,9:9:99:255,27,0	./.	./.	0/0:3,0:3:88:0,9,108	./.	./.	./.	1/1:0,11:11:99:255,33,0	./.	./.	1/1:0,5:5:96:180,15,0	./.	./.	./.	0/0:16,0:16:99:0,48,255	1/1:0,16:16:99:255,48,0	1/1:0,3:3:88:108,9,0	1/1:0,9:9:99:255,27,0	./.	./.	0/0:15,0:15:99:0,45,255	./.	./.	./.	0/1:3,5:8:99:156,0,84	0/0:12,0:12:99:0,36,255	./.	0/0:5,0:5:96:0,15,180	./.	./.	./.	1/1:0,7:7:99:252,21,0	./.	1/1:0,5:5:96:180,15,0	0/1:6,4:10:99:114,0,186	./.	./.	0/0:11,0:11:99:0,33,255	./.	0/0:2,0:2:79:0,6,72	./.	0/0:6,0:6:98:0,18,216	./.	./.	./.	0/0:8,0:8:99:0,24,255	./.	1/1:0,7:7:99:252,21,0	./.	0/0:15,0:15:99:0,45,255	1/1:0,9:9:99:255,27,0	./.	1/1:0,23:23:99:255,69,0	./.	0/0:20,0:20:99:0,60,255	./.	1/1:0,7:7:99:252,21,0	./.	./.	./.	./.	./.	0/1:2,4:6:99:126,0,54	0/0:7,0:7:99:0,21,252	0/0:9,0:9:99:0,27,255	1/1:0,6:6:98:216,18,0	0/0:6,0:6:98:0,18,216	./.	./.	./.	1/1:0,14:14:99:255,42,0	./.	0/0:3,0:3:88:0,9,108	1/1:0,8:8:99:255,24,0	./.	./.	./.	0/0:6,0:6:98:0,18,216
1	34358	S1_34358	C	A	20	PASS	.	GT:AD:DP:GQ:PL	./.	./.	./.	./.	1/1:0,1:1:66:36,3,0	./.	./.	./.	./.	0/0:2,0:2:79:0,6,72	./.	1/1:0,1:1:66:36,3,0	./.	./.	./.	./.	0/0:2,0:2:79:0,6,72	./.	./.	./.	./.	1/1:0,1:1:66:36,3,0	./.	./.	./.	./.	./.	./.	./.	./.	0/0:1,0:1:66:0,3,36	./.	./.	./.	./.	./.	0/0:1,0:1:66:0,3,36	./.	./.	./.	./.	./.	./.	./.	./.	./.	./.	1/1:0,1:1:66:36,3,0	./.	./.	./.	./.	./.	./.	./.	./.	./.	./.	./.	0/0:1,0:1:66:0,3,36	./.	./.	./.	./.	./.	./.	./.	./.	./.	./.	./.	./.	./.	./.	./.	0/0:2,0:2:79:0,6,72	./.	./.	./.	./.	./.	./.	./.	./.	./.	./.	1/1:0,1:1:66:36,3,0	./.	./.	./.	./.	./.	0/0:1,0:1:66:0,3,36	./.
1	34442	S1_34442	A	G	20	PASS	.	GT:AD:DP:GQ:PL	0/0:17,0:17:99:0,51,255	0/0:11,0:11:99:0,33,255	0/0:13,0:13:99:0,39,255	0/0:25,0:25:99:0,75,255	0/0:23,0:23:99:0,69,255	0/0:27,0:27:99:0,81,255	0/0:10,0:10:99:0,30,255	0/0:21,0:21:99:0,63,255	0/0:39,0:39:99:0,117,255	0/0:24,0:24:99:0,72,255	0/0:20,1:21:99:0,28,255	0/0:11,0:11:99:0,33,255	0/0:22,0:22:99:0,66,255	0/0:5,0:5:96:0,15,180	0/0:19,0:19:99:0,57,255	0/0:14,0:14:99:0,42,255	0/0:11,0:11:99:0,33,255	0/1:8,1:9:88:9,0,255	0/0:36,0:36:99:0,108,255	0/0:13,0:13:99:0,39,255	0/0:25,0:25:99:0,75,255	0/0:18,0:18:99:0,54,255	0/0:9,0:9:99:0,27,255	0/0:22,0:22:99:0,66,255	0/0:11,0:11:99:0,33,255	0/0:17,0:17:99:0,51,255	0/0:3,0:3:88:0,9,108	0/0:27,0:27:99:0,81,255	0/0:15,0:15:99:0,45,255	0/0:35,0:35:99:0,105,255	0/0:7,0:7:99:0,21,252	0/0:51,0:51:99:0,153,255	./.	0/0:11,0:11:99:0,33,255	0/0:28,0:28:99:0,84,255	0/0:10,0:10:99:0,30,255	0/0:28,0:28:99:0,84,255	0/0:8,0:8:99:0,24,255	0/0:18,0:18:99:0,54,255	0/0:24,0:24:99:0,72,255	0/0:18,0:18:99:0,54,255	0/0:22,0:22:99:0,66,255	0/0:17,0:17:99:0,51,255	0/0:7,0:7:99:0,21,252	0/0:9,0:9:99:0,27,255	0/0:13,0:13:99:0,39,255	0/0:6,0:6:98:0,18,216	0/0:18,0:18:99:0,54,255	0/0:7,0:7:99:0,21,252	0/0:18,0:18:99:0,54,255	0/0:5,0:5:96:0,15,180	0/0:28,0:28:99:0,84,255	0/0:19,0:19:99:0,57,255	0/0:9,0:9:99:0,27,255	0/0:15,0:15:99:0,45,255	0/0:14,0:14:99:0,42,255	0/0:26,0:26:99:0,78,255	0/0:7,0:7:99:0,21,252	0/0:10,0:10:99:0,30,255	./.	0/0:27,0:27:99:0,81,255	0/0:34,0:34:99:0,102,255	0/0:18,0:18:99:0,54,255	0/0:20,0:20:99:0,60,255	0/0:18,0:18:99:0,54,255	0/0:30,0:30:99:0,90,255	0/0:30,0:30:99:0,90,255	0/0:6,0:6:98:0,18,216	0/0:48,0:48:99:0,144,255	0/0:11,0:11:99:0,33,255	0/0:26,0:26:99:0,78,255	0/0:4,0:4:94:0,12,144	0/0:23,0:23:99:0,69,255	0/0:4,0:4:94:0,12,144	0/0:19,0:19:99:0,57,255	0/0:28,1:29:99:0,51,255	0/0:7,0:7:99:0,21,252	./.	0/0:11,0:11:99:0,33,255	0/0:9,0:9:99:0,27,255	0/0:18,0:18:99:0,54,255	0/0:12,0:12:99:0,36,255	0/1:11,1:12:50:0,0,255	0/0:32,0:32:99:0,96,255	0/0:9,0:9:99:0,27,255	0/0:7,0:7:99:0,21,252	0/0:7,0:7:99:0,21,252	0/0:12,0:12:99:0,36,255	0/0:5,0:5:96:0,15,180	0/0:27,0:27:99:0,81,255	0/0:12,0:12:99:0,36,255	0/0:13,0:13:99:0,39,255	0/0:10,0:10:99:0,30,255	./.
1	34509	S1_34509	G	A	20	PASS	.	GT:AD:DP:GQ:PL	./.	./.	0/0:7,0:7:99:0,21,252	0/0:5,0:5:96:0,15,180	./.	./.	0/0:2,0:2:79:0,6,72	0/0:6,0:6:98:0,18,216	./.	1/1:0,4:4:94:144,12,0	./.	./.	0/0:10,0:10:99:0,30,255	./.	0/0:4,0:4:94:0,12,144	./.	0/0:4,0:4:94:0,12,144	./.	0/0:4,0:4:94:0,12,144	0/0:3,0:3:88:0,9,108	./.	0/0:5,0:5:96:0,15,180	./.	./.	./.	./.	./.	./.	0/0:2,0:2:79:0,6,72	./.	./.	./.	./.	./.	./.	./.	0/0:9,0:9:99:0,27,255	./.	./.	./.	./.	0/0:9,0:9:99:0,27,255	0/0:8,0:8:99:0,24,255	./.	0/0:4,0:4:94:0,12,144	0/0:5,0:5:96:0,15,180	./.	./.	./.	0/0:6,0:6:98:0,18,216	./.	0/0:9,0:9:99:0,27,255	./.	0/0:5,0:5:96:0,15,180	0/0:9,0:9:99:0,27,255	./.	0/0:7,0:7:99:0,21,252	./.	./.	./.	./.	./.	./.	./.	0/0:3,0:3:88:0,9,108	./.	0/0:1,0:1:66:0,3,36	./.	0/0:20,0:20:99:0,60,255	0/0:2,0:2:79:0,6,72	0/0:22,0:22:99:0,66,255	0/0:3,0:3:88:0,9,108	./.	0/0:11,0:11:99:0,33,255	./.	./.	./.	./.	./.	./.	./.	./.	0/0:2,0:2:79:0,6,72	./.	./.	./.	./.	./.	./.	./.	0/0:5,0:5:96:0,15,180	0/0:5,0:5:96:0,15,180	./.	./.
1	34633	S1_34633	G	A	20	PASS	.	GT:AD:DP:GQ:PL	./.	./.	./.	./.	./.	./.	./.	./.	./.	1/1:0,4:4:94:144,12,0	./.	./.	./.	0/0:2,0:2:79:0,6,72	./.	./.	0/0:10,0:10:99:0,30,255	./.	0/0:4,0:4:94:0,12,144	./.	./.	1/1:0,4:4:94:144,12,0	0/0:2,0:2:79:0,6,72	0/0:6,0:6:98:0,18,216	./.	0/0:8,0:8:99:0,24,255	./.	./.	./.	./.	./.	0/0:15,0:15:99:0,45,255	./.	0/0:4,0:4:94:0,12,144	./.	./.	./.	0/0:2,0:2:79:0,6,72	./.	./.	0/0:1,0:1:66:0,3,36	./.	1/1:0,6:6:98:216,18,0	./.	0/0:6,0:6:98:0,18,216	./.	0/0:10,0:10:99:0,30,255	./.	0/0:6,0:6:98:0,18,216	./.	0/0:3,0:3:88:0,9,108	./.	./.	./.	0/1:7,6:13:99:177,0,213	./.	./.	./.	./.	./.	./.	./.	./.	0/0:5,0:5:96:0,15,180	./.	./.	./.	./.	./.	./.	./.	./.	./.	./.	./.	./.	0/0:1,0:1:66:0,3,36	./.	0/0:3,0:3:88:0,9,108	./.	./.	0/0:3,0:3:88:0,9,108	./.	./.	./.	0/0:2,0:2:79:0,6,72	./.	0/0:5,0:5:96:0,15,180	./.	./.	./.	./.	./.	./.
1	34764	S1_34764	A	G	20	PASS	.	GT:AD:DP:GQ:PL	0/0:5,0:5:96:0,15,180	0/1:1,3:4:99:96,0,24	0/0:7,0:7:99:0,21,252	0/0:2,0:2:79:0,6,72	0/0:2,0:2:79:0,6,72	0/0:2,0:2:79:0,6,72	0/0:2,0:2:79:0,6,72	0/0:2,0:2:79:0,6,72	0/0:10,0:10:99:0,30,255	0/1:5,4:9:99:117,0,153	0/0:3,0:3:88:0,9,108	0/0:1,0:1:66:0,3,36	0/0:4,0:4:94:0,12,144	0/0:2,0:2:79:0,6,72	0/0:8,0:8:99:0,24,255	0/0:4,0:4:94:0,12,144	0/0:2,0:2:79:0,6,72	./.	0/0:5,0:5:96:0,15,180	0/0:1,0:1:66:0,3,36	0/0:2,0:2:79:0,6,72	0/0:3,0:3:88:0,9,108	./.	0/0:1,0:1:66:0,3,36	./.	0/0:10,0:10:99:0,30,255	./.	0/0:3,0:3:88:0,9,108	./.	0/0:2,0:2:79:0,6,72	0/0:1,0:1:66:0,3,36	0/0:20,0:20:99:0,60,255	./.	0/0:5,0:5:96:0,15,180	0/0:8,0:8:99:0,24,255	0/0:2,0:2:79:0,6,72	0/0:10,0:10:99:0,30,255	0/0:5,0:5:96:0,15,180	0/0:2,0:2:79:0,6,72	0/0:4,0:4:94:0,12,144	0/0:3,0:3:88:0,9,108	0/0:4,0:4:94:0,12,144	0/0:4,0:4:94:0,12,144	0/0:1,0:1:66:0,3,36	0/0:4,0:4:94:0,12,144	1/1:0,5:5:96:180,15,0	0/0:2,0:2:79:0,6,72	0/0:4,0:4:94:0,12,144	0/0:6,0:6:98:0,18,216	0/1:1,4:5:99:129,0,21	0/0:1,0:1:66:0,3,36	0/0:2,0:2:79:0,6,72	0/0:2,0:2:79:0,6,72	0/0:5,0:5:96:0,15,180	0/0:6,0:6:98:0,18,216	0/0:1,0:1:66:0,3,36	0/0:3,0:3:88:0,9,108	0/0:2,0:2:79:0,6,72	0/0:2,0:2:79:0,6,72	0/0:5,0:5:96:0,15,180	0/0:7,0:7:99:0,21,252	0/0:4,0:4:94:0,12,144	0/0:1,0:1:66:0,3,36	1/1:0,2:2:79:72,6,0	0/1:1,2:3:99:63,0,27	0/0:4,0:4:94:0,12,144	0/0:9,0:9:99:0,27,255	./.	0/0:4,0:4:94:0,12,144	0/0:2,0:2:79:0,6,72	./.	./.	0/0:1,0:1:66:0,3,36	0/1:6,6:12:99:180,0,180	0/0:12,0:12:99:0,36,255	0/0:10,0:10:99:0,30,255	0/0:3,0:3:88:0,9,108	0/0:5,0:5:96:0,15,180	0/0:3,0:3:88:0,9,108	0/0:1,0:1:66:0,3,36	0/0:1,0:1:66:0,3,36	0/0:7,0:7:99:0,21,252	0/1:4,3:7:99:87,0,123	0/0:7,0:7:99:0,21,252	0/0:1,0:1:66:0,3,36	0/0:1,0:1:66:0,3,36	0/0:4,0:4:94:0,12,144	./.	0/0:2,0:2:79:0,6,72	0/0:4,0:4:94:0,12,144	0/0:4,0:4:94:0,12,144	0/0:2,0:2:79:0,6,72	0/0:5,0:5:96:0,15,180	./.
1	35156	S1_35156	T	A	20	PASS	.	GT:AD:DP:GQ:PL	0/0:5,0:5:96:0,15,180	./.	0/0:14,0:14:99:0,42,255	0/0:4,0:4:94:0,12,144	0/0:11,0:11:99:0,33,255	0/0:6,0:6:98:0,18,216	0/0:2,0:2:79:0,6,72	0/0:10,0:10:99:0,30,255	0/0:16,0:16:99:0,48,255	0/0:15,0:15:99:0,45,255	0/0:7,0:7:99:0,21,252	0/0:5,0:5:96:0,15,180	0/0:13,0:13:99:0,39,255	0/0:1,0:1:66:0,3,36	0/0:2,0:2:79:0,6,72	0/0:1,0:1:66:0,3,36	0/0:2,0:2:79:0,6,72	./.	0/0:12,0:12:99:0,36,255	0/0:6,0:6:98:0,18,216	0/1:10,10:20:99:255,0,255	0/0:8,0:8:99:0,24,255	./.	0/0:6,0:6:98:0,18,216	0/0:23,0:23:99:0,69,255	0/0:10,0:10:99:0,30,255	0/0:2,0:2:79:0,6,72	0/0:7,0:7:99:0,21,252	0/0:4,0:4:94:0,12,144	0/0:20,0:20:99:0,60,255	0/0:2,0:2:79:0,6,72	0/0:14,0:14:99:0,42,255	./.	0/0:10,0:10:99:0,30,255	0/0:8,0:8:99:0,24,255	0/0:3,0:3:88:0,9,108	0/0:34,0:34:99:0,102,255	0/1:6,1:7:96:15,0,195	0/0:3,0:3:88:0,9,108	0/1:2,4:6:99:126,0,54	0/0:4,0:4:94:0,12,144	0/0:4,0:4:94:0,12,144	0/0:9,0:9:99:0,27,255	0/0:5,0:5:96:0,15,180	0/0:3,0:3:88:0,9,108	0/0:7,0:7:99:0,21,252	0/0:4,0:4:94:0,12,144	0/0:14,0:14:99:0,42,255	0/0:6,0:6:98:0,18,216	./.	0/0:1,0:1:66:0,3,36	0/0:9,0:9:99:0,27,255	0/0:1,0:1:66:0,3,36	0/0:14,0:14:99:0,42,255	0/0:14,0:14:99:0,42,255	0/0:9,0:9:99:0,27,255	0/0:5,0:5:96:0,15,180	0/0:7,0:7:99:0,21,252	0/0:8,0:8:99:0,24,255	0/0:7,0:7:99:0,21,252	0/0:6,0:6:98:0,18,216	0/0:8,0:8:99:0,24,255	./.	0/0:5,0:5:96:0,15,180	0/0:6,0:6:98:0,18,216	0/0:7,0:7:99:0,21,252	0/0:15,0:15:99:0,45,255	0/0:7,0:7:99:0,21,252	./.	0/0:2,0:2:79:0,6,72	0/0:17,0:17:99:0,51,255	./.	0/0:13,0:13:99:0,39,255	0/0:14,0:14:99:0,42,255	0/0:6,0:6:98:0,18,216	0/0:27,0:27:99:0,81,255	0/0:6,0:6:98:0,18,216	./.	0/0:6,0:6:98:0,18,216	0/0:2,0:2:79:0,6,72	0/0:4,0:4:94:0,12,144	0/0:4,0:4:94:0,12,144	0/0:7,0:7:99:0,21,252	0/0:4,0:4:94:0,12,144	0/0:1,0:1:66:0,3,36	0/0:1,0:1:66:0,3,36	0/0:13,0:13:99:0,39,255	0/0:4,0:4:94:0,12,144	0/0:5,0:5:96:0,15,180	1/1:0,6:6:98:216,18,0	0/0:12,0:12:99:0,36,255	0/0:7,0:7:99:0,21,252	0/0:8,0:8:99:0,24,255	0/0:1,0:1:66:0,3,36
1	35252	S1_35252	T	C	20	PASS	.	GT:AD:DP:GQ:PL	0/0:8,0:8:99:0,24,255	0/0:4,0:4:94:0,12,144	0/0:4,0:4:94:0,12,144	0/0:11,0:11:99:0,33,255	0/0:4,0:4:94:0,12,144	./.	./.	./.	0/0:19,0:19:99:0,57,255	./.	0/0:13,0:13:99:0,39,255	0/0:6,0:6:98:0,18,216	0/0:15,0:15:99:0,45,255	./.	0/0:5,0:5:96:0,15,180	0/0:2,0:2:79:0,6,72	0/0:7,0:7:99:0,21,252	./.	./.	./.	0/0:7,0:7:99:0,21,252	0/1:5,1:6:98:18,0,162	./.	0/0:7,0:7:99:0,21,252	0/0:13,0:13:99:0,39,255	0/0:6,0:6:98:0,18,216	0/0:4,0:4:94:0,12,144	0/0:5,0:5:96:0,15,180	0/0:5,0:5:96:0,15,180	0/0:11,0:11:99:0,33,255	./.	0/0:15,0:15:99:0,45,255	0/0:1,0:1:66:0,3,36	0/0:8,0:8:99:0,24,255	0/0:7,0:7:99:0,21,252	0/0:10,0:10:99:0,30,255	0/0:26,0:26:99:0,78,255	./.	0/0:2,0:2:79:0,6,72	0/0:10,0:10:99:0,30,255	0/0:2,0:2:79:0,6,72	./.	./.	0/0:1,0:1:66:0,3,36	./.	./.	./.	0/0:7,0:7:99:0,21,252	./.	./.	0/0:1,0:1:66:0,3,36	0/0:12,0:12:99:0,36,255	0/0:5,0:5:96:0,15,180	./.	./.	0/0:6,0:6:98:0,18,216	0/0:9,0:9:99:0,27,255	./.	./.	0/0:9,0:9:99:0,27,255	0/0:4,0:4:94:0,12,144	0/0:16,0:16:99:0,48,255	0/0:5,0:5:96:0,15,180	./.	./.	./.	0/0:4,0:4:94:0,12,144	./.	0/1:6,1:7:96:15,0,195	./.	0/0:9,0:9:99:0,27,255	./.	0/1:8,1:9:88:9,0,255	./.	0/0:5,0:5:96:0,15,180	0/0:17,0:17:99:0,51,255	0/0:3,0:3:88:0,9,108	0/0:9,0:9:99:0,27,255	./.	./.	0/0:4,0:4:94:0,12,144	./.	./.	0/0:5,0:5:96:0,15,180	./.	0/0:1,0:1:66:0,3,36	0/0:10,0:10:99:0,30,255	./.	0/0:4,0:4:94:0,12,144	0/0:7,0:7:99:0,21,252	0/0:6,0:6:98:0,18,216	0/0:5,0:5:96:0,15,180	0/0:7,0:7:99:0,21,252	./.
1	35447	S1_35447	G	A	20	PASS	.	GT:AD:DP:GQ:PL	./.	./.	./.	0/0:1,0:1:66:0,3,36	0/0:1,0:1:66:0,3,36	./.	./.	./.	./.	./.	./.	./.	./.	./.	0/0:1,0:1:66:0,3,36	./.	./.	0/0:1,0:1:66:0,3,36	./.	./.	0/0:2,0:2:79:0,6,72	./.	./.	0/0:3,0:3:88:0,9,108	1/1:0,1:1:66:36,3,0	0/0:1,0:1:66:0,3,36	./.	0/0:3,0:3:88:0,9,108	./.	./.	1/1:0,2:2:79:72,6,0	0/0:1,0:1:66:0,3,36	./.	0/0:1,0:1:66:0,3,36	./.	./.	0/1:2,2:4:99:60,0,60	./.	0/0:1,0:1:66:0,3,36	./.	0/0:1,0:1:66:0,3,36	0/0:1,0:1:66:0,3,36	0/0:1,0:1:66:0,3,36	1/1:0,2:2:79:72,6,0	./.	./.	0/0:1,0:1:66:0,3,36	0/0:2,0:2:79:0,6,72	0/0:2,0:2:79:0,6,72	./.	0/0:1,0:1:66:0,3,36	0/0:1,0:1:66:0,3,36	./.	0/0:2,0:2:79:0,6,72	0/0:1,0:1:66:0,3,36	0/0:1,0:1:66:0,3,36	./.	./.	./.	./.	./.	./.	0/0:1,0:1:66:0,3,36	0/0:2,0:2:79:0,6,72	./.	0/0:2,0:2:79:0,6,72	0/0:1,0:1:66:0,3,36	./.	./.	./.	./.	./.	./.	0/0:1,0:1:66:0,3,36	./.	0/0:1,0:1:66:0,3,36	0/0:1,0:1:66:0,3,36	./.	1/1:0,1:1:66:36,3,0	./.	0/0:2,0:2:79:0,6,72	./.	0/1:1,2:3:99:63,0,27	./.	./.	./.	./.	./.	0/1:3,1:4:99:24,0,96	0/0:2,0:2:79:0,6,72	./.	./.	./.	./.
1	35509	S1_35509	A	T	20	PASS	.	GT:AD:DP:GQ:PL	0/1:3,3:6:99:90,0,90	0/0:7,0:7:99:0,21,252	0/0:20,0:20:99:0,60,255	0/1:4,4:8:99:120,0,120	0/0:20,0:20:99:0,60,255	0/0:15,0:15:99:0,45,255	0/0:6,0:6:98:0,18,216	0/0:7,0:7:99:0,21,252	0/0:23,0:23:99:0,69,255	0/0:29,0:29:99:0,87,255	0/0:22,0:22:99:0,66,255	0/0:9,0:9:99:0,27,255	0/0:34,0:34:99:0,102,255	0/0:2,0:2:79:0,6,72	0/0:14,0:14:99:0,42,255	0/1:6,2:8:99:48,0,192	0/0:10,0:10:99:0,30,255	0/0:8,0:8:99:0,24,255	0/0:16,0:16:99:0,48,255	0/0:6,0:6:98:0,18,216	0/1:6,13:19:99:255,0,159	0/1:6,7:13:99:213,0,177	0/0:3,0:3:88:0,9,108	0/0:14,0:14:99:0,42,255	0/0:33,0:33:99:0,99,255	0/0:18,0:18:99:0,54,255	0/1:5,6:11:99:183,0,147	0/1:4,6:10:99:186,0,114	0/0:14,0:14:99:0,42,255	0/1:9,7:16:99:204,0,255	0/0:8,0:8:99:0,24,255	0/0:27,0:27:99:0,81,255	0/0:1,0:1:66:0,3,36	0/0:19,0:19:99:0,57,255	0/1:11,4:15:99:99,0,255	0/0:13,0:13:99:0,39,255	0/0:24,0:24:99:0,72,255	0/0:13,0:13:99:0,39,255	0/1:8,3:11:99:75,0,255	0/1:6,4:10:99:114,0,186	0/1:4,2:6:99:54,0,126	0/0:6,0:6:98:0,18,216	0/0:7,0:7:99:0,21,252	0/0:2,0:2:79:0,6,72	0/0:7,0:7:99:0,21,252	0/0:12,0:12:99:0,36,255	0/0:4,0:4:94:0,12,144	0/0:14,0:14:99:0,42,255	0/0:15,0:15:99:0,45,255	0/0:17,0:17:99:0,51,255	0/1:2,3:5:99:93,0,57	0/0:11,0:11:99:0,33,255	0/1:9,7:16:99:204,0,255	0/0:10,0:10:99:0,30,255	0/0:19,0:19:99:0,57,255	0/0:14,0:14:99:0,42,255	0/0:16,0:16:99:0,48,255	0/0:7,0:7:99:0,21,252	0/0:8,0:8:99:0,24,255	0/1:8,1:9:88:9,0,255	0/1:7,9:16:99:255,0,204	0/0:19,0:19:99:0,57,255	0/1:4,8:12:99:252,0,108	0/0:12,0:12:99:0,36,255	0/0:4,0:4:94:0,12,144	0/0:20,0:20:99:0,60,255	0/0:26,0:26:99:0,78,255	0/0:2,0:2:79:0,6,72	0/0:50,0:50:99:0,150,255	0/0:12,0:12:99:0,36,255	0/0:12,0:12:99:0,36,255	0/0:8,0:8:99:0,24,255	0/0:16,0:16:99:0,48,255	0/0:19,0:19:99:0,57,255	0/1:3,4:7:99:123,0,87	0/0:38,0:38:99:0,114,255	0/0:11,0:11:99:0,33,255	0/0:14,0:14:99:0,42,255	0/0:10,0:10:99:0,30,255	0/0:15,0:15:99:0,45,255	0/0:11,0:11:99:0,33,255	0/0:12,0:12:99:0,36,255	0/0:11,0:11:99:0,33,255	0/1:6,2:8:99:48,0,192	0/0:7,0:7:99:0,21,252	0/0:4,0:4:94:0,12,144	0/0:20,0:20:99:0,60,255	0/0:14,0:14:99:0,42,255	0/0:11,0:11:99:0,33,255	0/0:20,0:20:99:0,60,255	0/0:10,0:10:99:0,30,255	0/0:13,0:13:99:0,39,255	0/0:6,0:6:98:0,18,216	0/0:1,0:1:66:0,3,36
1	35748	S1_35748	T	A	20	PASS	.	GT:AD:DP:GQ:PL	./.	./.	0/0:24,0:24:99:0,72,255	0/0:13,0:13:99:0,39,255	0/0:21,0:21:99:0,63,255	./.	./.	1/1:0,12:12:99:255,36,0	./.	./.	0/0:30,0:30:99:0,90,255	0/0:19,0:19:99:0,57,255	0/0:45,0:45:99:0,135,255	0/1:14,7:21:99:189,0,255	1/1:0,17:17:99:255,51,0	0/0:10,0:10:99:0,30,255	0/0:10,0:10:99:0,30,255	0/0:3,0:3:88:0,9,108	0/1:19,21:40:99:255,0,255	1/1:0,2:2:79:72,6,0	0/0:21,0:21:99:0,63,255	0/1:16,17:33:99:255,0,255	./.	./.	0/0:28,0:28:99:0,84,255	./.	./.	1/1:0,24:24:99:255,72,0	./.	0/0:32,0:32:99:0,96,255	0/0:27,0:27:99:0,81,255	./.	./.	./.	./.	0/0:11,0:11:99:0,33,255	0/0:30,0:30:99:0,90,255	1/1:0,12:12:99:255,36,0	1/1:0,15:15:99:255,45,0	0/1:13,7:20:99:192,0,255	0/0:12,0:12:99:0,36,255	./.	0/1:13,17:30:99:255,0,255	0/0:7,0:7:99:0,21,252	./.	1/1:0,13:13:99:255,39,0	./.	./.	./.	1/1:0,11:11:99:255,33,0	0/0:12,0:12:99:0,36,255	./.	0/0:9,0:9:99:0,27,255	0/0:19,0:19:99:0,57,255	1/1:0,21:21:99:255,63,0	1/1:0,7:7:99:252,21,0	./.	./.	1/1:0,19:19:99:255,57,0	./.	./.	0/0:19,0:19:99:0,57,255	./.	./.	1/1:0,11:11:99:255,33,0	1/1:0,32:32:99:255,96,0	./.	1/1:0,18:18:99:255,54,0	1/1:0,39:39:99:255,117,0	1/1:0,30:30:99:255,90,0	0/1:27,33:60:99:255,0,255	./.	./.	1/1:0,15:15:99:255,45,0	1/1:0,19:19:99:255,57,0	0/0:38,0:38:99:0,114,255	./.	0/0:19,0:19:99:0,57,255	0/0:13,0:13:99:0,39,255	./.	./.	./.	0/1:13,19:32:99:255,0,255	0/0:18,0:18:99:0,54,255	0/0:14,0:14:99:0,42,255	0/0:1,0:1:66:0,3,36	./.	./.	0/0:12,0:12:99:0,36,255	1/1:0,25:25:99:255,75,0	1/1:0,11:11:99:255,33,0	1/1:0,16:16:99:255,48,0	0/0:8,0:8:99:0,24,255	./.
1	35827	S1_35827	T	A	20	PASS	.	GT:AD:DP:GQ:PL	./.	./.	./.	1/1:0,2:2:79:72,6,0	./.	./.	0/0:1,0:1:66:0,3,36	0/0:1,0:1:66:0,3,36	0/0:2,0:2:79:0,6,72	./.	1/1:0,2:2:79:72,6,0	./.	./.	0/0:1,0:1:66:0,3,36	./.	./.	0/0:3,0:3:88:0,9,108	0/0:1,0:1:66:0,3,36	./.	./.	1/1:0,6:6:98:216,18,0	./.	./.	0/0:1,0:1:66:0,3,36	./.	1/1:0,3:3:88:108,9,0	0/0:1,0:1:66:0,3,36	./.	./.	./.	./.	./.	./.	./.	./.	./.	./.	0/0:1,0:1:66:0,3,36	./.	./.	./.	./.	./.	./.	./.	./.	./.	./.	./.	./.	./.	./.	1/1:0,1:1:66:36,3,0	./.	./.	./.	./.	./.	0/0:1,0:1:66:0,3,36	./.	./.	./.	./.	./.	./.	./.	./.	./.	0/0:5,0:5:96:0,15,180	./.	./.	./.	./.	./.	./.	1/1:0,1:1:66:36,3,0	./.	./.	./.	./.	./.	./.	./.	1/1:0,5:5:96:180,15,0	./.	1/1:0,1:1:66:36,3,0	./.	./.	./.	./.	./.	./.	./.	./.
1	35913	S1_35913	A	T	20	PASS	.	GT:AD:DP:GQ:PL	./.	0/1:2,1:3:99:27,0,63	./.	./.	0/0:4,0:4:94:0,12,144	./.	./.	./.	0/0:1,0:1:66:0,3,36	1/1:0,2:2:79:72,6,0	./.	0/0:2,0:2:79:0,6,72	0/0:2,0:2:79:0,6,72	./.	./.	./.	./.	./.	0/0:2,0:2:79:0,6,72	./.	./.	0/0:2,0:2:79:0,6,72	./.	./.	0/0:1,0:1:66:0,3,36	0/0:3,0:3:88:0,9,108	./.	./.	./.	./.	1/1:0,1:1:66:36,3,0	0/0:3,0:3:88:0,9,108	./.	0/0:3,0:3:88:0,9,108	./.	0/0:1,0:1:66:0,3,36	./.	0/0:1,0:1:66:0,3,36	0/0:1,0:1:66:0,3,36	./.	0/0:1,0:1:66:0,3,36	./.	0/0:2,0:2:79:0,6,72	0/0:1,0:1:66:0,3,36	0/0:1,0:1:66:0,3,36	./.	0/0:2,0:2:79:0,6,72	0/0:4,0:4:94:0,12,144	0/0:1,0:1:66:0,3,36	0/1:3,5:8:99:156,0,84	0/0:1,0:1:66:0,3,36	0/0:1,0:1:66:0,3,36	./.	./.	0/0:3,0:3:88:0,9,108	0/0:1,0:1:66:0,3,36	0/0:1,0:1:66:0,3,36	./.	./.	0/0:1,0:1:66:0,3,36	./.	0/0:2,0:2:79:0,6,72	./.	./.	./.	./.	0/0:4,0:4:94:0,12,144	./.	./.	./.	./.	0/0:3,0:3:88:0,9,108	0/0:2,0:2:79:0,6,72	0/0:1,0:1:66:0,3,36	./.	./.	0/0:2,0:2:79:0,6,72	./.	0/0:1,0:1:66:0,3,36	0/0:1,0:1:66:0,3,36	0/0:2,0:2:79:0,6,72	./.	0/0:1,0:1:66:0,3,36	./.	./.	0/0:1,0:1:66:0,3,36	0/0:1,0:1:66:0,3,36	./.	0/0:1,0:1:66:0,3,36	0/0:4,0:4:94:0,12,144	0/0:1,0:1:66:0,3,36	0/0:3,0:3:88:0,9,108	./.	./.
1	36042	S1_36042	C	T	20	PASS	.	GT:AD:DP:GQ:PL	0/0:10,0:10:99:0,30,255	./.	0/1:9,13:22:99:255,0,255	0/0:10,0:10:99:0,30,255	0/1:10,7:17:99:201,0,255	1/1:0,11:11:99:255,33,0	1/1:0,5:5:96:180,15,0	0/1:10,5:15:99:135,0,255	1/1:0,11:11:99:255,33,0	0/1:8,9:17:99:255,0,237	0/1:11,9:20:99:255,0,255	0/0:12,0:12:99:0,36,255	0/0:10,0:10:99:0,30,255	0/0:5,0:5:96:0,15,180	1/1:0,9:9:99:255,27,0	0/0:5,0:5:96:0,15,180	0/1:3,3:6:99:90,0,90	0/1:4,2:6:99:54,0,126	0/1:7,8:15:99:243,0,207	1/1:0,4:4:94:144,12,0	0/1:9,8:17:99:237,0,255	0/1:4,4:8:99:120,0,120	0/1:7,1:8:93:12,0,228	0/0:9,0:9:99:0,27,255	0/1:12,18:30:99:255,0,255	0/0:21,0:21:99:0,63,255	0/0:7,0:7:99:0,21,252	0/0:7,0:7:99:0,21,252	0/0:1,0:1:66:0,3,36	0/0:5,0:5:96:0,15,180	1/1:0,10:10:99:255,30,0	0/0:6,0:6:98:0,18,216	./.	1/1:0,6:6:98:216,18,0	0/0:17,1:18:98:0,18,255	0/0:14,0:14:99:0,42,255	0/0:23,0:23:99:0,69,255	1/1:0,5:5:96:180,15,0	0/0:2,0:2:79:0,6,72	0/0:11,0:11:99:0,33,255	0/0:5,0:5:96:0,15,180	1/1:0,6:6:98:216,18,0	1/1:0,16:16:99:255,48,0	./.	./.	1/1:0,14:14:99:255,42,0	0/1:10,10:20:99:255,0,255	0/0:6,0:6:98:0,18,216	0/1:12,6:18:99:162,0,255	1/1:0,4:4:94:144,12,0	0/0:5,0:5:96:0,15,180	./.	0/0:3,0:3:88:0,9,108	0/0:3,0:3:88:0,9,108	0/1:5,10:15:99:255,0,135	0/0:7,0:7:99:0,21,252	0/1:10,4:14:99:102,0,255	0/1:2,2:4:99:60,0,60	0/0:7,0:7:99:0,21,252	0/0:3,0:3:88:0,9,108	0/0:5,0:5:96:0,15,180	0/1:5,1:6:98:18,0,162	0/0:7,0:7:99:0,21,252	0/0:8,0:8:99:0,24,255	1/1:0,9:9:99:255,27,0	1/1:0,8:8:99:255,24,0	1/1:0,8:8:99:255,24,0	1/1:0,7:7:99:252,21,0	0/0:37,0:37:99:0,111,255	0/1:7,3:10:99:78,0,222	0/0:10,0:10:99:0,30,255	0/0:7,0:7:99:0,21,252	1/1:0,6:6:98:216,18,0	0/1:1,7:8:93:228,0,12	0/0:4,0:4:94:0,12,144	0/1:15,15:30:99:255,0,255	0/1:4,9:13:99:255,0,105	0/1:8,3:11:99:75,0,255	0/0:4,0:4:94:0,12,144	1/1:0,6:6:98:216,18,0	0/1:5,6:11:99:183,0,147	1/1:0,4:4:94:144,12,0	0/1:13,4:17:99:93,0,255	0/0:6,0:6:98:0,18,216	0/1:6,6:12:99:180,0,180	0/0:2,0:2:79:0,6,72	1/1:0,8:8:99:255,24,0	0/1:3,4:7:99:123,0,87	1/1:0,6:6:98:216,18,0	0/1:12,9:21:99:255,0,255	./.	1/1:0,8:8:99:255,24,0	./.	1/1:0,1:1:66:36,3,0
1	36135	S1_36135	G	A	20	PASS	.	GT:AD:DP:GQ:PL	./.	./.	./.	./.	./.	0/0:1,0:1:66:0,3,36	./.	./.	./.	./.	0/0:1,0:1:66:0,3,36	./.	./.	./.	1/1:0,2:2:79:72,6,0	./.	0/0:1,0:1:66:0,3,36	./.	./.	./.	./.	0/0:1,0:1:66:0,3,36	./.	./.	1/1:0,2:2:79:72,6,0	1/1:0,1:1:66:36,3,0	./.	./.	./.	0/0:1,0:1:66:0,3,36	0/0:1,0:1:66:0,3,36	./.	./.	1/1:0,1:1:66:36,3,0	0/0:2,0:2:79:0,6,72	./.	0/0:1,0:1:66:0,3,36	./.	./.	0/0:1,0:1:66:0,3,36	./.	./.	1/1:0,1:1:66:36,3,0	./.	./.	./.	./.	./.	./.	./.	./.	1/1:0,1:1:66:36,3,0	./.	./.	./.	./.	0/0:1,0:1:66:0,3,36	./.	./.	./.	./.	1/1:0,1:1:66:36,3,0	./.	1/1:0,1:1:66:36,3,0	./.	./.	./.	./.	0/1:1,1:2:99:30,0,30	./.	1/1:0,1:1:66:36,3,0	./.	./.	0/0:1,0:1:66:0,3,36	0/0:1,0:1:66:0,3,36	0/0:1,0:1:66:0,3,36	./.	./.	1/1:0,1:1:66:36,3,0	./.	./.	./.	./.	./.	./.	./.	./.	./.	./.	./.	./.	./.	./.	./.
1	36262	S1_36262	A	G	20	PASS	.	GT:AD:DP:GQ:PL	./.	./.	1/1:0,2:2:79:72,6,0	./.	./.	1/1:0,1:1:66:36,3,0	./.	./.	./.	./.	./.	./.	./.	./.	./.	./.	./.	./.	./.	./.	./.	0/0:1,0:1:66:0,3,36	./.	./.	./.	./.	./.	1/1:0,1:1:66:36,3,0	./.	./.	0/0:1,0:1:66:0,3,36	./.	./.	./.	0/0:1,0:1:66:0,3,36	./.	0/0:1,0:1:66:0,3,36	./.	1/1:0,1:1:66:36,3,0	./.	./.	./.	./.	./.	./.	./.	1/1:0,1:1:66:36,3,0	./.	./.	./.	./.	./.	./.	./.	./.	./.	./.	1/1:0,1:1:66:36,3,0	./.	./.	./.	./.	./.	./.	./.	./.	./.	./.	./.	./.	./.	./.	0/0:1,0:1:66:0,3,36	./.	./.	0/0:1,0:1:66:0,3,36	./.	./.	./.	./.	./.	./.	./.	0/0:1,0:1:66:0,3,36	0/0:1,0:1:66:0,3,36	./.	./.	./.	./.	./.	./.	0/0:1,0:1:66:0,3,36	./.	./.
1	36343	S1_36343	A	G	20	PASS	.	GT:AD:DP:GQ:PL	0/1:4,6:10:99:186,0,114	0/0:16,0:16:99:0,48,255	0/0:1,0:1:66:0,3,36	0/1:11,10:21:99:255,0,255	1/1:0,12:12:99:255,36,0	0/1:19,13:32:99:255,0,255	0/1:7,6:13:99:177,0,213	1/1:0,6:6:98:216,18,0	0/0:20,0:20:99:0,60,255	0/1:16,20:36:99:255,0,255	0/0:26,0:26:99:0,78,255	0/0:19,0:19:99:0,57,255	./.	1/1:0,7:7:99:252,21,0	0/0:29,0:29:99:0,87,255	0/0:11,0:11:99:0,33,255	0/0:23,0:23:99:0,69,255	0/1:6,2:8:99:48,0,192	0/1:12,14:26:99:255,0,255	0/1:8,5:13:99:141,0,249	1/1:0,23:23:99:255,69,0	0/0:26,0:26:99:0,78,255	0/0:6,0:6:98:0,18,216	./.	0/0:52,0:52:99:0,156,255	0/0:16,0:16:99:0,48,255	0/1:3,3:6:99:90,0,90	0/1:9,1:10:79:6,0,255	./.	0/1:22,22:44:99:255,0,255	./.	./.	./.	0/0:21,0:21:99:0,63,255	1/1:0,15:15:99:255,45,0	0/0:17,0:17:99:0,51,255	0/0:29,0:29:99:0,87,255	0/0:15,0:15:99:0,45,255	0/0:7,0:7:99:0,21,252	1/1:1,14:15:89:255,9,0	0/0:6,0:6:98:0,18,216	0/1:12,14:26:99:255,0,255	0/1:12,15:27:99:255,0,255	0/0:7,0:7:99:0,21,252	./.	1/1:0,10:10:99:255,30,0	1/1:0,9:9:99:255,27,0	./.	1/1:0,12:12:99:255,36,0	0/0:14,0:14:99:0,42,255	0/0:2,0:2:79:0,6,72	./.	0/1:6,4:10:99:114,0,186	0/0:7,0:7:99:0,21,252	0/0:7,0:7:99:0,21,252	./.	1/1:0,13:13:99:255,39,0	0/1:6,7:13:99:213,0,177	1/1:0,16:16:99:255,48,0	0/0:7,0:7:99:0,21,252	0/1:16,21:37:99:255,0,255	1/1:0,6:6:98:216,18,0	0/0:2,0:2:79:0,6,72	0/0:10,0:10:99:0,30,255	1/1:0,13:13:99:255,39,0	0/1:14,7:21:99:189,0,255	0/0:1,0:1:66:0,3,36	0/0:8,0:8:99:0,24,255	./.	1/1:0,12:12:99:255,36,0	0/1:9,14:23:99:255,0,255	0/0:4,0:4:94:0,12,144	0/0:3,0:3:88:0,9,108	./.	0/0:11,0:11:99:0,33,255	0/0:18,0:18:99:0,54,255	0/0:16,0:16:99:0,48,255	0/0:9,0:9:99:0,27,255	1/1:0,11:11:99:255,33,0	0/1:8,8:16:99:240,0,240	0/0:16,0:16:99:0,48,255	0/1:9,8:17:99:237,0,255	0/1:19,25:44:99:255,0,255	0/1:13,10:23:99:255,0,255	./.	0/0:3,0:3:88:0,9,108	0/0:15,0:15:99:0,45,255	1/1:0,9:9:99:255,27,0	0/1:1,5:6:98:162,0,18	1/1:0,16:16:99:255,48,0	0/0:34,0:34:99:0,102,255	0/0:15,0:15:99:0,45,255	0/1:6,12:18:99:255,0,162	1/1:0,2:2:79:72,6,0
1	36446	S1_36446	T	C	20	PASS	.	GT:AD:DP:GQ:PL	0/0:3,0:3:88:0,9,108	0/0:3,0:3:88:0,9,108	0/0:31,0:31:99:0,93,255	0/0:4,0:4:94:0,12,144	0/0:21,0:21:99:0,63,255	0/0:13,0:13:99:0,39,255	0/0:4,0:4:94:0,12,144	0/0:11,0:11:99:0,33,255	0/0:6,0:6:98:0,18,216	0/0:10,0:10:99:0,30,255	0/0:19,0:19:99:0,57,255	0/0:12,0:12:99:0,36,255	0/0:25,0:25:99:0,75,255	0/0:1,0:1:66:0,3,36	0/0:18,0:18:99:0,54,255	0/0:6,0:6:98:0,18,216	0/0:7,0:7:99:0,21,252	0/0:6,0:6:98:0,18,216	0/0:21,0:21:99:0,63,255	0/0:9,0:9:99:0,27,255	0/0:5,0:5:96:0,15,180	0/0:9,0:9:99:0,27,255	0/0:3,0:3:88:0,9,108	0/0:9,0:9:99:0,27,255	0/0:30,0:30:99:0,90,255	0/0:11,0:11:99:0,33,255	0/0:4,0:4:94:0,12,144	0/0:20,0:20:99:0,60,255	0/1:11,1:12:50:0,0,255	0/0:21,0:21:99:0,63,255	0/0:4,0:4:94:0,12,144	0/0:24,0:24:99:0,72,255	./.	0/0:21,0:21:99:0,63,255	0/0:15,0:15:99:0,45,255	0/0:4,0:4:94:0,12,144	0/0:56,0:56:99:0,168,255	0/0:7,0:7:99:0,21,252	0/0:24,0:24:99:0,72,255	0/0:10,0:10:99:0,30,255	0/0:6,0:6:98:0,18,216	0/0:7,0:7:99:0,21,252	0/0:8,0:8:99:0,24,255	0/0:1,0:1:66:0,3,36	0/0:4,0:4:94:0,12,144	0/0:11,0:11:99:0,33,255	0/0:9,0:9:99:0,27,255	0/0:19,0:19:99:0,57,255	0/0:16,0:16:99:0,48,255	0/0:14,0:14:99:0,42,255	0/0:9,0:9:99:0,27,255	0/0:9,0:9:99:0,27,255	0/0:13,0:13:99:0,39,255	0/0:16,1:17:97:0,15,255	0/1:10,1:11:66:3,0,255	0/0:2,0:2:79:0,6,72	0/0:13,0:13:99:0,39,255	0/0:7,0:7:99:0,21,252	0/0:11,0:11:99:0,33,255	0/0:13,0:13:99:0,39,255	0/0:9,0:9:99:0,27,255	0/0:15,0:15:99:0,45,255	0/0:6,0:6:98:0,18,216	0/0:25,0:25:99:0,75,255	0/0:6,0:6:98:0,18,216	0/0:15,0:15:99:0,45,255	0/0:16,0:16:99:0,48,255	0/0:2,0:2:79:0,6,72	0/0:20,0:20:99:0,60,255	0/0:10,0:10:99:0,30,255	0/0:12,0:12:99:0,36,255	0/0:3,0:3:88:0,9,108	0/0:19,0:19:99:0,57,255	0/0:27,1:28:99:0,48,255	0/0:23,0:23:99:0,69,255	0/0:37,0:37:99:0,111,255	0/0:5,0:5:96:0,15,180	0/0:21,0:21:99:0,63,255	0/0:10,0:10:99:0,30,255	0/0:9,0:9:99:0,27,255	0/0:6,0:6:98:0,18,216	0/0:5,0:5:96:0,15,180	0/0:10,0:10:99:0,30,255	0/0:12,0:12:99:0,36,255	0/0:19,0:19:99:0,57,255	0/0:4,0:4:94:0,12,144	0/0:21,0:21:99:0,63,255	0/0:8,0:8:99:0,24,255	0/0:8,0:8:99:0,24,255	0/0:19,0:19:99:0,57,255	0/0:12,0:12:99:0,36,255	0/0:21,0:21:99:0,63,255	0/0:15,0:15:99:0,45,255	0/0:1,0:1:66:0,3,36
1	36523	S1_36523	A	C	20	PASS	.	GT:AD:DP:GQ:PL	0/0:6,0:6:98:0,18,216	0/0:9,0:9:99:0,27,255	0/0:10,0:10:99:0,30,255	./.	0/0:13,0:13:99:0,39,255	0/0:12,0:12:99:0,36,255	0/0:8,0:8:99:0,24,255	0/0:5,0:5:96:0,15,180	0/0:10,0:10:99:0,30,255	0/0:29,0:29:99:0,87,255	0/0:18,0:18:99:0,54,255	0/0:6,0:6:98:0,18,216	0/0:20,0:20:99:0,60,255	0/0:5,0:5:96:0,15,180	0/0:11,0:11:99:0,33,255	0/0:2,0:2:79:0,6,72	0/0:9,0:9:99:0,27,255	./.	0/0:15,0:15:99:0,45,255	0/0:6,0:6:98:0,18,216	0/0:8,0:8:99:0,24,255	0/0:11,0:11:99:0,33,255	./.	./.	0/0:10,0:10:99:0,30,255	0/0:18,0:18:99:0,54,255	0/0:4,0:4:94:0,12,144	0/0:16,0:16:99:0,48,255	0/0:5,0:5:96:0,15,180	0/0:20,0:20:99:0,60,255	0/0:4,0:4:94:0,12,144	0/0:18,0:18:99:0,54,255	./.	0/0:8,0:8:99:0,24,255	0/0:9,0:9:99:0,27,255	0/0:6,0:6:98:0,18,216	0/0:9,0:9:99:0,27,255	0/0:10,0:10:99:0,30,255	0/0:9,0:9:99:0,27,255	0/0:12,0:12:99:0,36,255	0/0:13,0:13:99:0,39,255	0/0:11,0:11:99:0,33,255	0/0:14,0:14:99:0,42,255	0/0:2,0:2:79:0,6,72	./.	0/0:4,0:4:94:0,12,144	0/0:4,0:4:94:0,12,144	./.	0/0:6,0:6:98:0,18,216	0/0:7,0:7:99:0,21,252	0/0:8,0:8:99:0,24,255	./.	0/0:14,0:14:99:0,42,255	0/0:16,0:16:99:0,48,255	0/0:12,0:12:99:0,36,255	0/0:3,0:3:88:0,9,108	0/0:7,0:7:99:0,21,252	0/0:4,0:4:94:0,12,144	0/0:7,0:7:99:0,21,252	0/0:10,0:10:99:0,30,255	0/0:7,0:7:99:0,21,252	0/0:11,0:11:99:0,33,255	0/0:1,0:1:66:0,3,36	0/0:6,0:6:98:0,18,216	0/0:6,0:6:98:0,18,216	0/0:20,0:20:99:0,60,255	./.	0/0:1,0:1:66:0,3,36	0/0:29,0:29:99:0,87,255	./.	0/0:22,0:22:99:0,66,255	0/0:8,0:8:99:0,24,255	0/0:2,0:2:79:0,6,72	0/0:7,0:7:99:0,21,252	0/0:11,0:11:99:0,33,255	0/0:10,0:10:99:0,30,255	0/0:7,0:7:99:0,21,252	0/0:3,0:3:88:0,9,108	0/0:7,0:7:99:0,21,252	0/0:8,0:8:99:0,24,255	0/0:16,0:16:99:0,48,255	0/0:2,0:2:79:0,6,72	1/1:0,4:4:94:144,12,0	0/0:16,0:16:99:0,48,255	0/0:5,0:5:96:0,15,180	0/0:5,0:5:96:0,15,180	./.	0/0:5,0:5:96:0,15,180	0/0:6,0:6:98:0,18,216	0/0:10,0:10:99:0,30,255	0/0:9,0:9:99:0,27,255	0/0:3,0:3:88:0,9,108	0/0:5,0:5:96:0,15,180	0/0:4,0:4:94:0,12,144
1	36761	S1_36761	A	C	20	PASS	.	GT:AD:DP:GQ:PL	0/0:1,0:1:66:0,3,36	./.	0/0:1,0:1:66:0,3,36	./.	./.	./.	1/1:0,3:3:88:108,9,0	./.	./.	0/0:1,0:1:66:0,3,36	0/0:2,0:2:79:0,6,72	./.	0/0:1,0:1:66:0,3,36	./.	0/0:1,0:1:66:0,3,36	./.	./.	./.	./.	./.	0/0:2,0:2:79:0,6,72	./.	./.	1/1:0,1:1:66:36,3,0	./.	./.	./.	./.	1/1:0,1:1:66:36,3,0	./.	0/0:1,0:1:66:0,3,36	0/0:3,0:3:88:0,9,108	./.	./.	./.	./.	./.	./.	./.	./.	0/0:1,0:1:66:0,3,36	./.	./.	./.	./.	./.	./.	./.	./.	./.	./.	0/0:1,0:1:66:0,3,36	./.	1/1:0,3:3:88:108,9,0	./.	./.	./.	./.	./.	./.	./.	./.	./.	./.	./.	1/1:0,2:2:79:72,6,0	1/1:0,2:2:79:72,6,0	./.	1/1:0,2:2:79:72,6,0	./.	./.	0/1:1,1:2:99:30,0,30	./.	1/1:0,1:1:66:36,3,0	./.	0/0:2,0:2:79:0,6,72	./.	0/0:2,0:2:79:0,6,72	./.	0/0:1,0:1:66:0,3,36	./.	./.	./.	./.	./.	./.	./.	./.	./.	1/1:0,1:1:66:36,3,0	./.	./.	./.	./.
1	36826	S1_36826	A	C	20	PASS	.	GT:AD:DP:GQ:PL	./.	0/0:5,0:5:96:0,15,180	0/0:10,0:10:99:0,30,255	0/0:7,0:7:99:0,21,252	0/0:7,0:7:99:0,21,252	./.	0/0:7,0:7:99:0,21,252	./.	./.	0/0:13,0:13:99:0,39,255	0/0:10,0:10:99:0,30,255	0/0:3,0:3:88:0,9,108	0/0:22,0:22:99:0,66,255	0/0:6,0:6:98:0,18,216	./.	0/0:5,0:5:96:0,15,180	0/1:8,1:9:88:9,0,255	./.	0/0:19,0:19:99:0,57,255	0/0:5,0:5:96:0,15,180	0/0:15,0:15:99:0,45,255	0/0:13,0:13:99:0,39,255	0/0:5,0:5:96:0,15,180	0/0:3,0:3:88:0,9,108	./.	0/0:18,0:18:99:0,54,255	./.	0/0:9,0:9:99:0,27,255	0/0:5,0:5:96:0,15,180	0/1:8,1:9:88:9,0,255	./.	0/0:32,0:32:99:0,96,255	./.	0/0:14,0:14:99:0,42,255	0/0:11,0:11:99:0,33,255	0/0:5,0:5:96:0,15,180	0/0:18,0:18:99:0,54,255	./.	0/0:3,0:3:88:0,9,108	0/0:3,0:3:88:0,9,108	0/0:4,0:4:94:0,12,144	0/0:3,0:3:88:0,9,108	0/0:6,0:6:98:0,18,216	0/0:2,0:2:79:0,6,72	0/0:2,0:2:79:0,6,72	./.	0/0:3,0:3:88:0,9,108	0/1:2,1:3:99:27,0,63	0/0:7,0:7:99:0,21,252	0/0:7,0:7:99:0,21,252	0/0:4,0:4:94:0,12,144	0/0:7,0:7:99:0,21,252	0/0:8,0:8:99:0,24,255	0/0:8,0:8:99:0,24,255	0/0:8,0:8:99:0,24,255	0/0:2,0:2:79:0,6,72	0/0:8,0:8:99:0,24,255	./.	0/0:3,0:3:88:0,9,108	0/0:2,0:2:79:0,6,72	./.	0/0:8,0:8:99:0,24,255	./.	0/0:7,0:7:99:0,21,252	./.	0/0:21,0:21:99:0,63,255	0/0:11,0:11:99:0,33,255	./.	0/0:21,0:21:99:0,63,255	0/0:8,0:8:99:0,24,255	0/0:7,0:7:99:0,21,252	./.	0/0:4,0:4:94:0,12,144	./.	0/0:7,0:7:99:0,21,252	./.	0/0:5,0:5:96:0,15,180	0/0:17,0:17:99:0,51,255	0/0:4,0:4:94:0,12,144	./.	0/0:8,0:8:99:0,24,255	0/0:1,0:1:66:0,3,36	./.	0/0:6,0:6:98:0,18,216	./.	0/0:6,0:6:98:0,18,216	0/0:7,0:7:99:0,21,252	0/0:8,0:8:99:0,24,255	0/0:4,0:4:94:0,12,144	0/0:9,0:9:99:0,27,255	0/0:4,0:4:94:0,12,144	0/0:5,0:5:96:0,15,180	0/0:8,0:8:99:0,24,255	./.
1	37112	S1_37112	G	A	20	PASS	.	GT:AD:DP:GQ:PL	./.	./.	./.	1/1:0,1:1:66:36,3,0	0/0:2,0:2:79:0,6,72	./.	./.	0/1:1,1:2:99:30,0,30	0/1:5,4:9:99:117,0,153	0/0:6,0:6:98:0,18,216	0/0:3,0:3:88:0,9,108	0/0:3,0:3:88:0,9,108	./.	./.	./.	./.	./.	./.	0/0:5,0:5:96:0,15,180	./.	./.	./.	1/1:0,1:1:66:36,3,0	./.	1/1:0,3:3:88:108,9,0	0/0:3,0:3:88:0,9,108	./.	./.	0/0:2,0:2:79:0,6,72	0/0:1,0:1:66:0,3,36	1/1:0,1:1:66:36,3,0	./.	./.	0/0:1,0:1:66:0,3,36	./.	./.	1/1:0,1:1:66:36,3,0	0/0:2,0:2:79:0,6,72	./.	0/0:1,0:1:66:0,3,36	./.	0/0:2,0:2:79:0,6,72	./.	./.	./.	./.	./.	./.	./.	./.	./.	1/1:0,1:1:66:36,3,0	0/0:1,0:1:66:0,3,36	0/0:3,0:3:88:0,9,108	0/0:1,0:1:66:0,3,36	./.	0/0:1,0:1:66:0,3,36	./.	1/1:0,2:2:79:72,6,0	0/0:1,0:1:66:0,3,36	./.	0/0:5,0:5:96:0,15,180	./.	./.	./.	0/0:8,0:8:99:0,24,255	./.	./.	./.	./.	0/0:5,0:5:96:0,15,180	./.	./.	./.	0/0:1,0:1:66:0,3,36	0/0:5,0:5:96:0,15,180	./.	./.	./.	0/0:1,0:1:66:0,3,36	./.	./.	./.	0/0:1,0:1:66:0,3,36	./.	./.	./.	./.	0/0:1,0:1:66:0,3,36	./.	0/0:3,0:3:88:0,9,108	0/0:4,0:4:94:0,12,144	0/0:2,0:2:79:0,6,72	./.
1	37228	S1_37228	T	C	20	PASS	.	GT:AD:DP:GQ:PL	1/1:0,4:4:94:144,12,0	./.	0/1:9,13:22:99:255,0,255	0/0:20,0:20:99:0,60,255	0/1:3,2:5:99:57,0,93	0/0:6,0:6:98:0,18,216	0/0:6,0:6:98:0,18,216	0/0:2,0:2:79:0,6,72	0/0:13,0:13:99:0,39,255	0/0:17,0:17:99:0,51,255	0/1:2,6:8:99:192,0,48	0/1:3,5:8:99:156,0,84	0/1:8,4:12:99:108,0,252	0/0:1,0:1:66:0,3,36	0/0:2,0:2:79:0,6,72	0/0:3,0:3:88:0,9,108	0/1:3,1:4:99:24,0,96	0/0:3,0:3:88:0,9,108	0/1:6,3:9:99:81,0,189	0/1:6,1:7:96:15,0,195	0/1:1,4:5:99:129,0,21	0/1:1,2:3:99:63,0,27	0/1:1,1:2:99:30,0,30	./.	0/0:16,0:16:99:0,48,255	0/1:7,4:11:99:111,0,219	0/0:2,0:2:79:0,6,72	0/1:4,5:9:99:153,0,117	0/0:1,0:1:66:0,3,36	0/0:6,0:6:98:0,18,216	0/0:1,0:1:66:0,3,36	1/1:0,11:11:99:255,33,0	./.	0/1:2,1:3:99:27,0,63	0/0:4,0:4:94:0,12,144	0/1:2,2:4:99:60,0,60	0/0:11,0:11:99:0,33,255	0/0:5,0:5:96:0,15,180	0/1:5,1:6:98:18,0,162	0/0:5,0:5:96:0,15,180	0/1:4,1:5:99:21,0,129	0/0:2,0:2:79:0,6,72	0/0:3,0:3:88:0,9,108	./.	./.	0/0:1,0:1:66:0,3,36	0/1:8,1:9:88:9,0,255	0/1:5,5:10:99:150,0,150	0/1:4,3:7:99:87,0,123	0/0:2,0:2:79:0,6,72	0/0:4,0:4:94:0,12,144	0/1:3,6:9:99:189,0,81	0/0:9,0:9:99:0,27,255	0/0:2,0:2:79:0,6,72	0/1:3,9:12:99:255,0,72	0/1:2,2:4:99:60,0,60	0/0:2,0:2:79:0,6,72	0/0:4,0:4:94:0,12,144	0/0:5,0:5:96:0,15,180	0/0:2,0:2:79:0,6,72	0/1:2,5:7:99:159,0,51	0/1:5,3:8:99:84,0,156	0/1:4,3:7:99:87,0,123	0/0:4,0:4:94:0,12,144	0/0:1,0:1:66:0,3,36	0/0:7,0:7:99:0,21,252	0/1:2,4:6:99:126,0,54	./.	0/0:24,0:24:99:0,72,255	0/0:5,0:5:96:0,15,180	0/0:12,0:12:99:0,36,255	0/0:4,0:4:94:0,12,144	1/1:0,3:3:88:108,9,0	0/0:8,0:8:99:0,24,255	0/1:5,7:12:99:216,0,144	0/0:17,0:17:99:0,51,255	1/1:0,5:5:96:180,15,0	0/0:15,0:15:99:0,45,255	0/1:3,3:6:99:90,0,90	0/0:7,0:7:99:0,21,252	./.	0/0:6,0:6:98:0,18,216	0/0:8,0:8:99:0,24,255	0/0:6,0:6:98:0,18,216	0/0:3,0:3:88:0,9,108	0/1:5,1:6:98:18,0,162	0/1:2,5:7:99:159,0,51	0/1:2,1:3:99:27,0,63	0/1:3,2:5:99:57,0,93	0/1:1,7:8:93:228,0,12	0/0:10,0:10:99:0,30,255	1/1:0,2:2:79:72,6,0	0/0:5,0:5:96:0,15,180	./.
1	37330	S1_37330	G	A	20	PASS	.	GT:AD:DP:GQ:PL	./.	./.	./.	0/0:6,0:6:98:0,18,216	./.	./.	0/0:1,0:1:66:0,3,36	./.	./.	0/0:7,0:7:99:0,21,252	0/0:2,0:2:79:0,6,72	./.	1/1:0,6:6:98:216,18,0	./.	./.	./.	./.	./.	0/0:9,0:9:99:0,27,255	0/0:2,0:2:79:0,6,72	0/0:3,0:3:88:0,9,108	./.	./.	./.	./.	./.	0/0:1,0:1:66:0,3,36	./.	./.	0/0:4,0:4:94:0,12,144	1/1:0,2:2:79:72,6,0	./.	./.	./.	0/0:3,0:3:88:0,9,108	./.	./.	./.	./.	./.	./.	0/0:5,0:5:96:0,15,180	./.	./.	./.	./.	./.	./.	./.	./.	./.	./.	0/0:1,0:1:66:0,3,36	./.	0/0:4,0:4:94:0,12,144	./.	./.	./.	./.	0/0:1,0:1:66:0,3,36	./.	./.	./.	./.	./.	./.	./.	./.	./.	./.	./.	./.	./.	./.	./.	0/0:6,0:6:98:0,18,216	./.	0/0:1,0:1:66:0,3,36	./.	./.	./.	0/0:1,0:1:66:0,3,36	0/0:2,0:2:79:0,6,72	0/0:2,0:2:79:0,6,72	./.	./.	./.	./.	./.	./.	0/0:6,0:6:98:0,18,216	./.	0/0:5,0:5:96:0,15,180	./.
1	37443	S1_37443	A	C	20	PASS	.	GT:AD:DP:GQ:PL	./.	./.	0/0:3,0:3:88:0,9,108	0/0:2,0:2:79:0,6,72	0/0:1,0:1:66:0,3,36	0/0:1,0:1:66:0,3,36	0/0:1,0:1:66:0,3,36	0/0:1,0:1:66:0,3,36	0/0:3,0:3:88:0,9,108	0/0:1,0:1:66:0,3,36	0/0:1,0:1:66:0,3,36	0/0:1,0:1:66:0,3,36	0/0:2,0:2:79:0,6,72	./.	0/0:2,0:2:79:0,6,72	./.	./.	./.	0/0:2,0:2:79:0,6,72	0/0:1,0:1:66:0,3,36	0/0:1,0:1:66:0,3,36	./.	./.	0/0:3,0:3:88:0,9,108	0/0:3,0:3:88:0,9,108	./.	./.	0/0:1,0:1:66:0,3,36	0/0:2,0:2:79:0,6,72	0/0:1,0:1:66:0,3,36	0/0:1,0:1:66:0,3,36	0/0:1,0:1:66:0,3,36	./.	0/0:1,0:1:66:0,3,36	0/0:1,0:1:66:0,3,36	./.	0/0:4,0:4:94:0,12,144	./.	./.	0/0:1,0:1:66:0,3,36	./.	0/0:1,0:1:66:0,3,36	0/0:1,0:1:66:0,3,36	0/0:1,0:1:66:0,3,36	./.	./.	./.	./.	./.	0/0:4,0:4:94:0,12,144	./.	./.	0/0:1,0:1:66:0,3,36	./.	0/0:2,0:2:79:0,6,72	./.	./.	0/0:1,0:1:66:0,3,36	./.	0/0:1,0:1:66:0,3,36	./.	./.	./.	0/0:1,0:1:66:0,3,36	./.	0/0:1,0:1:66:0,3,36	./.	./.	0/1:1,3:4:99:96,0,24	./.	./.	0/0:1,0:1:66:0,3,36	0/0:1,0:1:66:0,3,36	0/0:2,0:2:79:0,6,72	./.	0/0:4,0:4:94:0,12,144	./.	./.	./.	0/0:2,0:2:79:0,6,72	./.	0/0:1,0:1:66:0,3,36	0/0:1,0:1:66:0,3,36	./.	./.	./.	0/0:1,0:1:66:0,3,36	./.	./.	1/1:0,1:1:66:36,3,0	./.	./.	./.	./.
1	37553	S1_37553	C	T	20	PASS	.	GT:AD:DP:GQ:PL	./.	./.	1/1:0,1:1:66:36,3,0	./.	./.	1/1:0,3:3:88:108,9,0	./.	0/0:1,0:1:66:0,3,36	./.	1/1:0,1:1:66:36,3,0	0/0:1,0:1:66:0,3,36	1/1:0,2:2:79:72,6,0	0/0:1,0:1:66:0,3,36	./.	0/0:2,0:2:79:0,6,72	./.	0/0:2,0:2:79:0,6,72	./.	0/0:3,0:3:88:0,9,108	./.	0/0:1,0:1:66:0,3,36	0/1:1,2:3:99:63,0,27	./.	1/1:0,1:1:66:36,3,0	./.	./.	./.	./.	0/0:3,0:3:88:0,9,108	0/0:4,0:4:94:0,12,144	1/1:0,1:1:66:36,3,0	1/1:0,1:1:66:36,3,0	./.	0/0:1,0:1:66:0,3,36	0/0:1,0:1:66:0,3,36	./.	./.	0/0:1,0:1:66:0,3,36	1/1:0,1:1:66:36,3,0	./.	./.	./.	./.	./.	./.	./.	1/1:0,1:1:66:36,3,0	./.	1/1:0,1:1:66:36,3,0	./.	./.	1/1:0,1:1:66:36,3,0	./.	./.	./.	./.	1/1:0,1:1:66:36,3,0	./.	1/1:0,2:2:79:72,6,0	0/0:1,0:1:66:0,3,36	./.	./.	./.	./.	0/0:1,0:1:66:0,3,36	0/1:1,1:2:99:30,0,30	1/1:0,2:2:79:72,6,0	./.	0/0:1,0:1:66:0,3,36	./.	./.	./.	./.	./.	./.	0/0:4,0:4:94:0,12,144	./.	0/0:3,0:3:88:0,9,108	./.	0/0:1,0:1:66:0,3,36	./.	1/1:0,2:2:79:72,6,0	./.	0/0:1,0:1:66:0,3,36	./.	./.	1/1:0,2:2:79:72,6,0	./.	./.	./.	0/0:1,0:1:66:0,3,36	1/1:0,1:1:66:36,3,0	./.	./.
1	37625	S1_37625	A	T	20	PASS	.	GT:AD:DP:GQ:PL	0/0:15,1:16:94:0,12,255	0/0:4,0:4:94:0,12,144	0/0:18,0:18:99:0,54,255	0/0:7,0:7:99:0,21,252	0/0:12,0:12:99:0,36,255	0/0:11,0:11:99:0,33,255	0/0:9,0:9:99:0,27,255	0/0:13,0:13:99:0,39,255	0/0:23,0:23:99:0,69,255	0/0:28,0:28:99:0,84,255	0/0:26,0:26:99:0,78,255	0/0:6,0:6:98:0,18,216	0/0:32,0:32:99:0,96,255	0/0:1,0:1:66:0,3,36	0/0:13,0:13:99:0,39,255	0/0:2,0:2:79:0,6,72	0/0:17,0:17:99:0,51,255	0/0:3,0:3:88:0,9,108	0/0:23,0:23:99:0,69,255	0/0:11,0:11:99:0,33,255	0/0:14,1:15:89:0,9,255	0/0:15,0:15:99:0,45,255	0/0:3,0:3:88:0,9,108	0/0:8,0:8:99:0,24,255	0/0:6,0:6:98:0,18,216	0/0:13,0:13:99:0,39,255	0/0:2,0:2:79:0,6,72	0/0:16,1:17:97:0,15,255	0/0:19,0:19:99:0,57,255	0/0:24,0:24:99:0,72,255	0/0:9,0:9:99:0,27,255	0/0:29,0:29:99:0,87,255	1/1:0,1:1:66:36,3,0	0/0:18,0:18:99:0,54,255	0/0:18,0:18:99:0,54,255	0/0:11,0:11:99:0,33,255	0/0:17,0:17:99:0,51,255	0/0:9,0:9:99:0,27,255	0/0:13,0:13:99:0,39,255	0/0:5,0:5:96:0,15,180	0/0:1,0:1:66:0,3,36	0/0:12,0:12:99:0,36,255	0/0:21,0:21:99:0,63,255	0/0:3,0:3:88:0,9,108	0/0:4,0:4:94:0,12,144	0/0:19,0:19:99:0,57,255	0/0:12,0:12:99:0,36,255	0/0:8,0:8:99:0,24,255	0/0:16,0:16:99:0,48,255	0/0:19,0:19:99:0,57,255	0/0:5,0:5:96:0,15,180	0/0:11,0:11:99:0,33,255	0/0:18,0:18:99:0,54,255	0/0:17,0:17:99:0,51,255	0/0:15,0:15:99:0,45,255	0/0:12,0:12:99:0,36,255	0/0:6,0:6:98:0,18,216	0/0:4,0:4:94:0,12,144	./.	0/0:10,0:10:99:0,30,255	0/0:22,0:22:99:0,66,255	0/0:15,0:15:99:0,45,255	0/0:10,0:10:99:0,30,255	0/0:4,0:4:94:0,12,144	0/0:15,0:15:99:0,45,255	0/0:28,0:28:99:0,84,255	0/0:17,0:17:99:0,51,255	0/0:1,0:1:66:0,3,36	0/0:23,0:23:99:0,69,255	0/0:7,0:7:99:0,21,252	0/0:6,0:6:98:0,18,216	0/0:2,0:2:79:0,6,72	0/0:12,0:12:99:0,36,255	0/0:12,0:12:99:0,36,255	0/0:19,0:19:99:0,57,255	0/0:31,0:31:99:0,93,255	0/0:2,0:2:79:0,6,72	0/0:22,0:22:99:0,66,255	0/0:1,0:1:66:0,3,36	0/0:8,0:8:99:0,24,255	0/0:15,0:15:99:0,45,255	0/0:14,0:14:99:0,42,255	0/0:11,0:11:99:0,33,255	0/0:14,0:14:99:0,42,255	0/0:7,0:7:99:0,21,252	0/0:6,0:6:98:0,18,216	0/0:14,0:14:99:0,42,255	0/0:10,0:10:99:0,30,255	0/0:4,0:4:94:0,12,144	0/0:15,0:15:99:0,45,255	0/0:17,0:17:99:0,51,255	0/0:12,0:12:99:0,36,255	0/0:8,0:8:99:0,24,255	0/0:1,0:1:66:0,3,36
1	37829	S1_37829	A	T	20	PASS	.	GT:AD:DP:GQ:PL	1/1:0,4:4:94:144,12,0	0/1:7,7:14:99:210,0,210	0/1:18,11:29:99:255,0,255	0/1:17,14:31:99:255,0,255	0/0:24,0:24:99:0,72,255	1/1:0,15:15:99:255,45,0	0/0:8,0:8:99:0,24,255	0/0:6,0:6:98:0,18,216	1/1:0,38:38:99:255,114,0	1/1:0,27:27:99:255,81,0	0/0:23,0:23:99:0,69,255	0/1:14,11:25:99:255,0,255	0/0:63,1:64:99:0,156,255	0/1:1,5:6:98:162,0,18	0/0:9,0:9:99:0,27,255	0/0:4,0:4:94:0,12,144	0/0:29,0:29:99:0,87,255	0/0:8,0:8:99:0,24,255	0/1:17,13:30:99:255,0,255	0/0:8,0:8:99:0,24,255	0/0:14,0:14:99:0,42,255	0/1:15,14:29:99:255,0,255	0/1:4,10:14:99:255,0,102	1/1:0,10:10:99:255,30,0	1/1:0,31:31:99:255,93,0	0/1:10,17:27:99:255,0,255	0/1:5,7:12:99:216,0,144	0/0:40,0:40:99:0,120,255	0/1:13,14:27:99:255,0,255	0/1:17,23:40:99:255,0,255	1/1:0,17:17:99:255,51,0	0/0:55,0:55:99:0,165,255	0/0:1,0:1:66:0,3,36	0/0:19,0:19:99:0,57,255	1/1:0,16:16:99:255,48,0	0/1:10,14:24:99:255,0,255	0/0:61,0:61:99:0,183,255	0/0:13,0:13:99:0,39,255	0/0:18,0:18:99:0,54,255	0/0:26,0:26:99:0,78,255	0/0:16,0:16:99:0,48,255	0/0:11,0:11:99:0,33,255	0/0:19,0:19:99:0,57,255	0/0:8,0:8:99:0,24,255	0/1:5,7:12:99:216,0,144	0/0:7,0:7:99:0,21,252	0/1:8,9:17:99:255,0,237	0/1:17,10:27:99:255,0,255	0/1:18,15:33:99:255,0,255	0/0:15,0:15:99:0,45,255	0/0:12,0:12:99:0,36,255	0/1:17,11:28:99:255,0,255	0/1:8,8:16:99:240,0,240	0/0:41,0:41:99:0,123,255	0/0:19,0:19:99:0,57,255	0/0:21,0:21:99:0,63,255	0/0:12,0:12:99:0,36,255	0/0:11,0:11:99:0,33,255	./.	1/1:0,16:16:99:255,48,0	1/1:0,21:21:99:255,63,0	0/0:29,0:29:99:0,87,255	1/1:0,7:7:99:252,21,0	0/1:13,15:28:99:255,0,255	0/0:5,0:5:96:0,15,180	0/0:16,0:16:99:0,48,255	0/1:13,16:29:99:255,0,255	1/1:0,3:3:88:108,9,0	./.	0/0:18,0:18:99:0,54,255	0/0:15,0:15:99:0,45,255	./.	0/1:11,8:19:99:231,0,255	0/0:35,0:35:99:0,105,255	0/0:19,0:19:99:0,57,255	0/0:52,0:52:99:0,156,255	0/0:6,0:6:98:0,18,216	0/0:26,0:26:99:0,78,255	0/0:24,0:24:99:0,72,255	0/0:9,0:9:99:0,27,255	0/1:12,14:26:99:255,0,255	0/0:13,0:13:99:0,39,255	0/0:21,0:21:99:0,63,255	0/1:11,21:32:99:255,0,255	0/1:11,10:21:99:255,0,255	0/1:5,6:11:99:183,0,147	0/1:23,15:38:99:255,0,255	0/1:10,7:17:99:201,0,255	0/0:19,0:19:99:0,57,255	0/0:20,0:20:99:0,60,255	0/1:15,12:27:99:255,0,255	0/0:11,0:11:99:0,33,255	0/1:6,5:11:99:147,0,183	0/1:4,3:7:99:87,0,123
1	37937	S1_37937	T	C	20	PASS	.	GT:AD:DP:GQ:PL	0/0:17,0:17:99:0,51,255	./.	./.	./.	./.	0/0:24,0:24:99:0,72,255	./.	./.	./.	0/0:16,0:16:99:0,48,255	0/0:15,1:16:94:0,12,255	./.	./.	./.	./.	./.	./.	0/0:4,0:4:94:0,12,144	./.	./.	0/0:20,1:21:99:0,28,255	./.	./.	./.	0/0:29,0:29:99:0,87,255	./.	./.	./.	./.	./.	0/0:13,0:13:99:0,39,255	./.	./.	./.	0/0:20,0:20:99:0,60,255	./.	./.	0/0:10,0:10:99:0,30,255	./.	./.	./.	./.	0/0:13,0:13:99:0,39,255	./.	./.	0/0:5,0:5:96:0,15,180	./.	./.	./.	./.	./.	./.	./.	./.	0/0:15,0:15:99:0,45,255	./.	./.	0/0:3,0:3:88:0,9,108	0/0:9,0:9:99:0,27,255	./.	0/0:19,0:19:99:0,57,255	./.	0/0:21,0:21:99:0,63,255	./.	0/0:5,0:5:96:0,15,180	./.	./.	0/0:8,0:8:99:0,24,255	0/0:76,0:76:99:0,228,255	./.	0/0:11,0:11:99:0,33,255	0/0:5,0:5:96:0,15,180	./.	./.	./.	./.	0/0:10,0:10:99:0,30,255	./.	./.	0/0:8,0:8:99:0,24,255	./.	./.	./.	./.	./.	./.	./.	./.	./.	0/1:8,1:9:88:9,0,255	./.	0/0:12,0:12:99:0,36,255	./.	./.
1	38224	S1_38224	A	G	20	PASS	.	GT:AD:DP:GQ:PL	0/0:14,0:14:99:0,42,255	0/0:10,0:10:99:0,30,255	0/0:32,0:32:99:0,96,255	0/0:34,0:34:99:0,102,255	0/0:31,0:31:99:0,93,255	0/0:36,0:36:99:0,108,255	0/0:19,0:19:99:0,57,255	0/1:8,9:17:99:255,0,237	0/1:23,27:50:99:255,0,255	0/0:48,0:48:99:0,144,255	0/0:55,0:55:99:0,165,255	0/0:26,0:26:99:0,78,255	0/1:33,32:65:99:255,0,255	0/0:11,0:11:99:0,33,255	0/0:26,0:26:99:0,78,255	0/0:12,0:12:99:0,36,255	0/0:27,1:28:99:0,48,255	0/0:13,0:13:99:0,39,255	0/0:36,0:36:99:0,108,255	0/0:28,0:28:99:0,84,255	0/0:23,0:23:99:0,69,255	0/0:32,0:32:99:0,96,255	0/0:21,0:21:99:0,63,255	0/0:21,0:21:99:0,63,255	0/0:27,0:27:99:0,81,255	0/0:24,0:24:99:0,72,255	0/1:3,3:6:99:90,0,90	0/0:31,0:31:99:0,93,255	0/0:32,0:32:99:0,96,255	0/0:42,0:42:99:0,126,255	0/0:35,0:35:99:0,105,255	0/0:61,0:61:99:0,183,255	0/0:1,0:1:66:0,3,36	0/0:45,0:45:99:0,135,255	0/0:40,0:40:99:0,120,255	0/0:14,0:14:99:0,42,255	0/0:86,0:86:99:0,255,255	0/1:15,13:28:99:255,0,255	0/0:30,0:30:99:0,90,255	0/0:29,0:29:99:0,87,255	0/0:17,0:17:99:0,51,255	0/0:27,0:27:99:0,81,255	0/0:26,0:26:99:0,78,255	0/0:20,0:20:99:0,60,255	0/1:5,3:8:99:84,0,156	0/1:12,14:26:99:255,0,255	0/0:25,0:25:99:0,75,255	0/0:23,0:23:99:0,69,255	0/0:43,0:43:99:0,129,255	0/0:30,0:30:99:0,90,255	0/0:10,0:10:99:0,30,255	0/0:28,0:28:99:0,84,255	0/0:21,0:21:99:0,63,255	0/0:32,0:32:99:0,96,255	0/0:30,0:30:99:0,90,255	0/0:19,0:19:99:0,57,255	0/1:19,13:32:99:255,0,255	0/0:32,0:32:99:0,96,255	1/1:1,19:20:99:255,24,0	1/1:0,20:20:99:255,60,0	0/0:26,0:26:99:0,78,255	0/0:42,0:42:99:0,126,255	0/0:11,0:11:99:0,33,255	0/0:25,0:25:99:0,75,255	0/1:9,9:18:99:255,0,255	0/0:27,0:27:99:0,81,255	0/0:43,0:43:99:0,129,255	0/0:14,0:14:99:0,42,255	0/0:70,1:71:99:0,178,255	0/1:16,22:38:99:255,0,255	0/1:16,28:44:99:255,0,255	0/0:8,0:8:99:0,24,255	0/0:33,0:33:99:0,99,255	0/1:14,14:28:99:255,0,255	0/0:28,0:28:99:0,84,255	0/0:47,0:47:99:0,141,255	0/0:12,0:12:99:0,36,255	0/1:21,17:38:99:255,0,255	0/0:23,1:24:99:0,36,255	0/0:26,0:26:99:0,78,255	0/0:30,0:30:99:0,90,255	0/0:30,0:30:99:0,90,255	0/0:33,0:33:99:0,99,255	0/0:32,0:32:99:0,96,255	0/0:16,0:16:99:0,48,255	0/0:13,0:13:99:0,39,255	0/0:28,0:28:99:0,84,255	0/0:33,0:33:99:0,99,255	0/0:21,0:21:99:0,63,255	0/0:39,0:39:99:0,117,255	0/1:13,20:33:99:255,0,255	0/1:12,14:26:99:255,0,255	0/1:11,9:20:99:255,0,255	0/1:3,3:6:99:90,0,90
1	38344	S1_38344	G	A	20	PASS	.	GT:AD:DP:GQ:PL	0/0:2,0:2:79:0,6,72	0/1:1,4:5:99:129,0,21	0/1:6,8:14:99:246,0,174	0/0:4,0:4:94:0,12,144	0/1:5,7:12:99:216,0,144	0/0:9,0:9:99:0,27,255	0/1:4,4:8:99:120,0,120	0/1:8,2:10:99:42,0,255	0/0:21,0:21:99:0,63,255	1/1:0,12:12:99:255,36,0	0/0:9,0:9:99:0,27,255	1/1:0,15:15:99:255,45,0	0/0:29,1:30:99:0,54,255	0/1:1,2:3:99:63,0,27	0/0:8,0:8:99:0,24,255	0/0:2,0:2:79:0,6,72	1/1:0,5:5:96:180,15,0	0/0:2,0:2:79:0,6,72	0/1:10,8:18:99:234,0,255	0/1:3,1:4:99:24,0,96	0/0:7,0:7:99:0,21,252	0/1:2,1:3:99:27,0,63	0/1:2,1:3:99:27,0,63	0/1:5,1:6:98:18,0,162	0/0:7,0:7:99:0,21,252	0/1:8,7:15:99:207,0,243	1/1:0,3:3:88:108,9,0	0/0:6,0:6:98:0,18,216	0/0:6,0:6:98:0,18,216	1/1:0,7:7:99:252,21,0	1/1:0,13:13:99:255,39,0	0/1:18,12:30:99:255,0,255	./.	0/0:17,0:17:99:0,51,255	0/0:10,0:10:99:0,30,255	0/0:1,0:1:66:0,3,36	0/1:15,17:32:99:255,0,255	1/1:0,1:1:66:36,3,0	0/0:7,0:7:99:0,21,252	0/1:6,7:13:99:213,0,177	0/1:6,3:9:99:81,0,189	0/1:6,2:8:99:48,0,192	0/1:1,4:5:99:129,0,21	0/1:1,4:5:99:129,0,21	0/1:1,2:3:99:63,0,27	0/1:5,5:10:99:150,0,150	0/1:6,5:11:99:147,0,183	1/1:0,15:15:99:255,45,0	0/1:7,5:12:99:144,0,216	0/1:7,4:11:99:111,0,219	0/1:3,2:5:99:57,0,93	0/1:8,3:11:99:75,0,255	1/1:0,6:6:98:216,18,0	0/0:11,0:11:99:0,33,255	0/1:3,1:4:99:24,0,96	1/1:0,4:4:94:144,12,0	0/1:6,4:10:99:114,0,186	0/1:2,5:7:99:159,0,51	0/0:8,0:8:99:0,24,255	0/0:3,0:3:88:0,9,108	0/1:3,9:12:99:255,0,72	0/1:7,6:13:99:177,0,213	0/1:2,1:3:99:27,0,63	1/1:0,7:7:99:252,21,0	0/1:3,4:7:99:123,0,87	0/0:18,0:18:99:0,54,255	0/1:9,5:14:99:138,0,255	0/1:2,1:3:99:27,0,63	1/1:0,11:11:99:255,33,0	0/0:9,0:9:99:0,27,255	1/1:0,9:9:99:255,27,0	0/0:2,0:2:79:0,6,72	0/1:6,3:9:99:81,0,189	0/0:18,0:18:99:0,54,255	0/0:4,0:4:94:0,12,144	0/0:12,0:12:99:0,36,255	0/1:5,5:10:99:150,0,150	0/1:5,2:7:99:51,0,159	0/0:9,0:9:99:0,27,255	0/1:2,4:6:99:126,0,54	0/1:8,5:13:99:141,0,249	0/0:9,0:9:99:0,27,255	0/0:1,0:1:66:0,3,36	1/1:0,6:6:98:216,18,0	0/1:3,6:9:99:189,0,81	0/1:2,1:3:99:27,0,63	0/1:6,6:12:99:180,0,180	0/1:4,3:7:99:87,0,123	0/1:5,4:9:99:117,0,153	0/0:6,0:6:98:0,18,216	0/0:8,0:8:99:0,24,255	0/0:10,0:10:99:0,30,255	0/1:2,3:5:99:93,0,57	0/0:3,0:3:88:0,9,108
1	38543	S1_38543	T	A	20	PASS	.	GT:AD:DP:GQ:PL	0/0:5,0:5:96:0,15,180	0/0:5,0:5:96:0,15,180	0/0:7,0:7:99:0,21,252	0/0:9,0:9:99:0,27,255	0/0:10,0:10:99:0,30,255	0/0:8,0:8:99:0,24,255	0/0:5,0:5:96:0,15,180	0/0:6,0:6:98:0,18,216	0/0:6,0:6:98:0,18,216	0/0:17,0:17:99:0,51,255	0/0:4,0:4:94:0,12,144	0/0:5,0:5:96:0,15,180	0/1:6,5:11:99:147,0,183	0/0:1,0:1:66:0,3,36	0/0:7,0:7:99:0,21,252	0/0:3,0:3:88:0,9,108	0/0:2,0:2:79:0,6,72	0/1:4,3:7:99:87,0,123	0/0:10,0:10:99:0,30,255	0/1:6,1:7:96:15,0,195	0/0:6,0:6:98:0,18,216	0/0:5,0:5:96:0,15,180	0/0:6,0:6:98:0,18,216	0/1:6,4:10:99:114,0,186	0/0:10,0:10:99:0,30,255	0/0:12,0:12:99:0,36,255	0/0:3,0:3:88:0,9,108	0/0:13,0:13:99:0,39,255	0/0:2,0:2:79:0,6,72	0/0:11,0:11:99:0,33,255	0/0:5,0:5:96:0,15,180	0/0:10,0:10:99:0,30,255	./.	0/0:2,0:2:79:0,6,72	0/0:15,0:15:99:0,45,255	0/0:7,0:7:99:0,21,252	0/0:15,0:15:99:0,45,255	0/0:5,0:5:96:0,15,180	0/0:7,0:7:99:0,21,252	0/0:3,0:3:88:0,9,108	0/0:3,0:3:88:0,9,108	0/0:1,0:1:66:0,3,36	0/1:4,5:9:99:153,0,117	0/0:4,0:4:94:0,12,144	./.	0/0:3,0:3:88:0,9,108	0/0:7,0:7:99:0,21,252	0/0:4,0:4:94:0,12,144	0/0:12,0:12:99:0,36,255	0/0:8,0:8:99:0,24,255	0/0:1,0:1:66:0,3,36	0/0:8,0:8:99:0,24,255	0/0:6,0:6:98:0,18,216	0/0:10,0:10:99:0,30,255	0/0:12,0:12:99:0,36,255	0/0:11,0:11:99:0,33,255	0/0:7,0:7:99:0,21,252	0/0:3,0:3:88:0,9,108	0/0:2,0:2:79:0,6,72	0/0:4,0:4:94:0,12,144	0/0:13,0:13:99:0,39,255	0/0:9,0:9:99:0,27,255	0/1:2,1:3:99:27,0,63	0/0:10,0:10:99:0,30,255	0/0:5,0:5:96:0,15,180	0/1:3,3:6:99:90,0,90	0/0:8,0:8:99:0,24,255	0/1:2,2:4:99:60,0,60	0/1:6,7:13:99:213,0,177	0/0:3,0:3:88:0,9,108	0/0:8,0:8:99:0,24,255	0/1:2,5:7:99:159,0,51	0/0:8,0:8:99:0,24,255	0/0:5,0:5:96:0,15,180	0/0:9,0:9:99:0,27,255	0/0:11,0:11:99:0,33,255	0/1:1,2:3:99:63,0,27	0/0:12,0:12:99:0,36,255	0/0:3,0:3:88:0,9,108	0/0:1,0:1:66:0,3,36	0/0:3,0:3:88:0,9,108	0/0:4,0:4:94:0,12,144	0/1:6,3:9:99:81,0,189	0/0:10,0:10:99:0,30,255	0/0:1,0:1:66:0,3,36	0/0:2,0:2:79:0,6,72	0/0:6,0:6:98:0,18,216	0/0:6,0:6:98:0,18,216	0/0:5,0:5:96:0,15,180	0/0:5,0:5:96:0,15,180	0/0:6,0:6:98:0,18,216	0/0:5,0:5:96:0,15,180	0/0:2,0:2:79:0,6,72	./.
1	38662	S1_38662	C	T	20	PASS	.	GT:AD:DP:GQ:PL	./.	./.	0/0:1,0:1:66:0,3,36	0/0:1,0:1:66:0,3,36	./.	0/0:2,0:2:79:0,6,72	./.	./.	0/0:2,0:2:79:0,6,72	1/1:0,1:1:66:36,3,0	0/0:2,0:2:79:0,6,72	0/0:1,0:1:66:0,3,36	0/0:2,0:2:79:0,6,72	./.	0/0:1,0:1:66:0,3,36	./.	./.	0/0:1,0:1:66:0,3,36	./.	./.	1/1:0,2:2:79:72,6,0	0/0:1,0:1:66:0,3,36	0/0:1,0:1:66:0,3,36	./.	0/0:1,0:1:66:0,3,36	./.	./.	./.	0/0:2,0:2:79:0,6,72	0/0:1,0:1:66:0,3,36	./.	0/0:1,0:1:66:0,3,36	./.	0/0:1,0:1:66:0,3,36	./.	./.	1/1:0,4:4:94:144,12,0	./.	./.	0/0:1,0:1:66:0,3,36	0/0:1,0:1:66:0,3,36	./.	1/1:0,2:2:79:72,6,0	./.	./.	1/1:0,1:1:66:36,3,0	0/0:2,0:2:79:0,6,72	0/0:2,0:2:79:0,6,72	0/0:2,0:2:79:0,6,72	./.	./.	./.	./.	0/1:1,2:3:99:63,0,27	0/0:1,0:1:66:0,3,36	./.	0/0:1,0:1:66:0,3,36	./.	./.	./.	./.	0/0:1,0:1:66:0,3,36	./.	0/0:2,0:2:79:0,6,72	./.	./.	./.	1/1:0,1:1:66:36,3,0	./.	./.	0/0:2,0:2:79:0,6,72	./.	1/1:0,2:2:79:72,6,0	0/0:1,0:1:66:0,3,36	./.	./.	0/0:1,0:1:66:0,3,36	0/0:1,0:1:66:0,3,36	0/0:1,0:1:66:0,3,36	./.	0/0:1,0:1:66:0,3,36	0/0:1,0:1:66:0,3,36	1/1:0,1:1:66:36,3,0	./.	0/0:1,0:1:66:0,3,36	./.	0/0:3,0:3:88:0,9,108	0/0:1,0:1:66:0,3,36	1/1:0,1:1:66:36,3,0	0/0:1,0:1:66:0,3,36	0/0:1,0:1:66:0,3,36	1/1:0,3:3:88:108,9,0	0/0:1,0:1:66:0,3,36	./.
1	38745	S1_38745	C	T	20	PASS	.	GT:AD:DP:GQ:PL	./.	./.	./.	0/0:1,0:1:66:0,3,36	1/1:0,1:1:66:36,3,0	./.	./.	./.	./.	./.	./.	./.	./.	./.	./.	./.	./.	0/0:2,0:2:79:0,6,72	./.	./.	./.	./.	./.	1/1:0,1:1:66:36,3,0	0/0:1,0:1:66:0,3,36	./.	./.	1/1:0,1:1:66:36,3,0	./.	./.	./.	./.	./.	0/1:1,1:2:99:30,0,30	./.	./.	0/0:1,0:1:66:0,3,36	./.	./.	./.	./.	./.	./.	./.	./.	./.	0/0:1,0:1:66:0,3,36	./.	./.	./.	./.	0/0:1,0:1:66:0,3,36	./.	0/0:1,0:1:66:0,3,36	./.	./.	./.	./.	./.	./.	./.	0/0:2,0:2:79:0,6,72	./.	0/0:1,0:1:66:0,3,36	./.	0/0:2,0:2:79:0,6,72	0/0:1,0:1:66:0,3,36	./.	1/1:0,1:1:66:36,3,0	./.	./.	./.	0/0:1,0:1:66:0,3,36	./.	./.	0/0:2,0:2:79:0,6,72	./.	1/1:0,1:1:66:36,3,0	1/1:0,1:1:66:36,3,0	./.	./.	0/0:2,0:2:79:0,6,72	./.	./.	./.	./.	./.	./.	./.	./.	0/0:1,0:1:66:0,3,36	./.	./.	./.
1	38832	S1_38832	T	C	20	PASS	.	GT:AD:DP:GQ:PL	./.	./.	0/0:3,0:3:88:0,9,108	1/1:0,2:2:79:72,6,0	./.	0/0:1,0:1:66:0,3,36	./.	./.	0/0:6,0:6:98:0,18,216	0/0:2,0:2:79:0,6,72	./.	./.	./.	./.	0/0:1,0:1:66:0,3,36	1/1:0,4:4:94:144,12,0	./.	./.	./.	0/1:3,1:4:99:24,0,96	./.	./.	./.	./.	./.	1/1:0,1:1:66:36,3,0	./.	./.	1/1:0,3:3:88:108,9,0	1/1:0,4:4:94:144,12,0	0/0:2,0:2:79:0,6,72	./.	./.	./.	./.	1/1:0,1:1:66:36,3,0	./.	0/0:2,0:2:79:0,6,72	1/1:0,2:2:79:72,6,0	./.	1/1:0,1:1:66:36,3,0	0/0:2,0:2:79:0,6,72	./.	./.	./.	./.	./.	./.	./.	0/0:1,0:1:66:0,3,36	1/1:0,1:1:66:36,3,0	./.	1/1:0,4:4:94:144,12,0	./.	0/0:4,0:4:94:0,12,144	./.	./.	./.	./.	./.	./.	./.	./.	0/0:3,0:3:88:0,9,108	./.	1/1:0,3:3:88:108,9,0	./.	0/0:1,0:1:66:0,3,36	0/0:13,0:13:99:0,39,255	./.	0/0:6,0:6:98:0,18,216	./.	./.	0/0:1,0:1:66:0,3,36	./.	1/1:0,5:5:96:180,15,0	./.	0/1:2,2:4:99:60,0,60	./.	0/0:2,0:2:79:0,6,72	./.	0/0:1,0:1:66:0,3,36	./.	1/1:0,2:2:79:72,6,0	./.	1/1:0,1:1:66:36,3,0	./.	./.	./.	0/0:1,0:1:66:0,3,36	./.	./.	./.	./.
1	38918	S1_38918	G	A	20	PASS	.	GT:AD:DP:GQ:PL	./.	./.	0/1:1,3:4:99:96,0,24	./.	0/0:2,0:2:79:0,6,72	0/0:3,0:3:88:0,9,108	./.	0/0:7,0:7:99:0,21,252	./.	0/0:1,0:1:66:0,3,36	0/0:1,0:1:66:0,3,36	./.	0/0:1,0:1:66:0,3,36	./.	0/0:1,0:1:66:0,3,36	./.	1/1:0,1:1:66:36,3,0	0/1:1,2:3:99:63,0,27	0/0:1,0:1:66:0,3,36	0/0:1,0:1:66:0,3,36	1/1:0,2:2:79:72,6,0	./.	./.	0/0:1,0:1:66:0,3,36	./.	./.	./.	0/0:3,0:3:88:0,9,108	./.	0/0:2,0:2:79:0,6,72	./.	0/0:3,0:3:88:0,9,108	./.	./.	1/1:0,6:6:98:216,18,0	./.	0/0:8,0:8:99:0,24,255	0/0:2,0:2:79:0,6,72	./.	./.	./.	0/0:3,0:3:88:0,9,108	0/0:1,0:1:66:0,3,36	0/0:1,0:1:66:0,3,36	./.	0/1:1,1:2:99:30,0,30	./.	./.	./.	0/0:1,0:1:66:0,3,36	0/0:1,0:1:66:0,3,36	./.	./.	0/0:4,0:4:94:0,12,144	0/0:1,0:1:66:0,3,36	./.	0/0:1,0:1:66:0,3,36	0/0:1,0:1:66:0,3,36	1/1:0,2:2:79:72,6,0	./.	./.	0/0:1,0:1:66:0,3,36	./.	./.	0/1:2,1:3:99:27,0,63	0/0:3,0:3:88:0,9,108	0/0:2,0:2:79:0,6,72	./.	0/0:12,0:12:99:0,36,255	0/0:1,0:1:66:0,3,36	0/1:1,1:2:99:30,0,30	./.	./.	0/0:3,0:3:88:0,9,108	0/0:3,0:3:88:0,9,108	0/0:6,0:6:98:0,18,216	./.	0/0:3,0:3:88:0,9,108	0/0:3,0:3:88:0,9,108	0/0:1,0:1:66:0,3,36	./.	./.	0/1:2,2:4:99:60,0,60	0/0:2,0:2:79:0,6,72	./.	./.	./.	./.	./.	0/0:1,0:1:66:0,3,36	./.	1/1:0,2:2:79:72,6,0	0/0:3,0:3:88:0,9,108	./.
1	39313	S1_39313	A	G	20	PASS	.	GT:AD:DP:GQ:PL	./.	./.	./.	./.	./.	./.	./.	1/1:0,3:3:88:108,9,0	./.	0/0:6,0:6:98:0,18,216	./.	./.	./.	./.	0/0:3,0:3:88:0,9,108	./.	./.	./.	0/0:5,0:5:96:0,15,180	1/1:0,3:3:88:108,9,0	./.	0/0:7,0:7:99:0,21,252	0/0:1,0:1:66:0,3,36	0/0:2,0:2:79:0,6,72	0/0:10,0:10:99:0,30,255	./.	./.	0/0:6,0:6:98:0,18,216	0/0:5,0:5:96:0,15,180	./.	./.	./.	./.	./.	./.	./.	./.	0/0:5,0:5:96:0,15,180	0/0:6,0:6:98:0,18,216	0/0:2,0:2:79:0,6,72	./.	1/1:0,4:4:94:144,12,0	./.	./.	./.	0/0:3,0:3:88:0,9,108	./.	./.	./.	0/0:1,0:1:66:0,3,36	./.	./.	./.	./.	0/0:4,0:4:94:0,12,144	0/0:3,0:3:88:0,9,108	./.	./.	1/1:0,1:1:66:36,3,0	1/1:0,5:5:96:180,15,0	./.	./.	./.	./.	0/0:4,0:4:94:0,12,144	./.	./.	./.	0/0:9,0:9:99:0,27,255	1/1:0,4:4:94:144,12,0	0/0:7,0:7:99:0,21,252	0/0:3,0:3:88:0,9,108	./.	0/0:4,0:4:94:0,12,144	0/0:4,0:4:94:0,12,144	./.	./.	./.	./.	0/0:5,0:5:96:0,15,180	./.	1/1:0,1:1:66:36,3,0	0/0:7,0:7:99:0,21,252	./.	./.	./.	./.	./.	./.	0/0:5,0:5:96:0,15,180	0/1:2,2:4:99:60,0,60	0/0:1,0:1:66:0,3,36	./.	./.
1	39434	S1_39434	C	G	20	PASS	.	GT:AD:DP:GQ:PL	0/0:3,0:3:88:0,9,108	./.	0/0:6,0:6:98:0,18,216	1/1:0,14:14:99:255,42,0	./.	./.	0/0:8,0:8:99:0,24,255	0/0:3,0:3:88:0,9,108	1/1:0,21:21:99:255,63,0	0/1:15,23:38:99:255,0,255	1/1:0,16:16:99:255,48,0	./.	1/1:0,32:32:99:255,96,0	0/0:3,0:3:88:0,9,108	1/1:0,11:11:99:255,33,0	0/1:2,1:3:99:27,0,63	0/1:5,9:14:99:255,0,138	1/1:0,4:4:94:144,12,0	0/0:17,0:17:99:0,51,255	0/0:9,0:9:99:0,27,255	1/1:0,14:14:99:255,42,0	0/0:7,0:7:99:0,21,252	0/0:1,0:1:66:0,3,36	0/0:6,0:6:98:0,18,216	0/0:13,0:13:99:0,39,255	0/0:12,0:12:99:0,36,255	0/1:1,7:8:93:228,0,12	1/1:0,21:21:99:255,63,0	0/1:9,13:22:99:255,0,255	0/1:8,16:24:99:255,0,216	0/0:6,0:6:98:0,18,216	./.	./.	./.	1/1:0,20:20:99:255,60,0	1/1:0,4:4:94:144,12,0	0/0:12,0:12:99:0,36,255	0/1:1,2:3:99:63,0,27	1/1:0,10:10:99:255,30,0	0/0:9,0:9:99:0,27,255	0/0:2,0:2:79:0,6,72	0/0:9,0:9:99:0,27,255	0/1:2,1:3:99:27,0,63	./.	./.	0/0:5,0:5:96:0,15,180	./.	0/0:6,0:6:98:0,18,216	./.	0/1:10,12:22:99:255,0,255	0/0:2,0:2:79:0,6,72	0/0:2,0:2:79:0,6,72	0/1:7,7:14:99:210,0,210	./.	0/0:8,0:8:99:0,24,255	0/0:5,0:5:96:0,15,180	0/0:4,0:4:94:0,12,144	./.	0/0:7,0:7:99:0,21,252	1/1:0,7:7:99:252,21,0	0/0:11,0:11:99:0,33,255	./.	0/0:11,0:11:99:0,33,255	0/0:7,0:7:99:0,21,252	0/0:3,0:3:88:0,9,108	./.	./.	1/1:0,7:7:99:252,21,0	1/1:0,32:32:99:255,96,0	1/1:0,12:12:99:255,36,0	0/0:6,0:6:98:0,18,216	0/0:3,0:3:88:0,9,108	./.	./.	1/1:0,9:9:99:255,27,0	1/1:0,20:20:99:255,60,0	0/0:2,0:2:79:0,6,72	0/0:5,0:5:96:0,15,180	./.	0/1:2,16:18:98:255,0,18	./.	./.	0/0:9,0:9:99:0,27,255	0/1:6,10:16:99:255,0,168	0/0:9,0:9:99:0,27,255	./.	0/0:8,0:8:99:0,24,255	./.	./.	1/1:0,16:16:99:255,48,0	1/1:0,11:11:99:255,33,0	./.	0/1:1,1:2:99:30,0,30	./.
1	39528	S1_39528	C	T	20	PASS	.	GT:AD:DP:GQ:PL	./.	./.	0/0:10,0:10:99:0,30,255	0/0:6,0:6:98:0,18,216	0/0:7,0:7:99:0,21,252	0/0:9,0:9:99:0,27,255	./.	./.	0/0:7,0:7:99:0,21,252	./.	0/0:10,0:10:99:0,30,255	./.	0/1:12,2:14:99:30,0,255	./.	0/0:4,0:4:94:0,12,144	0/0:3,0:3:88:0,9,108	./.	0/0:6,0:6:98:0,18,216	./.	./.	./.	./.	./.	0/0:5,0:5:96:0,15,180	0/0:6,0:6:98:0,18,216	./.	./.	./.	./.	./.	./.	0/0:13,0:13:99:0,39,255	0/0:2,0:2:79:0,6,72	0/0:14,0:14:99:0,42,255	./.	./.	0/0:14,0:14:99:0,42,255	0/0:4,0:4:94:0,12,144	./.	0/0:7,0:7:99:0,21,252	0/0:4,0:4:94:0,12,144	./.	./.	0/0:1,0:1:66:0,3,36	0/0:4,0:4:94:0,12,144	./.	./.	./.	0/0:4,0:4:94:0,12,144	./.	0/0:2,0:2:79:0,6,72	0/0:6,0:6:98:0,18,216	./.	0/0:6,0:6:98:0,18,216	./.	./.	./.	./.	0/0:7,0:7:99:0,21,252	0/0:4,0:4:94:0,12,144	0/0:8,0:8:99:0,24,255	0/0:5,0:5:96:0,15,180	0/0:4,0:4:94:0,12,144	./.	./.	0/0:14,0:14:99:0,42,255	0/0:6,0:6:98:0,18,216	./.	./.	./.	./.	0/0:3,0:3:88:0,9,108	0/0:2,0:2:79:0,6,72	0/0:2,0:2:79:0,6,72	./.	0/0:12,0:12:99:0,36,255	./.	0/0:5,0:5:96:0,15,180	0/0:9,0:9:99:0,27,255	./.	0/0:4,0:4:94:0,12,144	0/0:1,0:1:66:0,3,36	0/0:6,0:6:98:0,18,216	./.	0/0:1,0:1:66:0,3,36	./.	0/0:14,1:15:89:0,9,255	0/0:5,0:5:96:0,15,180	0/0:7,0:7:99:0,21,252	0/0:6,0:6:98:0,18,216	0/0:7,0:7:99:0,21,252	0/0:5,0:5:96:0,15,180	./.	0/0:1,0:1:66:0,3,36
1	39643	S1_39643	T	C	20	PASS	.	GT:AD:DP:GQ:PL	1/1:0,4:4:94:144,12,0	0/0:5,0:5:96:0,15,180	0/1:3,2:5:99:57,0,93	0/0:4,0:4:94:0,12,144	0/1:7,3:10:99:78,0,222	0/0:5,0:5:96:0,15,180	0/0:2,0:2:79:0,6,72	0/1:1,1:2:99:30,0,30	0/1:4,5:9:99:153,0,117	0/0:10,0:10:99:0,30,255	0/1:3,5:8:99:156,0,84	0/0:6,0:6:98:0,18,216	0/1:4,7:11:99:219,0,111	./.	0/0:5,0:5:96:0,15,180	1/1:0,2:2:79:72,6,0	0/0:5,0:5:96:0,15,180	0/1:6,1:7:96:15,0,195	0/0:10,0:10:99:0,30,255	./.	0/1:2,2:4:99:60,0,60	0/0:1,0:1:66:0,3,36	0/1:2,2:4:99:60,0,60	0/0:4,0:4:94:0,12,144	0/1:1,2:3:99:63,0,27	0/1:5,4:9:99:117,0,153	./.	0/1:6,3:9:99:81,0,189	0/1:3,3:6:99:90,0,90	0/1:2,3:5:99:93,0,57	0/1:2,4:6:99:126,0,54	0/1:4,8:12:99:252,0,108	./.	0/0:5,0:5:96:0,15,180	1/1:0,2:2:79:72,6,0	0/1:2,1:3:99:27,0,63	0/1:9,4:13:99:105,0,255	0/0:4,0:4:94:0,12,144	0/1:3,6:9:99:189,0,81	0/0:6,0:6:98:0,18,216	1/1:0,5:5:96:180,15,0	0/0:2,0:2:79:0,6,72	0/1:2,3:5:99:93,0,57	0/0:1,0:1:66:0,3,36	0/0:1,0:1:66:0,3,36	1/1:0,1:1:66:36,3,0	0/1:1,1:2:99:30,0,30	1/1:0,8:8:99:255,24,0	0/1:5,1:6:98:18,0,162	0/1:3,2:5:99:57,0,93	1/1:0,3:3:88:108,9,0	0/1:2,6:8:99:192,0,48	1/1:0,3:3:88:108,9,0	0/1:4,2:6:99:54,0,126	./.	0/0:2,0:2:79:0,6,72	0/1:1,3:4:99:96,0,24	0/0:2,0:2:79:0,6,72	0/1:3,1:4:99:24,0,96	1/1:0,3:3:88:108,9,0	0/0:3,0:3:88:0,9,108	0/1:4,3:7:99:87,0,123	0/0:2,0:2:79:0,6,72	0/0:6,0:6:98:0,18,216	0/1:2,1:3:99:27,0,63	0/0:12,0:12:99:0,36,255	1/1:0,8:8:99:255,24,0	1/1:0,1:1:66:36,3,0	0/1:2,5:7:99:159,0,51	0/0:7,0:7:99:0,21,252	0/1:2,10:12:99:255,0,36	./.	0/1:1,1:2:99:30,0,30	0/0:5,0:5:96:0,15,180	0/1:1,1:2:99:30,0,30	0/1:8,5:13:99:141,0,249	0/1:2,2:4:99:60,0,60	0/1:4,2:6:99:54,0,126	1/1:0,2:2:79:72,6,0	0/0:6,0:6:98:0,18,216	0/1:1,2:3:99:63,0,27	1/1:0,3:3:88:108,9,0	0/1:4,1:5:99:21,0,129	0/1:2,4:6:99:126,0,54	0/1:1,2:3:99:63,0,27	./.	1/1:0,10:10:99:255,30,0	0/1:3,5:8:99:156,0,84	0/0:3,0:3:88:0,9,108	0/0:6,0:6:98:0,18,216	0/1:5,2:7:99:51,0,159	0/0:5,0:5:96:0,15,180	0/1:1,1:2:99:30,0,30	./.
1	39763	S1_39763	G	T	20	PASS	.	GT:AD:DP:GQ:PL	./.	0/0:1,0:1:66:0,3,36	./.	./.	./.	0/0:6,0:6:98:0,18,216	./.	0/1:3,1:4:99:24,0,96	./.	./.	./.	./.	./.	./.	./.	0/0:1,0:1:66:0,3,36	./.	./.	./.	./.	./.	./.	./.	./.	./.	./.	./.	./.	0/0:2,0:2:79:0,6,72	./.	0/0:1,0:1:66:0,3,36	./.	./.	./.	./.	./.	./.	0/0:2,0:2:79:0,6,72	./.	./.	0/1:3,2:5:99:57,0,93	./.	./.	0/0:2,0:2:79:0,6,72	./.	./.	./.	0/0:5,0:5:96:0,15,180	./.	./.	0/0:2,0:2:79:0,6,72	./.	./.	./.	./.	./.	0/0:3,0:3:88:0,9,108	./.	0/0:5,0:5:96:0,15,180	0/0:1,0:1:66:0,3,36	./.	./.	./.	./.	./.	./.	./.	0/0:3,0:3:88:0,9,108	./.	0/0:3,0:3:88:0,9,108	0/0:6,0:6:98:0,18,216	./.	./.	0/1:7,1:8:93:12,0,228	./.	./.	0/0:1,0:1:66:0,3,36	0/0:2,0:2:79:0,6,72	0/1:5,1:6:98:18,0,162	./.	./.	0/0:3,0:3:88:0,9,108	./.	./.	0/0:2,0:2:79:0,6,72	./.	./.	./.	./.	./.	./.	./.	0/0:3,0:3:88:0,9,108	./.
1	39823	S1_39823	C	T	20	PASS	.	GT:AD:DP:GQ:PL	./.	./.	./.	1/1:0,1:1:66:36,3,0	./.	./.	./.	./.	./.	./.	1/1:0,1:1:66:36,3,0	./.	./.	./.	./.	./.	./.	./.	./.	./.	./.	./.	0/0:1,0:1:66:0,3,36	./.	./.	./.	./.	./.	./.	1/1:0,2:2:79:72,6,0	./.	0/0:1,0:1:66:0,3,36	./.	./.	./.	./.	1/1:0,3:3:88:108,9,0	./.	./.	./.	0/0:1,0:1:66:0,3,36	./.	./.	./.	./.	1/1:0,1:1:66:36,3,0	./.	./.	./.	0/0:2,0:2:79:0,6,72	./.	./.	./.	./.	./.	0/0:1,0:1:66:0,3,36	./.	./.	./.	./.	0/0:1,0:1:66:0,3,36	./.	./.	./.	./.	./.	./.	./.	./.	0/0:1,0:1:66:0,3,36	./.	./.	./.	./.	./.	./.	0/0:1,0:1:66:0,3,36	./.	./.	./.	1/1:0,1:1:66:36,3,0	./.	./.	1/1:0,1:1:66:36,3,0	./.	./.	./.	./.	./.	0/0:2,0:2:79:0,6,72	./.	./.	./.	./.
1	39926	S1_39926	T	C	20	PASS	.	GT:AD:DP:GQ:PL	./.	0/0:5,0:5:96:0,15,180	./.	./.	./.	./.	./.	./.	0/0:40,0:40:99:0,120,255	./.	./.	0/0:5,0:5:96:0,15,180	./.	0/0:2,0:2:79:0,6,72	./.	./.	0/0:7,0:7:99:0,21,252	./.	0/1:9,2:11:99:39,0,255	./.	0/0:10,0:10:99:0,30,255	0/0:2,0:2:79:0,6,72	0/0:9,0:9:99:0,27,255	0/0:13,0:13:99:0,39,255	./.	0/0:14,0:14:99:0,42,255	./.	./.	./.	./.	./.	0/0:27,0:27:99:0,81,255	0/0:3,0:3:88:0,9,108	./.	0/0:17,0:17:99:0,51,255	./.	./.	./.	./.	0/0:6,0:6:98:0,18,216	./.	./.	./.	./.	0/0:2,0:2:79:0,6,72	./.	./.	./.	./.	0/0:15,0:15:99:0,45,255	./.	./.	./.	./.	0/0:18,0:18:99:0,54,255	0/0:7,0:7:99:0,21,252	./.	./.	0/0:3,0:3:88:0,9,108	./.	0/0:11,0:11:99:0,33,255	./.	0/0:10,0:10:99:0,30,255	0/0:8,0:8:99:0,24,255	./.	0/0:19,0:19:99:0,57,255	0/0:1,0:1:66:0,3,36	./.	./.	0/0:9,0:9:99:0,27,255	./.	./.	./.	./.	./.	./.	./.	./.	./.	./.	0/0:13,0:13:99:0,39,255	./.	./.	./.	./.	0/0:4,0:4:94:0,12,144	0/1:5,1:6:98:18,0,162	./.	0/0:14,0:14:99:0,42,255	./.	./.	./.	./.	./.
1	40056	S1_40056	C	T	20	PASS	.	GT:AD:DP:GQ:PL	0/0:9,0:9:99:0,27,255	0/0:7,0:7:99:0,21,252	0/0:25,0:25:99:0,75,255	./.	0/0:26,0:26:99:0,78,255	./.	./.	./.	0/0:44,0:44:99:0,132,255	./.	0/0:72,0:72:99:0,216,255	0/0:12,0:12:99:0,36,255	0/0:37,0:37:99:0,111,255	0/0:6,0:6:98:0,18,216	0/0:8,0:8:99:0,24,255	./.	0/0:14,0:14:99:0,42,255	./.	./.	./.	0/0:21,0:21:99:0,63,255	./.	0/0:6,0:6:98:0,18,216	0/0:25,0:25:99:0,75,255	0/1:18,25:43:99:255,0,255	./.	./.	./.	0/0:16,0:16:99:0,48,255	./.	./.	0/0:60,0:60:99:0,180,255	0/0:2,0:2:79:0,6,72	0/0:22,0:22:99:0,66,255	0/0:15,0:15:99:0,45,255	./.	./.	0/0:16,0:16:99:0,48,255	./.	0/0:13,0:13:99:0,39,255	./.	./.	0/0:15,0:15:99:0,45,255	0/0:25,0:25:99:0,75,255	0/0:5,0:5:96:0,15,180	0/0:17,0:17:99:0,51,255	0/0:18,0:18:99:0,54,255	0/0:14,0:14:99:0,42,255	0/0:17,0:17:99:0,51,255	0/0:17,0:17:99:0,51,255	./.	0/0:20,0:20:99:0,60,255	./.	0/0:7,0:7:99:0,21,252	0/0:21,0:21:99:0,63,255	0/0:9,0:9:99:0,27,255	0/0:2,0:2:79:0,6,72	./.	0/0:10,0:10:99:0,30,255	./.	0/0:19,0:19:99:0,57,255	0/0:18,0:18:99:0,54,255	0/0:17,0:17:99:0,51,255	0/0:15,0:15:99:0,45,255	0/0:11,0:11:99:0,33,255	./.	0/0:15,0:15:99:0,45,255	0/1:8,3:11:99:75,0,255	./.	0/0:19,0:19:99:0,57,255	./.	0/0:7,0:7:99:0,21,252	0/0:17,0:17:99:0,51,255	./.	./.	0/0:40,0:40:99:0,120,255	0/1:6,4:10:99:114,0,186	0/0:20,0:20:99:0,60,255	0/0:8,0:8:99:0,24,255	./.	0/0:16,0:16:99:0,48,255	./.	1/1:0,13:13:99:255,39,0	./.	./.	./.	0/0:24,0:24:99:0,72,255	0/0:12,0:12:99:0,36,255	0/0:10,0:10:99:0,30,255	0/0:11,0:11:99:0,33,255	0/0:13,0:13:99:0,39,255	0/0:29,0:29:99:0,87,255	./.	./.
1	40107	S1_40107	G	A	20	PASS	.	GT:AD:DP:GQ:PL	./.	./.	./.	./.	./.	./.	./.	./.	./.	1/1:0,1:1:66:36,3,0	./.	0/0:1,0:1:66:0,3,36	./.	./.	./.	./.	./.	0/0:1,0:1:66:0,3,36	./.	./.	0/0:1,0:1:66:0,3,36	./.	./.	./.	./.	./.	./.	./.	./.	./.	0/0:1,0:1:66:0,3,36	./.	./.	1/1:0,2:2:79:72,6,0	1/1:0,2:2:79:72,6,0	./.	./.	./.	./.	./.	./.	./.	./.	./.	./.	./.	./.	./.	./.	./.	./.	./.	./.	0/0:1,0:1:66:0,3,36	./.	./.	./.	./.	./.	./.	./.	0/0:1,0:1:66:0,3,36	./.	0/0:2,0:2:79:0,6,72	./.	./.	./.	./.	./.	./.	./.	./.	./.	./.	./.	1/1:0,1:1:66:36,3,0	./.	./.	./.	./.	./.	./.	./.	./.	./.	./.	./.	./.	./.	./.	./.	./.	./.	./.
1	40206	S1_40206	A	G	20	PASS	.	GT:AD:DP:GQ:PL	./.	./.	1/1:0,32:32:99:255,96,0	./.	0/0:16,0:16:99:0,48,255	0/0:19,0:19:99:0,57,255	0/0:12,0:12:99:0,36,255	0/0:11,0:11:99:0,33,255	1/1:0,24:24:99:255,72,0	0/0:39,0:39:99:0,117,255	1/1:0,1:1:66:36,3,0	0/1:22,22:44:99:255,0,255	./.	1/1:0,6:6:98:216,18,0	0/0:21,0:21:99:0,63,255	./.	0/1:16,13:29:99:255,0,255	./.	1/1:1,22:23:99:255,33,0	0/0:4,0:4:94:0,12,144	./.	1/1:0,9:9:99:255,27,0	1/1:0,7:7:99:252,21,0	1/1:0,14:14:99:255,42,0	0/0:77,0:77:99:0,231,255	1/1:0,23:23:99:255,69,0	./.	0/0:1,0:1:66:0,3,36	1/1:0,11:11:99:255,33,0	./.	0/0:16,0:16:99:0,48,255	1/1:0,42:42:99:255,126,0	1/1:0,2:2:79:72,6,0	0/1:34,25:59:99:255,0,255	./.	./.	0/0:78,1:79:99:0,202,255	0/1:14,7:21:99:189,0,255	./.	./.	./.	0/0:15,0:15:99:0,45,255	0/0:18,0:18:99:0,54,255	0/0:8,0:8:99:0,24,255	0/1:1,5:6:98:162,0,18	./.	1/1:0,12:12:99:255,36,0	0/1:14,15:29:99:255,0,255	1/1:0,15:15:99:255,45,0	./.	./.	0/1:12,25:37:99:255,0,255	./.	./.	1/1:0,15:15:99:255,45,0	0/0:8,0:8:99:0,24,255	0/0:15,0:15:99:0,45,255	0/0:7,0:7:99:0,21,252	0/0:17,0:17:99:0,51,255	0/0:2,0:2:79:0,6,72	./.	0/0:20,0:20:99:0,60,255	./.	1/1:0,13:13:99:255,39,0	./.	./.	0/1:21,14:35:99:255,0,255	./.	1/1:0,37:37:99:255,111,0	0/0:12,0:12:99:0,36,255	0/0:26,0:26:99:0,78,255	0/0:5,0:5:96:0,15,180	1/1:0,13:13:99:255,39,0	0/0:30,0:30:99:0,90,255	1/1:0,1:1:66:36,3,0	0/0:32,0:32:99:0,96,255	0/1:8,10:18:99:255,0,234	1/1:0,26:26:99:255,78,0	0/0:4,0:4:94:0,12,144	0/0:31,0:31:99:0,93,255	./.	./.	0/0:12,0:12:99:0,36,255	./.	./.	1/1:0,4:4:94:144,12,0	1/1:0,8:8:99:255,24,0	1/1:0,11:11:99:255,33,0	./.	1/1:0,33:33:99:255,99,0	./.	1/1:0,18:18:99:255,54,0	./.	0/0:2,0:2:79:0,6,72
1	40325	S1_40325	T	G	20	PASS	.	GT:AD:DP:GQ:PL	0/1:1,3:4:99:96,0,24	./.	./.	./.	./.	./.	./.	./.	./.	./.	./.	./.	./.	./.	./.	./.	./.	./.	./.	./.	./.	./.	./.	./.	0/0:5,0:5:96:0,15,180	./.	./.	0/1:1,4:5:99:129,0,21	./.	./.	./.	./.	./.	./.	./.	./.	./.	0/1:2,1:3:99:27,0,63	0/1:1,2:3:99:63,0,27	1/1:0,4:4:94:144,12,0	./.	./.	./.	./.	./.	0/1:1,2:3:99:63,0,27	./.	./.	./.	./.	./.	./.	./.	./.	./.	./.	0/1:2,2:4:99:60,0,60	./.	1/1:0,1:1:66:36,3,0	./.	./.	./.	./.	./.	./.	./.	./.	0/0:1,0:1:66:0,3,36	./.	0/0:1,0:1:66:0,3,36	0/0:1,0:1:66:0,3,36	0/0:1,0:1:66:0,3,36	./.	0/1:1,1:2:99:30,0,30	0/1:1,2:3:99:63,0,27	./.	./.	./.	./.	./.	./.	./.	0/0:1,0:1:66:0,3,36	./.	./.	./.	./.	./.	./.	0/1:1,3:4:99:96,0,24	1/1:0,1:1:66:36,3,0	0/0:2,0:2:79:0,6,72	./.	./.
1	40555	S1_40555	A	G	20	PASS	.	GT:AD:DP:GQ:PL	./.	./.	1/1:0,1:1:66:36,3,0	./.	./.	0/0:1,0:1:66:0,3,36	./.	./.	./.	./.	./.	./.	./.	./.	0/0:1,0:1:66:0,3,36	./.	0/1:3,1:4:99:24,0,96	./.	./.	./.	./.	./.	./.	./.	./.	./.	./.	0/0:2,0:2:79:0,6,72	0/0:1,0:1:66:0,3,36	./.	0/0:2,0:2:79:0,6,72	./.	./.	0/0:1,0:1:66:0,3,36	./.	./.	0/0:1,0:1:66:0,3,36	./.	./.	./.	./.	./.	./.	./.	./.	./.	./.	./.	./.	./.	./.	./.	./.	./.	./.	./.	./.	0/0:1,0:1:66:0,3,36	./.	./.	./.	./.	./.	./.	./.	./.	./.	./.	./.	./.	0/0:2,0:2:79:0,6,72	./.	./.	./.	./.	./.	./.	./.	./.	./.	0/0:1,0:1:66:0,3,36	1/1:0,1:1:66:36,3,0	./.	./.	./.	./.	./.	0/0:1,0:1:66:0,3,36	./.	./.	./.	1/1:0,3:3:88:108,9,0	./.	./.
1	40662	S1_40662	T	A	20	PASS	.	GT:AD:DP:GQ:PL	0/0:2,0:2:79:0,6,72	./.	./.	./.	./.	./.	0/0:1,0:1:66:0,3,36	1/1:0,1:1:66:36,3,0	./.	0/0:1,0:1:66:0,3,36	0/0:3,0:3:88:0,9,108	./.	1/1:0,1:1:66:36,3,0	./.	./.	./.	./.	./.	./.	./.	./.	./.	./.	0/0:1,0:1:66:0,3,36	1/1:0,2:2:79:72,6,0	./.	0/0:1,0:1:66:0,3,36	./.	1/1:0,1:1:66:36,3,0	0/0:1,0:1:66:0,3,36	./.	./.	./.	./.	./.	./.	./.	./.	./.	./.	./.	./.	./.	0/0:1,0:1:66:0,3,36	./.	./.	./.	./.	./.	./.	./.	./.	0/0:1,0:1:66:0,3,36	./.	./.	./.	1/1:0,1:1:66:36,3,0	./.	1/1:0,1:1:66:36,3,0	0/0:1,0:1:66:0,3,36	0/0:1,0:1:66:0,3,36	./.	0/0:2,0:2:79:0,6,72	./.	./.	0/0:1,0:1:66:0,3,36	./.	./.	0/0:6,0:6:98:0,18,216	1/1:0,2:2:79:72,6,0	0/0:2,0:2:79:0,6,72	0/0:1,0:1:66:0,3,36	./.	./.	./.	0/0:5,0:5:96:0,15,180	./.	./.	./.	1/1:0,1:1:66:36,3,0	./.	./.	0/0:1,0:1:66:0,3,36	0/0:1,0:1:66:0,3,36	./.	./.	./.	./.	./.	0/0:1,0:1:66:0,3,36	./.	./.	0/0:1,0:1:66:0,3,36	./.
1	40763	S1_40763	A	T	20	PASS	.	GT:AD:DP:GQ:PL	./.	./.	1/1:0,2:2:79:72,6,0	0/1:1,6:7:96:195,0,15	1/1:0,1:1:66:36,3,0	./.	./.	0/0:2,0:2:79:0,6,72	1/1:0,8:8:99:255,24,0	./.	0/0:3,0:3:88:0,9,108	1/1:0,3:3:88:108,9,0	0/1:8,8:16:99:240,0,240	./.	0/1:2,2:4:99:60,0,60	./.	1/1:0,4:4:94:144,12,0	./.	0/0:2,0:2:79:0,6,72	./.	1/1:0,1:1:66:36,3,0	./.	./.	./.	1/1:0,4:4:94:144,12,0	./.	0/0:2,0:2:79:0,6,72	1/1:0,1:1:66:36,3,0	./.	0/0:6,0:6:98:0,18,216	1/1:0,3:3:88:108,9,0	1/1:0,4:4:94:144,12,0	./.	1/1:0,1:1:66:36,3,0	0/0:2,0:2:79:0,6,72	1/1:0,2:2:79:72,6,0	1/1:0,5:5:96:180,15,0	1/1:0,3:3:88:108,9,0	1/1:0,4:4:94:144,12,0	./.	0/0:2,0:2:79:0,6,72	0/1:3,2:5:99:57,0,93	./.	0/0:2,0:2:79:0,6,72	./.	./.	./.	./.	1/1:0,4:4:94:144,12,0	1/1:0,4:4:94:144,12,0	./.	./.	0/0:1,0:1:66:0,3,36	./.	0/1:1,4:5:99:129,0,21	1/1:0,2:2:79:72,6,0	0/0:3,0:3:88:0,9,108	0/0:1,0:1:66:0,3,36	0/0:4,0:4:94:0,12,144	0/0:1,0:1:66:0,3,36	0/0:3,0:3:88:0,9,108	1/1:0,1:1:66:36,3,0	0/0:3,0:3:88:0,9,108	1/1:0,2:2:79:72,6,0	./.	0/0:6,0:6:98:0,18,216	./.	0/0:1,0:1:66:0,3,36	./.	0/1:5,1:6:98:18,0,162	./.	0/0:1,0:1:66:0,3,36	1/1:0,2:2:79:72,6,0	./.	1/1:0,5:5:96:180,15,0	0/0:4,0:4:94:0,12,144	./.	0/0:4,0:4:94:0,12,144	./.	0/1:2,2:4:99:60,0,60	./.	0/0:2,0:2:79:0,6,72	0/0:2,0:2:79:0,6,72	0/0:1,0:1:66:0,3,36	./.	./.	./.	./.	1/1:0,4:4:94:144,12,0	1/1:0,2:2:79:72,6,0	0/0:1,0:1:66:0,3,36	./.	0/0:1,0:1:66:0,3,36	./.
1	40858	S1_40858	G	A	20	PASS	.	GT:AD:DP:GQ:PL	0/0:3,0:3:88:0,9,108	0/0:4,0:4:94:0,12,144	0/0:8,0:8:99:0,24,255	0/0:10,0:10:99:0,30,255	0/0:7,0:7:99:0,21,252	0/0:5,0:5:96:0,15,180	0/0:3,0:3:88:0,9,108	0/0:1,0:1:66:0,3,36	0/0:13,0:13:99:0,39,255	0/0:14,0:14:99:0,42,255	0/0:13,0:13:99:0,39,255	0/0:2,0:2:79:0,6,72	0/0:9,0:9:99:0,27,255	./.	0/0:4,0:4:94:0,12,144	0/0:2,0:2:79:0,6,72	0/0:7,0:7:99:0,21,252	0/0:3,0:3:88:0,9,108	0/0:8,0:8:99:0,24,255	0/0:3,0:3:88:0,9,108	0/0:2,0:2:79:0,6,72	0/0:3,0:3:88:0,9,108	0/0:7,0:7:99:0,21,252	0/0:1,0:1:66:0,3,36	0/0:18,0:18:99:0,54,255	0/0:3,0:3:88:0,9,108	0/0:2,0:2:79:0,6,72	0/0:8,0:8:99:0,24,255	0/0:2,0:2:79:0,6,72	0/0:11,0:11:99:0,33,255	0/0:6,0:6:98:0,18,216	0/0:17,0:17:99:0,51,255	./.	0/0:5,0:5:96:0,15,180	0/0:11,0:11:99:0,33,255	0/0:3,0:3:88:0,9,108	0/0:15,0:15:99:0,45,255	0/0:8,0:8:99:0,24,255	0/0:3,0:3:88:0,9,108	0/0:3,0:3:88:0,9,108	0/0:7,0:7:99:0,21,252	0/0:9,0:9:99:0,27,255	0/0:4,0:4:94:0,12,144	./.	0/0:7,0:7:99:0,21,252	0/0:5,0:5:96:0,15,180	0/0:7,0:7:99:0,21,252	0/0:6,0:6:98:0,18,216	0/0:6,0:6:98:0,18,216	0/0:6,0:6:98:0,18,216	0/0:3,0:3:88:0,9,108	0/0:14,0:14:99:0,42,255	0/0:5,0:5:96:0,15,180	0/1:7,2:9:99:45,0,225	0/0:8,0:8:99:0,24,255	0/0:4,0:4:94:0,12,144	0/1:3,1:4:99:24,0,96	0/0:1,0:1:66:0,3,36	0/0:4,0:4:94:0,12,144	0/1:1,1:2:99:30,0,30	0/0:7,0:7:99:0,21,252	0/0:6,0:6:98:0,18,216	0/0:5,0:5:96:0,15,180	0/0:3,0:3:88:0,9,108	0/0:3,0:3:88:0,9,108	0/1:5,4:9:99:117,0,153	0/0:5,0:5:96:0,15,180	0/0:2,0:2:79:0,6,72	0/1:7,7:14:99:210,0,210	0/0:10,0:10:99:0,30,255	0/0:8,0:8:99:0,24,255	0/0:1,0:1:66:0,3,36	0/0:3,0:3:88:0,9,108	0/0:4,0:4:94:0,12,144	0/0:5,0:5:96:0,15,180	0/0:22,0:22:99:0,66,255	0/0:2,0:2:79:0,6,72	1/1:0,2:2:79:72,6,0	0/1:2,1:3:99:27,0,63	0/0:6,0:6:98:0,18,216	0/0:5,0:5:96:0,15,180	0/0:1,0:1:66:0,3,36	0/0:10,0:10:99:0,30,255	0/0:3,0:3:88:0,9,108	0/0:7,0:7:99:0,21,252	0/0:7,0:7:99:0,21,252	0/0:7,0:7:99:0,21,252	0/0:5,0:5:96:0,15,180	0/0:4,0:4:94:0,12,144	0/0:7,0:7:99:0,21,252	0/0:3,0:3:88:0,9,108	0/0:2,0:2:79:0,6,72	./.	0/0:1,0:1:66:0,3,36
1	41040	S1_41040	A	G	20	PASS	.	GT:AD:DP:GQ:PL	./.	./.	0/0:10,0:10:99:0,30,255	0/0:13,0:13:99:0,39,255	./.	0/0:13,0:13:99:0,39,255	0/0:4,0:4:94:0,12,144	./.	./.	0/0:18,0:18:99:0,54,255	./.	./.	0/0:23,0:23:99:0,69,255	./.	0/0:3,0:3:88:0,9,108	./.	0/0:13,0:13:99:0,39,255	0/0:6,0:6:98:0,18,216	./.	0/0:4,0:4:94:0,12,144	./.	./.	0/0:9,0:9:99:0,27,255	./.	./.	./.	0/0:8,0:8:99:0,24,255	0/1:8,1:9:88:9,0,255	./.	./.	./.	./.	./.	./.	0/0:11,0:11:99:0,33,255	0/0:6,0:6:98:0,18,216	./.	0/0:3,0:3:88:0,9,108	0/0:6,0:6:98:0,18,216	0/0:5,0:5:96:0,15,180	./.	0/0:11,0:11:99:0,33,255	./.	./.	./.	0/0:6,0:6:98:0,18,216	./.	./.	./.	0/0:9,0:9:99:0,27,255	./.	./.	./.	./.	0/0:8,0:8:99:0,24,255	0/0:6,0:6:98:0,18,216	./.	0/0:1,0:1:66:0,3,36	./.	0/1:9,2:11:99:39,0,255	0/0:11,0:11:99:0,33,255	./.	0/0:4,0:4:94:0,12,144	./.	0/0:3,0:3:88:0,9,108	./.	./.	0/0:4,0:4:94:0,12,144	0/0:31,0:31:99:0,93,255	./.	./.	0/0:4,0:4:94:0,12,144	./.	./.	0/0:14,0:14:99:0,42,255	0/0:23,0:23:99:0,69,255	./.	0/0:9,0:9:99:0,27,255	./.	0/0:10,0:10:99:0,30,255	0/0:6,0:6:98:0,18,216	./.	0/0:9,0:9:99:0,27,255	./.	./.	./.	./.	./.	./.	0/0:9,0:9:99:0,27,255	0/0:11,0:11:99:0,33,255	./.	0/0:5,0:5:96:0,15,180	./.
1	41136	S1_41136	T	C	20	PASS	.	GT:AD:DP:GQ:PL	./.	0/0:4,0:4:94:0,12,144	./.	0/0:16,0:16:99:0,48,255	0/1:9,17:26:99:255,0,246	0/1:14,16:30:99:255,0,255	./.	0/0:30,0:30:99:0,90,255	./.	./.	./.	0/1:23,11:34:99:255,0,255	1/1:0,41:41:99:255,123,0	./.	1/1:0,10:10:99:255,30,0	0/0:6,0:6:98:0,18,216	1/1:0,17:17:99:255,51,0	0/0:4,0:4:94:0,12,144	./.	0/0:1,0:1:66:0,3,36	./.	./.	0/0:7,0:7:99:0,21,252	./.	0/0:37,0:37:99:0,111,255	0/0:19,0:19:99:0,57,255	1/1:0,7:7:99:252,21,0	./.	./.	./.	1/1:0,19:19:99:255,57,0	0/0:34,0:34:99:0,102,255	./.	0/0:16,0:16:99:0,48,255	./.	./.	1/1:0,25:25:99:255,75,0	0/0:5,0:5:96:0,15,180	./.	./.	0/0:11,0:11:99:0,33,255	./.	0/0:16,0:16:99:0,48,255	./.	./.	0/0:17,0:17:99:0,51,255	0/0:8,0:8:99:0,24,255	0/0:26,0:26:99:0,78,255	0/0:9,0:9:99:0,27,255	./.	0/0:10,0:10:99:0,30,255	./.	./.	0/0:21,0:21:99:0,63,255	0/0:22,0:22:99:0,66,255	0/0:8,0:8:99:0,24,255	0/0:15,0:15:99:0,45,255	1/1:0,8:8:99:255,24,0	0/1:10,12:22:99:255,0,255	1/1:0,14:14:99:255,42,0	./.	0/1:12,23:35:99:255,0,255	./.	0/0:17,0:17:99:0,51,255	0/0:11,0:11:99:0,33,255	0/0:14,0:14:99:0,42,255	./.	./.	1/1:0,42:42:99:255,126,0	0/0:21,0:21:99:0,63,255	0/0:35,0:35:99:0,105,255	./.	1/1:0,8:8:99:255,24,0	0/1:18,21:39:99:255,0,255	./.	./.	0/0:12,0:12:99:0,36,255	1/1:0,33:33:99:255,99,0	0/0:4,0:4:94:0,12,144	./.	0/0:29,1:30:99:0,54,255	./.	1/1:0,16:16:99:255,48,0	./.	0/0:6,0:6:98:0,18,216	0/0:6,0:6:98:0,18,216	./.	0/0:8,0:8:99:0,24,255	0/1:12,12:24:99:255,0,255	./.	./.	./.	./.	0/0:10,0:10:99:0,30,255
1	41312	S1_41312	C	T	20	PASS	.	GT:AD:DP:GQ:PL	0/0:17,0:17:99:0,51,255	0/0:15,0:15:99:0,45,255	1/1:0,49:49:99:255,147,0	0/0:43,0:43:99:0,129,255	0/0:23,1:24:99:0,36,255	1/1:0,41:41:99:255,123,0	1/1:0,23:23:99:255,69,0	1/1:0,38:38:99:255,114,0	./.	1/1:0,52:52:99:255,156,0	./.	0/0:26,0:26:99:0,78,255	./.	./.	0/0:28,0:28:99:0,84,255	0/0:15,0:15:99:0,45,255	./.	0/0:4,0:4:94:0,12,144	./.	1/1:1,31:32:99:255,60,0	0/0:43,0:43:99:0,129,255	./.	./.	./.	1/1:0,68:68:99:255,204,0	./.	./.	0/0:54,0:54:99:0,162,255	1/1:0,21:21:99:255,63,0	0/0:39,0:39:99:0,117,255	1/1:0,92:92:99:255,255,0	./.	1/1:0,2:2:79:72,6,0	0/0:35,0:35:99:0,105,255	./.	0/0:16,0:16:99:0,48,255	0/1:97,67:164:99:255,0,255	0/0:32,0:32:99:0,96,255	0/0:17,0:17:99:0,51,255	0/0:28,0:28:99:0,84,255	0/0:14,0:14:99:0,42,255	1/1:0,26:26:99:255,78,0	0/0:3,0:3:88:0,9,108	0/0:4,0:4:94:0,12,144	0/0:4,0:4:94:0,12,144	1/1:0,55:55:99:255,165,0	0/0:27,0:27:99:0,81,255	0/0:17,0:17:99:0,51,255	0/0:30,0:30:99:0,90,255	0/0:1,0:1:66:0,3,36	0/0:12,0:12:99:0,36,255	0/0:30,0:30:99:0,90,255	0/0:23,0:23:99:0,69,255	0/1:26,26:52:99:255,0,255	./.	1/1:0,19:19:99:255,57,0	./.	0/0:22,0:22:99:0,66,255	1/1:0,17:17:99:255,51,0	0/0:29,0:29:99:0,87,255	./.	0/0:38,0:38:99:0,114,255	./.	0/0:46,0:46:99:0,138,255	1/1:2,29:31:99:255,21,0	0/1:37,42:79:99:255,0,255	1/1:0,37:37:99:255,111,0	1/1:0,18:18:99:255,54,0	1/1:0,89:89:99:255,255,0	./.	0/0:109,0:109:99:0,255,255	./.	0/0:38,0:38:99:0,114,255	0/0:39,0:39:99:0,117,255	0/0:36,0:36:99:0,108,255	0/0:49,0:49:99:0,147,255	./.	0/1:24,37:61:99:255,0,255	0/0:21,0:21:99:0,63,255	1/1:1,23:24:99:255,36,0	1/1:0,28:28:99:255,84,0	./.	0/0:24,0:24:99:0,72,255	0/0:34,0:34:99:0,102,255	0/0:18,0:18:99:0,54,255	./.	1/1:0,20:20:99:255,60,0	0/0:26,1:27:99:0,46,255	0/0:20,0:20:99:0,60,255	./.	0/0:37,0:37:99:0,111,255	1/1:0,22:22:99:255,66,0	0/0:19,0:19:99:0,57,255	0/1:8,9:17:99:255,0,237
1	41412	S1_41412	C	T	20	PASS	.	GT:AD:DP:GQ:PL	./.	0/0:1,0:1:66:0,3,36	./.	0/0:1,0:1:66:0,3,36	./.	./.	./.	1/1:0,1:1:66:36,3,0	./.	./.	./.	0/0:1,0:1:66:0,3,36	./.	./.	./.	./.	./.	./.	./.	./.	./.	./.	./.	./.	1/1:0,1:1:66:36,3,0	./.	./.	./.	./.	./.	./.	./.	./.	./.	./.	./.	./.	./.	0/0:1,0:1:66:0,3,36	./.	./.	./.	./.	./.	./.	./.	./.	./.	0/0:1,0:1:66:0,3,36	./.	./.	./.	./.	./.	./.	./.	./.	./.	./.	./.	./.	./.	./.	./.	./.	1/1:0,1:1:66:36,3,0	./.	./.	1/1:0,2:2:79:72,6,0	./.	./.	./.	0/0:1,0:1:66:0,3,36	./.	./.	./.	./.	./.	./.	./.	./.	./.	./.	./.	./.	./.	./.	./.	./.	./.	./.	./.	./.	./.
1	41630	S1_41630	C	T	20	PASS	.	GT:AD:DP:GQ:PL	0/0:11,0:11:99:0,33,255	0/0:6,0:6:98:0,18,216	0/0:25,0:25:99:0,75,255	0/1:15,13:28:99:255,0,255	0/0:26,0:26:99:0,78,255	0/0:29,0:29:99:0,87,255	0/0:12,0:12:99:0,36,255	0/0:18,0:18:99:0,54,255	0/0:33,0:33:99:0,99,255	0/1:14,10:24:99:255,0,255	0/0:39,0:39:99:0,117,255	0/0:17,0:17:99:0,51,255	0/0:44,0:44:99:0,132,255	0/0:10,0:10:99:0,30,255	0/0:16,0:16:99:0,48,255	0/0:7,0:7:99:0,21,252	0/0:19,0:19:99:0,57,255	0/0:8,0:8:99:0,24,255	0/0:27,0:27:99:0,81,255	0/0:14,0:14:99:0,42,255	0/0:29,0:29:99:0,87,255	0/0:14,0:14:99:0,42,255	0/0:10,0:10:99:0,30,255	0/0:16,0:16:99:0,48,255	0/0:39,0:39:99:0,117,255	0/0:31,0:31:99:0,93,255	0/0:7,0:7:99:0,21,252	0/0:29,0:29:99:0,87,255	0/1:5,12:17:99:255,0,129	0/0:26,0:26:99:0,78,255	0/0:19,0:19:99:0,57,255	0/0:42,0:42:99:0,126,255	0/0:3,0:3:88:0,9,108	0/0:16,0:16:99:0,48,255	0/0:23,0:23:99:0,69,255	0/0:4,0:4:94:0,12,144	0/0:35,0:35:99:0,105,255	0/0:9,0:9:99:0,27,255	0/0:14,0:14:99:0,42,255	0/0:10,0:10:99:0,30,255	0/0:12,0:12:99:0,36,255	0/0:16,0:16:99:0,48,255	0/0:20,0:20:99:0,60,255	0/0:10,0:10:99:0,30,255	0/0:4,0:4:94:0,12,144	0/0:16,0:16:99:0,48,255	0/0:27,0:27:99:0,81,255	0/0:18,0:18:99:0,54,255	0/0:18,0:18:99:0,54,255	0/0:20,0:20:99:0,60,255	0/0:11,0:11:99:0,33,255	0/0:24,0:24:99:0,72,255	0/0:16,0:16:99:0,48,255	0/0:19,0:19:99:0,57,255	0/0:20,0:20:99:0,60,255	0/0:8,0:8:99:0,24,255	0/0:20,0:20:99:0,60,255	0/0:7,0:7:99:0,21,252	0/0:9,0:9:99:0,27,255	0/0:15,0:15:99:0,45,255	0/0:30,0:30:99:0,90,255	0/0:25,0:25:99:0,75,255	0/0:18,0:18:99:0,54,255	0/0:15,0:15:99:0,45,255	0/0:8,0:8:99:0,24,255	0/0:17,0:17:99:0,51,255	0/0:19,0:19:99:0,57,255	0/0:11,0:11:99:0,33,255	0/0:42,0:42:99:0,126,255	0/0:22,0:22:99:0,66,255	0/0:20,0:20:99:0,60,255	0/0:7,0:7:99:0,21,252	0/0:22,0:22:99:0,66,255	0/0:13,0:13:99:0,39,255	0/0:20,0:20:99:0,60,255	0/0:46,0:46:99:0,138,255	0/0:10,0:10:99:0,30,255	0/0:18,0:18:99:0,54,255	0/0:6,0:6:98:0,18,216	0/0:16,0:16:99:0,48,255	0/0:18,0:18:99:0,54,255	0/0:17,0:17:99:0,51,255	0/0:18,0:18:99:0,54,255	0/0:24,0:24:99:0,72,255	0/0:8,0:8:99:0,24,255	0/0:8,0:8:99:0,24,255	0/0:17,0:17:99:0,51,255	0/0:14,0:14:99:0,42,255	0/0:15,0:15:99:0,45,255	0/0:21,0:21:99:0,63,255	0/0:24,0:24:99:0,72,255	0/0:16,0:16:99:0,48,255	0/0:6,0:6:98:0,18,216	0/0:2,0:2:79:0,6,72
1	41726	S1_41726	C	A	20	PASS	.	GT:AD:DP:GQ:PL	./.	0/0:1,0:1:66:0,3,36	0/0:2,0:2:79:0,6,72	./.	./.	0/0:1,0:1:66:0,3,36	./.	1/1:0,1:1:66:36,3,0	./.	1/1:0,1:1:66:36,3,0	./.	./.	0/0:1,0:1:66:0,3,36	./.	0/0:1,0:1:66:0,3,36	./.	./.	./.	./.	./.	./.	./.	./.	./.	0/0:1,0:1:66:0,3,36	./.	0/0:1,0:1:66:0,3,36	./.	./.	./.	./.	./.	./.	1/1:0,1:1:66:36,3,0	./.	./.	./.	0/0:1,0:1:66:0,3,36	./.	./.	0/0:1,0:1:66:0,3,36	./.	./.	./.	./.	./.	./.	./.	./.	./.	./.	./.	./.	./.	./.	./.	1/1:0,1:1:66:36,3,0	./.	./.	./.	./.	./.	./.	./.	./.	./.	./.	./.	./.	0/0:1,0:1:66:0,3,36	./.	./.	0/0:1,0:1:66:0,3,36	./.	./.	1/1:0,1:1:66:36,3,0	./.	./.	./.	./.	./.	./.	./.	./.	./.	./.	./.	./.	./.	./.	0/0:1,0:1:66:0,3,36	./.	./.	./.
1	41862	S1_41862	A	C	20	PASS	.	GT:AD:DP:GQ:PL	./.	./.	./.	./.	./.	./.	./.	0/0:1,0:1:66:0,3,36	./.	./.	./.	./.	./.	./.	1/1:0,1:1:66:36,3,0	./.	./.	./.	./.	./.	./.	./.	./.	./.	0/0:1,0:1:66:0,3,36	./.	./.	./.	./.	1/1:0,1:1:66:36,3,0	./.	./.	./.	./.	./.	./.	./.	./.	./.	./.	./.	./.	0/0:1,0:1:66:0,3,36	./.	./.	./.	./.	./.	./.	1/1:0,1:1:66:36,3,0	./.	./.	1/1:0,1:1:66:36,3,0	./.	./.	./.	./.	./.	./.	./.	./.	./.	./.	./.	./.	0/0:1,0:1:66:0,3,36	./.	./.	0/0:1,0:1:66:0,3,36	./.	./.	./.	./.	./.	./.	./.	./.	./.	./.	./.	./.	./.	./.	./.	./.	./.	./.	./.	./.	./.	1/1:0,1:1:66:36,3,0	./.	./.	./.
1	41936	S1_41936	T	C	20	PASS	.	GT:AD:DP:GQ:PL	./.	./.	0/0:2,0:2:79:0,6,72	0/0:1,0:1:66:0,3,36	0/0:1,0:1:66:0,3,36	0/1:5,2:7:99:51,0,159	1/1:0,1:1:66:36,3,0	0/0:2,0:2:79:0,6,72	0/0:5,0:5:96:0,15,180	0/1:1,1:2:99:30,0,30	0/0:4,0:4:94:0,12,144	./.	./.	0/0:1,0:1:66:0,3,36	1/1:0,1:1:66:36,3,0	./.	./.	./.	0/0:1,0:1:66:0,3,36	./.	./.	./.	./.	1/1:0,1:1:66:36,3,0	./.	./.	0/0:1,0:1:66:0,3,36	1/1:0,1:1:66:36,3,0	./.	./.	1/1:0,1:1:66:36,3,0	0/0:2,0:2:79:0,6,72	./.	./.	./.	./.	1/1:0,1:1:66:36,3,0	./.	./.	./.	./.	./.	./.	./.	./.	./.	./.	0/0:1,0:1:66:0,3,36	./.	./.	0/0:1,0:1:66:0,3,36	0/1:1,1:2:99:30,0,30	./.	1/1:0,3:3:88:108,9,0	./.	./.	0/0:1,0:1:66:0,3,36	./.	./.	./.	./.	0/0:2,0:2:79:0,6,72	./.	./.	0/0:1,0:1:66:0,3,36	1/1:0,1:1:66:36,3,0	0/0:1,0:1:66:0,3,36	./.	0/1:1,1:2:99:30,0,30	0/0:2,0:2:79:0,6,72	1/1:0,2:2:79:72,6,0	./.	./.	./.	./.	1/1:0,3:3:88:108,9,0	1/1:0,1:1:66:36,3,0	0/0:2,0:2:79:0,6,72	0/0:1,0:1:66:0,3,36	1/1:0,1:1:66:36,3,0	0/0:2,0:2:79:0,6,72	./.	1/1:0,1:1:66:36,3,0	0/0:1,0:1:66:0,3,36	./.	./.	0/0:1,0:1:66:0,3,36	./.	./.	0/1:1,2:3:99:63,0,27	./.	./.	./.	./.
1	42222	S1_42222	T	C	20	PASS	.	GT:AD:DP:GQ:PL	./.	./.	1/1:0,8:8:99:255,24,0	0/0:9,0:9:99:0,27,255	./.	./.	./.	./.	1/1:0,12:12:99:255,36,0	./.	0/0:8,0:8:99:0,24,255	./.	./.	1/1:0,2:2:79:72,6,0	0/0:6,0:6:98:0,18,216	./.	./.	0/0:1,0:1:66:0,3,36	./.	./.	0/0:3,0:3:88:0,9,108	./.	./.	1/1:0,6:6:98:216,18,0	./.	./.	./.	0/0:8,0:8:99:0,24,255	0/0:2,0:2:79:0,6,72	./.	./.	./.	./.	0/0:7,0:7:99:0,21,252	./.	./.	./.	./.	0/0:8,0:8:99:0,24,255	./.	./.	./.	0/0:9,0:9:99:0,27,255	./.	./.	./.	./.	./.	./.	./.	./.	./.	./.	1/1:0,6:6:98:216,18,0	1/1:0,9:9:99:255,27,0	./.	1/1:0,3:3:88:108,9,0	1/1:0,6:6:98:216,18,0	./.	0/0:2,0:2:79:0,6,72	0/0:11,0:11:99:0,33,255	./.	0/0:5,0:5:96:0,15,180	./.	./.	0/1:9,5:14:99:138,0,255	./.	./.	./.	./.	./.	./.	./.	./.	0/0:3,0:3:88:0,9,108	0/0:10,0:10:99:0,30,255	0/0:5,0:5:96:0,15,180	1/1:0,7:7:99:252,21,0	./.	1/1:0,13:13:99:255,39,0	./.	./.	0/0:5,0:5:96:0,15,180	./.	0/0:3,0:3:88:0,9,108	./.	./.	./.	./.	0/0:4,0:4:94:0,12,144	0/0:14,0:14:99:0,42,255	0/0:9,0:9:99:0,27,255	0/0:3,0:3:88:0,9,108	./.
1	42348	S1_42348	C	T	20	PASS	.	GT:AD:DP:GQ:PL	./.	1/1:0,6:6:98:216,18,0	1/1:1,16:17:97:255,15,0	0/0:1,0:1:66:0,3,36	1/1:0,5:5:96:180,15,0	./.	./.	./.	1/1:0,12:12:99:255,36,0	0/0:15,0:15:99:0,45,255	0/0:8,0:8:99:0,24,255	1/1:0,9:9:99:255,27,0	0/0:20,0:20:99:0,60,255	./.	./.	0/1:3,1:4:99:24,0,96	./.	./.	./.	./.	0/0:8,0:8:99:0,24,255	1/1:0,4:4:94:144,12,0	0/0:9,0:9:99:0,27,255	1/1:0,6:6:98:216,18,0	0/0:6,0:6:98:0,18,216	./.	0/0:3,0:3:88:0,9,108	0/0:11,0:11:99:0,33,255	0/0:7,0:7:99:0,21,252	./.	./.	0/1:15,12:27:99:255,0,255	1/1:0,2:2:79:72,6,0	1/1:0,5:5:96:180,15,0	./.	0/0:4,0:4:94:0,12,144	./.	0/0:2,0:2:79:0,6,72	0/0:3,0:3:88:0,9,108	./.	0/1:3,2:5:99:57,0,93	./.	0/0:8,0:8:99:0,24,255	0/0:5,0:5:96:0,15,180	./.	./.	1/1:0,2:2:79:72,6,0	1/1:0,8:8:99:255,24,0	1/1:0,7:7:99:252,21,0	./.	0/1:3,2:5:99:57,0,93	0/0:8,0:8:99:0,24,255	./.	./.	1/1:0,3:3:88:108,9,0	1/1:0,6:6:98:216,18,0	0/0:1,0:1:66:0,3,36	0/0:1,0:1:66:0,3,36	1/1:0,3:3:88:108,9,0	0/0:3,0:3:88:0,9,108	./.	1/1:0,5:5:96:180,15,0	./.	1/1:0,8:8:99:255,24,0	./.	0/0:11,0:11:99:0,33,255	1/1:0,2:2:79:72,6,0	./.	0/0:16,0:16:99:0,48,255	./.	0/0:9,0:9:99:0,27,255	0/0:2,0:2:79:0,6,72	1/1:0,7:7:99:252,21,0	./.	0/0:9,0:9:99:0,27,255	./.	0/0:14,0:14:99:0,42,255	./.	1/1:0,4:4:94:144,12,0	./.	0/0:9,0:9:99:0,27,255	./.	./.	./.	./.	./.	1/1:0,7:7:99:252,21,0	1/1:0,5:5:96:180,15,0	1/1:0,4:4:94:144,12,0	0/0:6,0:6:98:0,18,216	1/1:0,6:6:98:216,18,0	1/1:0,6:6:98:216,18,0	0/0:8,0:8:99:0,24,255	./.
1	42609	S1_42609	T	A	20	PASS	.	GT:AD:DP:GQ:PL	./.	./.	0/0:3,0:3:88:0,9,108	1/1:0,1:1:66:36,3,0	./.	./.	./.	0/0:1,0:1:66:0,3,36	./.	./.	./.	./.	0/0:1,0:1:66:0,3,36	./.	./.	./.	./.	./.	./.	0/0:1,0:1:66:0,3,36	1/1:0,1:1:66:36,3,0	./.	./.	0/0:1,0:1:66:0,3,36	0/0:3,0:3:88:0,9,108	./.	./.	1/1:0,1:1:66:36,3,0	./.	1/1:0,1:1:66:36,3,0	0/0:3,0:3:88:0,9,108	./.	./.	./.	1/1:0,2:2:79:72,6,0	1/1:0,1:1:66:36,3,0	./.	0/0:1,0:1:66:0,3,36	./.	./.	1/1:0,1:1:66:36,3,0	./.	./.	./.	./.	./.	./.	./.	./.	./.	0/0:1,0:1:66:0,3,36	./.	1/1:0,1:1:66:36,3,0	./.	./.	./.	./.	./.	./.	./.	./.	./.	./.	./.	./.	0/0:1,0:1:66:0,3,36	0/0:2,0:2:79:0,6,72	./.	0/0:2,0:2:79:0,6,72	./.	./.	./.	./.	./.	./.	1/1:0,2:2:79:72,6,0	./.	./.	./.	./.	./.	./.	0/0:1,0:1:66:0,3,36	./.	./.	./.	0/0:2,0:2:79:0,6,72	./.	./.	1/1:0,1:1:66:36,3,0	./.	./.	./.	./.
1	42846	S1_42846	C	T	20	PASS	.	GT:AD:DP:GQ:PL	0/0:1,0:1:66:0,3,36	./.	./.	./.	./.	0/0:14,0:14:99:0,42,255	./.	./.	0/0:16,0:16:99:0,48,255	0/0:23,0:23:99:0,69,255	./.	./.	0/0:29,0:29:99:0,87,255	./.	0/0:5,0:5:96:0,15,180	./.	0/0:5,0:5:96:0,15,180	0/0:2,0:2:79:0,6,72	./.	./.	./.	0/0:3,0:3:88:0,9,108	0/0:9,0:9:99:0,27,255	./.	./.	./.	./.	0/0:15,0:15:99:0,45,255	0/0:5,0:5:96:0,15,180	./.	0/0:11,0:11:99:0,33,255	./.	./.	./.	./.	0/0:6,0:6:98:0,18,216	./.	0/0:3,0:3:88:0,9,108	0/0:6,0:6:98:0,18,216	./.	./.	./.	0/0:12,0:12:99:0,36,255	./.	./.	./.	./.	./.	./.	0/0:8,0:8:99:0,24,255	./.	./.	./.	0/0:4,0:4:94:0,12,144	0/0:8,0:8:99:0,24,255	0/0:6,0:6:98:0,18,216	./.	0/0:3,0:3:88:0,9,108	./.	0/0:10,0:10:99:0,30,255	0/0:14,0:14:99:0,42,255	./.	0/0:6,0:6:98:0,18,216	0/0:5,0:5:96:0,15,180	./.	0/0:16,0:16:99:0,48,255	./.	./.	./.	./.	0/0:8,0:8:99:0,24,255	0/0:1,0:1:66:0,3,36	./.	./.	0/0:7,0:7:99:0,21,252	./.	./.	0/0:8,0:8:99:0,24,255	./.	0/0:12,0:12:99:0,36,255	0/0:11,0:11:99:0,33,255	1/1:0,4:4:94:144,12,0	0/0:6,0:6:98:0,18,216	./.	./.	./.	./.	./.	./.	./.	0/0:10,0:10:99:0,30,255	./.	./.	./.
1	42957	S1_42957	A	T	20	PASS	.	GT:AD:DP:GQ:PL	0/0:5,0:5:96:0,15,180	0/0:4,0:4:94:0,12,144	0/0:13,0:13:99:0,39,255	0/0:10,0:10:99:0,30,255	0/0:14,0:14:99:0,42,255	./.	0/0:5,0:5:96:0,15,180	0/0:8,0:8:99:0,24,255	./.	0/0:21,0:21:99:0,63,255	0/0:23,0:23:99:0,69,255	0/0:2,0:2:79:0,6,72	0/0:17,0:17:99:0,51,255	0/0:2,0:2:79:0,6,72	0/0:2,0:2:79:0,6,72	./.	0/0:11,0:11:99:0,33,255	0/0:2,0:2:79:0,6,72	0/1:3,1:4:99:24,0,96	0/0:8,0:8:99:0,24,255	0/0:26,0:26:99:0,78,255	0/1:2,4:6:99:126,0,54	0/0:1,0:1:66:0,3,36	0/0:19,0:19:99:0,57,255	0/0:16,0:16:99:0,48,255	0/0:4,0:4:94:0,12,144	./.	0/0:21,0:21:99:0,63,255	0/0:11,0:11:99:0,33,255	0/0:16,0:16:99:0,48,255	0/0:20,0:20:99:0,60,255	0/0:18,0:18:99:0,54,255	0/0:2,0:2:79:0,6,72	./.	0/0:13,0:13:99:0,39,255	0/0:3,0:3:88:0,9,108	./.	0/0:3,0:3:88:0,9,108	0/0:20,0:20:99:0,60,255	0/0:5,0:5:96:0,15,180	./.	0/0:5,0:5:96:0,15,180	./.	0/0:2,0:2:79:0,6,72	0/0:5,0:5:96:0,15,180	0/0:14,0:14:99:0,42,255	0/0:12,0:12:99:0,36,255	0/0:6,0:6:98:0,18,216	0/0:6,0:6:98:0,18,216	0/0:5,0:5:96:0,15,180	./.	0/0:15,0:15:99:0,45,255	0/0:13,0:13:99:0,39,255	0/0:12,0:12:99:0,36,255	0/1:10,3:13:99:69,0,255	./.	0/0:11,0:11:99:0,33,255	0/0:2,0:2:79:0,6,72	0/0:6,0:6:98:0,18,216	0/0:3,0:3:88:0,9,108	0/0:18,0:18:99:0,54,255	0/0:11,0:11:99:0,33,255	0/0:9,0:9:99:0,27,255	0/0:5,0:5:96:0,15,180	0/0:11,0:11:99:0,33,255	0/0:23,0:23:99:0,69,255	0/0:19,0:19:99:0,57,255	0/0:8,0:8:99:0,24,255	0/0:18,0:18:99:0,54,255	./.	0/0:8,0:8:99:0,24,255	0/0:4,0:4:94:0,12,144	0/0:5,0:5:96:0,15,180	0/0:4,0:4:94:0,12,144	0/0:20,0:20:99:0,60,255	0/0:6,0:6:98:0,18,216	0/0:6,0:6:98:0,18,216	0/0:15,0:15:99:0,45,255	0/0:4,0:4:94:0,12,144	0/0:6,0:6:98:0,18,216	./.	0/0:10,0:10:99:0,30,255	0/0:21,0:21:99:0,63,255	0/1:5,1:6:98:18,0,162	0/0:13,0:13:99:0,39,255	0/0:1,0:1:66:0,3,36	./.	0/0:8,0:8:99:0,24,255	0/0:6,0:6:98:0,18,216	0/0:12,0:12:99:0,36,255	1/1:0,5:5:96:180,15,0	0/0:6,0:6:98:0,18,216	./.	./.
1	43025	S1_43025	A	G	20	PASS	.	GT:AD:DP:GQ:PL	./.	./.	0/0:7,0:7:99:0,21,252	0/0:2,0:2:79:0,6,72	./.	0/0:3,0:3:88:0,9,108	0/0:3,0:3:88:0,9,108	./.	./.	0/0:3,0:3:88:0,9,108	0/0:3,0:3:88:0,9,108	./.	0/0:15,0:15:99:0,45,255	./.	./.	./.	./.	./.	./.	0/0:2,0:2:79:0,6,72	./.	./.	./.	./.	./.	./.	./.	./.	1/1:0,4:4:94:144,12,0	./.	0/0:5,0:5:96:0,15,180	./.	./.	./.	./.	./.	./.	./.	./.	0/0:5,0:5:96:0,15,180	./.	0/0:2,0:2:79:0,6,72	./.	./.	./.	./.	./.	./.	./.	0/0:4,0:4:94:0,12,144	./.	./.	./.	./.	0/0:3,0:3:88:0,9,108	0/0:1,0:1:66:0,3,36	0/0:3,0:3:88:0,9,108	./.	./.	0/0:3,0:3:88:0,9,108	0/0:8,0:8:99:0,24,255	./.	0/0:4,0:4:94:0,12,144	./.	./.	1/1:0,5:5:96:180,15,0	./.	./.	./.	./.	./.	./.	./.	./.	./.	./.	./.	./.	./.	./.	0/0:4,0:4:94:0,12,144	./.	0/0:6,0:6:98:0,18,216	./.	./.	./.	./.	./.	./.	./.	0/0:2,0:2:79:0,6,72	./.	0/0:1,0:1:66:0,3,36	./.
1	43108	S1_43108	A	C	20	PASS	.	GT:AD:DP:GQ:PL	./.	0/1:1,4:5:99:129,0,21	1/1:0,9:9:99:255,27,0	1/1:0,6:6:98:216,18,0	0/1:1,1:2:99:30,0,30	0/1:3,7:10:99:222,0,78	0/1:2,1:3:99:27,0,63	1/1:0,2:2:79:72,6,0	0/0:4,0:4:94:0,12,144	1/1:0,13:13:99:255,39,0	0/0:11,0:11:99:0,33,255	1/1:0,1:1:66:36,3,0	0/0:12,0:12:99:0,36,255	0/0:1,0:1:66:0,3,36	0/1:2,5:7:99:159,0,51	0/0:1,0:1:66:0,3,36	0/0:8,0:8:99:0,24,255	1/1:0,3:3:88:108,9,0	0/1:5,4:9:99:117,0,153	0/0:4,0:4:94:0,12,144	0/0:5,0:5:96:0,15,180	0/1:1,2:3:99:63,0,27	1/1:0,3:3:88:108,9,0	0/0:2,0:2:79:0,6,72	1/1:0,14:14:99:255,42,0	0/0:2,0:2:79:0,6,72	1/1:0,1:1:66:36,3,0	0/0:6,0:6:98:0,18,216	0/1:2,3:5:99:93,0,57	0/1:2,2:4:99:60,0,60	0/1:2,4:6:99:126,0,54	0/0:5,0:5:96:0,15,180	0/0:2,0:2:79:0,6,72	0/0:3,0:3:88:0,9,108	1/1:0,5:5:96:180,15,0	0/0:5,0:5:96:0,15,180	0/1:6,10:16:99:255,0,168	0/1:3,2:5:99:57,0,93	0/0:4,0:4:94:0,12,144	0/0:2,0:2:79:0,6,72	1/1:0,4:4:94:144,12,0	0/1:1,2:3:99:63,0,27	1/1:0,3:3:88:108,9,0	0/1:1,1:2:99:30,0,30	./.	1/1:0,2:2:79:72,6,0	0/1:5,1:6:98:18,0,162	0/0:3,0:3:88:0,9,108	0/1:5,1:6:98:18,0,162	0/1:4,2:6:99:54,0,126	./.	./.	0/1:1,3:4:99:96,0,24	0/0:8,0:8:99:0,24,255	0/0:6,0:6:98:0,18,216	1/1:0,3:3:88:108,9,0	1/1:0,2:2:79:72,6,0	1/1:0,5:5:96:180,15,0	0/1:2,5:7:99:159,0,51	1/1:0,1:1:66:36,3,0	1/1:0,7:7:99:252,21,0	0/1:3,2:5:99:57,0,93	1/1:0,5:5:96:180,15,0	0/1:2,1:3:99:27,0,63	0/1:2,3:5:99:93,0,57	1/1:0,2:2:79:72,6,0	0/0:6,0:6:98:0,18,216	1/1:0,1:1:66:36,3,0	0/0:11,0:11:99:0,33,255	0/1:4,1:5:99:21,0,129	0/1:1,4:5:99:129,0,21	1/1:0,1:1:66:36,3,0	0/0:2,0:2:79:0,6,72	0/1:3,3:6:99:90,0,90	0/0:6,0:6:98:0,18,216	0/1:4,12:16:99:255,0,96	./.	1/1:0,8:8:99:255,24,0	0/0:2,0:2:79:0,6,72	1/1:0,2:2:79:72,6,0	0/0:3,0:3:88:0,9,108	./.	1/1:0,3:3:88:108,9,0	0/1:4,1:5:99:21,0,129	./.	0/0:2,0:2:79:0,6,72	1/1:0,2:2:79:72,6,0	0/1:3,4:7:99:123,0,87	0/1:1,2:3:99:63,0,27	0/0:4,0:4:94:0,12,144	0/1:2,2:4:99:60,0,60	0/1:2,2:4:99:60,0,60	0/1:2,1:3:99:27,0,63	0/0:1,0:1:66:0,3,36
1	43263	S1_43263	C	A	20	PASS	.	GT:AD:DP:GQ:PL	0/0:3,0:3:88:0,9,108	./.	./.	0/0:1,0:1:66:0,3,36	./.	0/0:1,0:1:66:0,3,36	1/1:0,1:1:66:36,3,0	0/0:1,0:1:66:0,3,36	0/0:3,0:3:88:0,9,108	0/0:4,0:4:94:0,12,144	0/0:6,0:6:98:0,18,216	./.	./.	0/0:2,0:2:79:0,6,72	./.	./.	./.	./.	0/0:2,0:2:79:0,6,72	1/1:0,2:2:79:72,6,0	0/0:3,0:3:88:0,9,108	./.	./.	0/0:1,0:1:66:0,3,36	1/1:0,9:9:99:255,27,0	./.	./.	0/0:6,0:6:98:0,18,216	0/0:1,0:1:66:0,3,36	0/0:3,0:3:88:0,9,108	0/0:1,0:1:66:0,3,36	./.	0/0:1,0:1:66:0,3,36	./.	./.	./.	0/0:5,0:5:96:0,15,180	0/0:1,0:1:66:0,3,36	0/0:3,0:3:88:0,9,108	./.	./.	1/1:0,3:3:88:108,9,0	./.	./.	./.	0/0:3,0:3:88:0,9,108	./.	./.	./.	./.	./.	0/0:2,0:2:79:0,6,72	0/0:2,0:2:79:0,6,72	0/0:5,0:5:96:0,15,180	0/0:5,0:5:96:0,15,180	1/1:0,5:5:96:180,15,0	0/0:2,0:2:79:0,6,72	./.	0/0:2,0:2:79:0,6,72	1/1:0,4:4:94:144,12,0	0/0:8,0:8:99:0,24,255	./.	0/0:3,0:3:88:0,9,108	./.	0/0:2,0:2:79:0,6,72	0/1:5,4:9:99:117,0,153	0/0:1,0:1:66:0,3,36	./.	0/0:1,0:1:66:0,3,36	0/0:4,0:4:94:0,12,144	0/0:3,0:3:88:0,9,108	1/1:0,4:4:94:144,12,0	./.	0/0:2,0:2:79:0,6,72	0/0:3,0:3:88:0,9,108	1/1:0,8:8:99:255,24,0	./.	0/0:5,0:5:96:0,15,180	./.	1/1:0,6:6:98:216,18,0	./.	./.	0/0:3,0:3:88:0,9,108	0/0:1,0:1:66:0,3,36	./.	./.	0/0:3,0:3:88:0,9,108	./.	1/1:0,7:7:99:252,21,0	./.	./.	0/0:2,0:2:79:0,6,72	./.	./.
1	43351	S1_43351	G	A	20	PASS	.	GT:AD:DP:GQ:PL	./.	./.	0/0:1,0:1:66:0,3,36	1/1:0,4:4:94:144,12,0	0/0:1,0:1:66:0,3,36	./.	./.	./.	0/0:5,0:5:96:0,15,180	./.	0/0:6,0:6:98:0,18,216	./.	0/0:2,0:2:79:0,6,72	./.	./.	./.	./.	./.	./.	./.	0/0:1,0:1:66:0,3,36	./.	./.	0/0:2,0:2:79:0,6,72	./.	./.	./.	./.	./.	./.	./.	0/0:2,0:2:79:0,6,72	./.	./.	0/0:1,0:1:66:0,3,36	./.	./.	./.	./.	./.	./.	./.	./.	./.	./.	./.	./.	./.	./.	./.	./.	./.	./.	./.	./.	./.	./.	./.	./.	./.	0/0:4,0:4:94:0,12,144	0/0:1,0:1:66:0,3,36	./.	./.	./.	./.	./.	./.	./.	0/0:1,0:1:66:0,3,36	./.	./.	./.	./.	./.	1/1:0,4:4:94:144,12,0	./.	./.	./.	./.	./.	./.	./.	./.	./.	./.	0/0:2,0:2:79:0,6,72	0/0:3,0:3:88:0,9,108	0/0:1,0:1:66:0,3,36	0/0:2,0:2:79:0,6,72	./.	./.	./.	./.
1	43441	S1_43441	T	A	20	PASS	.	GT:AD:DP:GQ:PL	./.	./.	./.	1/1:0,3:3:88:108,9,0	./.	./.	./.	./.	0/1:1,3:4:99:96,0,24	1/1:0,5:5:96:180,15,0	0/0:1,0:1:66:0,3,36	0/0:1,0:1:66:0,3,36	./.	./.	./.	./.	./.	./.	./.	./.	./.	./.	./.	1/1:0,3:3:88:108,9,0	./.	0/0:1,0:1:66:0,3,36	./.	0/0:2,0:2:79:0,6,72	./.	./.	1/1:0,1:1:66:36,3,0	0/0:1,0:1:66:0,3,36	./.	./.	./.	./.	1/1:0,4:4:94:144,12,0	./.	./.	0/0:2,0:2:79:0,6,72	./.	./.	./.	./.	1/1:0,1:1:66:36,3,0	./.	./.	1/1:0,1:1:66:36,3,0	./.	./.	./.	./.	./.	./.	0/0:1,0:1:66:0,3,36	./.	./.	./.	./.	./.	./.	./.	./.	1/1:0,2:2:79:72,6,0	./.	./.	0/0:1,0:1:66:0,3,36	./.	./.	0/0:1,0:1:66:0,3,36	./.	./.	./.	./.	0/0:1,0:1:66:0,3,36	./.	./.	./.	./.	./.	./.	./.	./.	./.	1/1:0,1:1:66:36,3,0	./.	0/0:1,0:1:66:0,3,36	./.	./.	./.	./.	./.	./.	./.
1	43544	S1_43544	A	G	20	PASS	.	GT:AD:DP:GQ:PL	0/0:2,0:2:79:0,6,72	./.	1/1:0,5:5:96:180,15,0	./.	1/1:0,4:4:94:144,12,0	0/0:1,0:1:66:0,3,36	./.	1/1:0,1:1:66:36,3,0	1/1:0,13:13:99:255,39,0	1/1:0,10:10:99:255,30,0	0/0:5,0:5:96:0,15,180	./.	0/0:13,0:13:99:0,39,255	./.	0/0:1,0:1:66:0,3,36	./.	0/0:1,0:1:66:0,3,36	./.	./.	0/0:2,0:2:79:0,6,72	0/0:1,0:1:66:0,3,36	./.	./.	0/0:3,0:3:88:0,9,108	1/1:0,7:7:99:252,21,0	0/0:3,0:3:88:0,9,108	0/0:7,0:7:99:0,21,252	./.	./.	0/0:6,0:6:98:0,18,216	0/0:1,0:1:66:0,3,36	./.	0/0:2,0:2:79:0,6,72	0/0:5,0:5:96:0,15,180	./.	./.	0/1:6,14:20:99:255,0,156	./.	./.	./.	0/0:3,0:3:88:0,9,108	0/0:6,0:6:98:0,18,216	./.	./.	./.	0/0:2,0:2:79:0,6,72	1/1:0,3:3:88:108,9,0	./.	1/1:0,3:3:88:108,9,0	./.	0/0:1,0:1:66:0,3,36	1/1:0,6:6:98:216,18,0	0/0:2,0:2:79:0,6,72	0/0:4,0:4:94:0,12,144	./.	./.	0/1:5,4:9:99:117,0,153	0/1:1,1:2:99:30,0,30	./.	1/1:0,4:4:94:144,12,0	0/0:3,0:3:88:0,9,108	1/1:0,5:5:96:180,15,0	0/0:4,0:4:94:0,12,144	./.	0/0:1,0:1:66:0,3,36	./.	1/1:0,8:8:99:255,24,0	./.	./.	1/1:0,1:1:66:36,3,0	1/1:0,5:5:96:180,15,0	1/1:0,3:3:88:108,9,0	1/1:0,6:6:98:216,18,0	0/0:7,0:7:99:0,21,252	./.	0/0:9,0:9:99:0,27,255	./.	1/1:0,11:11:99:255,33,0	0/0:3,0:3:88:0,9,108	./.	./.	./.	./.	0/0:6,0:6:98:0,18,216	./.	0/0:2,0:2:79:0,6,72	./.	1/1:0,3:3:88:108,9,0	1/1:0,3:3:88:108,9,0	./.	1/1:0,2:2:79:72,6,0	0/0:3,0:3:88:0,9,108	0/1:4,1:5:99:21,0,129	0/0:1,0:1:66:0,3,36
1	43633	S1_43633	G	A	20	PASS	.	GT:AD:DP:GQ:PL	./.	0/0:2,0:2:79:0,6,72	0/0:2,0:2:79:0,6,72	0/0:4,0:4:94:0,12,144	0/1:3,8:11:99:255,0,75	0/0:2,0:2:79:0,6,72	./.	0/0:5,0:5:96:0,15,180	0/0:6,0:6:98:0,18,216	0/0:5,0:5:96:0,15,180	./.	0/0:2,0:2:79:0,6,72	1/1:0,9:9:99:255,27,0	./.	0/0:2,0:2:79:0,6,72	./.	./.	./.	0/0:2,0:2:79:0,6,72	./.	./.	./.	./.	1/1:0,5:5:96:180,15,0	0/0:10,0:10:99:0,30,255	0/0:4,0:4:94:0,12,144	0/0:3,0:3:88:0,9,108	./.	1/1:0,2:2:79:72,6,0	./.	0/0:1,0:1:66:0,3,36	0/1:2,7:9:99:225,0,45	./.	./.	./.	0/0:1,0:1:66:0,3,36	0/0:5,0:5:96:0,15,180	0/0:2,0:2:79:0,6,72	./.	./.	1/1:0,1:1:66:36,3,0	./.	0/0:2,0:2:79:0,6,72	./.	0/0:1,0:1:66:0,3,36	0/0:1,0:1:66:0,3,36	0/0:3,0:3:88:0,9,108	./.	0/0:3,0:3:88:0,9,108	0/1:3,6:9:99:189,0,81	./.	./.	./.	0/0:1,0:1:66:0,3,36	0/0:1,0:1:66:0,3,36	./.	0/0:1,0:1:66:0,3,36	0/0:1,0:1:66:0,3,36	0/0:2,0:2:79:0,6,72	0/0:1,0:1:66:0,3,36	./.	1/1:0,3:3:88:108,9,0	./.	0/0:3,0:3:88:0,9,108	0/0:3,0:3:88:0,9,108	1/1:0,1:1:66:36,3,0	0/1:1,3:4:99:96,0,24	./.	0/0:12,0:12:99:0,36,255	0/0:3,0:3:88:0,9,108	0/0:1,0:1:66:0,3,36	0/0:1,0:1:66:0,3,36	0/0:7,0:7:99:0,21,252	0/0:1,0:1:66:0,3,36	./.	0/0:4,0:4:94:0,12,144	1/1:0,2:2:79:72,6,0	0/0:4,0:4:94:0,12,144	0/1:1,1:2:99:30,0,30	0/0:5,0:5:96:0,15,180	0/1:1,2:3:99:63,0,27	0/0:1,0:1:66:0,3,36	0/0:7,0:7:99:0,21,252	./.	1/1:0,1:1:66:36,3,0	./.	0/0:4,0:4:94:0,12,144	./.	0/0:5,0:5:96:0,15,180	0/1:1,1:2:99:30,0,30	./.	0/0:3,0:3:88:0,9,108	./.	./.
1	43709	S1_43709	T	A	20	PASS	.	GT:AD:DP:GQ:PL	./.	0/1:4,9:13:99:255,0,105	0/0:33,0:33:99:0,99,255	1/1:0,23:23:99:255,69,0	0/0:34,0:34:99:0,102,255	0/1:18,26:44:99:255,0,255	0/0:9,0:9:99:0,27,255	0/1:5,13:18:99:255,0,126	0/0:20,0:20:99:0,60,255	1/1:0,29:29:99:255,87,0	0/1:16,25:41:99:255,0,255	0/1:11,10:21:99:255,0,255	0/0:76,0:76:99:0,228,255	1/1:0,3:3:88:108,9,0	0/0:16,0:16:99:0,48,255	0/1:4,5:9:99:153,0,117	0/0:31,0:31:99:0,93,255	1/1:0,5:5:96:180,15,0	0/1:23,9:32:99:228,0,255	0/0:7,0:7:99:0,21,252	./.	0/0:8,0:8:99:0,24,255	0/0:14,0:14:99:0,42,255	0/0:14,0:14:99:0,42,255	0/0:33,0:33:99:0,99,255	0/1:20,21:41:99:255,0,255	0/1:3,4:7:99:123,0,87	0/0:21,0:21:99:0,63,255	0/1:13,7:20:99:192,0,255	1/1:0,27:27:99:255,81,0	0/0:26,0:26:99:0,78,255	0/0:65,0:65:99:0,195,255	0/0:4,0:4:94:0,12,144	0/0:47,0:47:99:0,141,255	./.	1/1:0,6:6:98:216,18,0	0/0:56,0:56:99:0,168,255	0/0:8,0:8:99:0,24,255	0/0:14,0:14:99:0,42,255	./.	0/1:6,8:14:99:246,0,174	0/0:7,0:7:99:0,21,252	1/1:0,16:16:99:255,48,0	0/1:9,3:12:99:72,0,255	0/0:7,0:7:99:0,21,252	1/1:0,14:14:99:255,42,0	0/1:13,11:24:99:255,0,255	0/1:9,17:26:99:255,0,246	0/1:24,16:40:99:255,0,255	0/0:8,0:8:99:0,24,255	0/1:2,9:11:99:255,0,39	0/0:22,0:22:99:0,66,255	1/1:0,14:14:99:255,42,0	1/1:0,20:20:99:255,60,0	0/0:20,0:20:99:0,60,255	0/0:27,0:27:99:0,81,255	0/1:12,10:22:99:255,0,255	0/0:5,0:5:96:0,15,180	0/1:5,9:14:99:255,0,138	1/1:0,11:11:99:255,33,0	0/0:18,0:18:99:0,54,255	0/0:39,0:39:99:0,117,255	0/0:8,0:8:99:0,24,255	0/1:15,11:26:99:255,0,255	1/1:0,13:13:99:255,39,0	./.	0/1:18,26:44:99:255,0,255	0/1:1,4:5:99:129,0,21	0/0:24,0:24:99:0,72,255	0/1:12,19:31:99:255,0,255	1/1:0,21:21:99:255,63,0	0/0:1,0:1:66:0,3,36	0/1:10,17:27:99:255,0,255	1/1:0,25:25:99:255,75,0	0/0:13,0:13:99:0,39,255	0/0:41,0:41:99:0,123,255	1/1:0,3:3:88:108,9,0	0/1:15,19:34:99:255,0,255	0/1:5,8:13:99:249,0,141	0/0:14,0:14:99:0,42,255	0/1:15,18:33:99:255,0,255	0/0:3,0:3:88:0,9,108	1/1:0,15:15:99:255,45,0	1/1:0,22:22:99:255,66,0	1/1:0,6:6:98:216,18,0	0/1:3,1:4:99:24,0,96	0/0:25,0:25:99:0,75,255	0/1:13,10:23:99:255,0,255	0/0:20,0:20:99:0,60,255	0/0:25,0:25:99:0,75,255	0/0:20,0:20:99:0,60,255	0/0:11,0:11:99:0,33,255	1/1:0,10:10:99:255,30,0	1/1:0,9:9:99:255,27,0
1	43833	S1_43833	A	T	20	PASS	.	GT:AD:DP:GQ:PL	0/0:4,0:4:94:0,12,144	0/0:3,0:3:88:0,9,108	0/0:8,0:8:99:0,24,255	0/0:4,0:4:94:0,12,144	0/0:3,0:3:88:0,9,108	0/1:6,4:10:99:114,0,186	./.	./.	0/0:13,0:13:99:0,39,255	0/0:11,0:11:99:0,33,255	0/1:6,3:9:99:81,0,189	0/0:4,0:4:94:0,12,144	0/0:9,0:9:99:0,27,255	0/0:1,0:1:66:0,3,36	0/0:4,0:4:94:0,12,144	0/1:1,1:2:99:30,0,30	0/0:4,0:4:94:0,12,144	0/0:3,0:3:88:0,9,108	0/0:6,0:6:98:0,18,216	0/0:2,0:2:79:0,6,72	0/0:9,0:9:99:0,27,255	1/1:0,2:2:79:72,6,0	0/0:1,0:1:66:0,3,36	1/1:0,4:4:94:144,12,0	0/0:3,0:3:88:0,9,108	0/1:9,3:12:99:72,0,255	0/0:2,0:2:79:0,6,72	0/1:8,3:11:99:75,0,255	0/0:6,0:6:98:0,18,216	0/1:10,1:11:66:3,0,255	./.	0/0:14,0:14:99:0,42,255	0/0:1,0:1:66:0,3,36	0/0:7,0:7:99:0,21,252	0/1:6,1:7:96:15,0,195	0/1:4,3:7:99:87,0,123	0/0:8,0:8:99:0,24,255	0/0:1,0:1:66:0,3,36	0/1:3,2:5:99:57,0,93	1/1:0,4:4:94:144,12,0	0/0:2,0:2:79:0,6,72	./.	0/0:7,0:7:99:0,21,252	0/1:1,1:2:99:30,0,30	0/0:2,0:2:79:0,6,72	./.	0/0:4,0:4:94:0,12,144	0/0:2,0:2:79:0,6,72	0/0:11,0:11:99:0,33,255	0/0:6,0:6:98:0,18,216	0/1:1,1:2:99:30,0,30	0/0:4,0:4:94:0,12,144	0/1:1,5:6:98:162,0,18	0/0:2,0:2:79:0,6,72	0/0:3,0:3:88:0,9,108	0/1:3,1:4:99:24,0,96	0/0:2,0:2:79:0,6,72	0/0:1,0:1:66:0,3,36	1/1:0,4:4:94:144,12,0	0/0:1,0:1:66:0,3,36	0/1:4,3:7:99:87,0,123	0/0:4,0:4:94:0,12,144	0/1:2,3:5:99:93,0,57	0/0:1,0:1:66:0,3,36	./.	0/0:12,0:12:99:0,36,255	0/0:11,0:11:99:0,33,255	./.	0/0:6,0:6:98:0,18,216	1/1:0,1:1:66:36,3,0	0/0:10,0:10:99:0,30,255	0/0:1,0:1:66:0,3,36	0/0:5,0:5:96:0,15,180	1/1:0,2:2:79:72,6,0	1/1:0,3:3:88:108,9,0	0/0:14,0:14:99:0,42,255	0/0:5,0:5:96:0,15,180	0/0:5,0:5:96:0,15,180	0/0:4,0:4:94:0,12,144	0/0:5,0:5:96:0,15,180	0/0:5,0:5:96:0,15,180	./.	0/0:8,0:8:99:0,24,255	0/0:2,0:2:79:0,6,72	1/1:0,1:1:66:36,3,0	0/0:3,0:3:88:0,9,108	0/0:24,0:24:99:0,72,255	0/0:3,0:3:88:0,9,108	0/0:3,0:3:88:0,9,108	0/0:6,0:6:98:0,18,216	0/0:6,0:6:98:0,18,216	0/0:2,0:2:79:0,6,72	0/1:2,2:4:99:60,0,60	./.
1	43954	S1_43954	C	T	20	PASS	.	GT:AD:DP:GQ:PL	./.	./.	./.	./.	./.	./.	./.	./.	./.	./.	0/0:17,0:17:99:0,51,255	./.	./.	0/0:5,0:5:96:0,15,180	0/0:16,0:16:99:0,48,255	0/0:5,0:5:96:0,15,180	./.	./.	0/0:9,0:9:99:0,27,255	./.	./.	0/0:9,0:9:99:0,27,255	./.	./.	0/0:30,0:30:99:0,90,255	0/0:21,0:21:99:0,63,255	./.	./.	./.	0/0:14,0:14:99:0,42,255	./.	./.	./.	0/0:17,0:17:99:0,51,255	./.	./.	./.	./.	./.	0/0:13,0:13:99:0,39,255	0/0:4,0:4:94:0,12,144	./.	./.	0/0:3,0:3:88:0,9,108	./.	./.	./.	./.	./.	./.	0/0:2,0:2:79:0,6,72	./.	0/0:9,0:9:99:0,27,255	./.	./.	./.	./.	./.	./.	./.	./.	./.	./.	./.	./.	./.	./.	./.	0/0:48,0:48:99:0,144,255	./.	./.	1/1:0,5:5:96:180,15,0	./.	./.	./.	0/0:37,0:37:99:0,111,255	./.	0/0:12,0:12:99:0,36,255	./.	0/0:9,0:9:99:0,27,255	./.	./.	./.	0/0:18,0:18:99:0,54,255	./.	0/0:8,0:8:99:0,24,255	./.	./.	./.	./.	./.	0/0:20,0:20:99:0,60,255	0/0:6,0:6:98:0,18,216	./.
1	44035	S1_44035	T	C	20	PASS	.	GT:AD:DP:GQ:PL	./.	0/0:1,0:1:66:0,3,36	1/1:0,1:1:66:36,3,0	./.	./.	./.	./.	./.	0/0:1,0:1:66:0,3,36	./.	./.	./.	./.	./.	./.	./.	./.	./.	./.	./.	./.	./.	./.	./.	0/0:2,0:2:79:0,6,72	./.	./.	./.	./.	0/0:1,0:1:66:0,3,36	./.	0/0:1,0:1:66:0,3,36	./.	0/0:1,0:1:66:0,3,36	./.	./.	./.	./.	./.	./.	./.	./.	./.	./.	1/1:0,1:1:66:36,3,0	./.	./.	./.	./.	./.	0/0:1,0:1:66:0,3,36	./.	./.	0/0:1,0:1:66:0,3,36	./.	./.	./.	./.	./.	./.	./.	1/1:0,1:1:66:36,3,0	./.	./.	./.	./.	./.	./.	0/0:1,0:1:66:0,3,36	./.	./.	./.	./.	./.	./.	./.	./.	./.	./.	./.	./.	./.	0/0:2,0:2:79:0,6,72	./.	./.	./.	./.	1/1:0,1:1:66:36,3,0	./.	./.	./.	./.	./.	./.
1	44120	S1_44120	A	C	20	PASS	.	GT:AD:DP:GQ:PL	0/0:4,0:4:94:0,12,144	0/0:9,0:9:99:0,27,255	0/0:20,0:20:99:0,60,255	0/0:25,0:25:99:0,75,255	0/0:15,0:15:99:0,45,255	0/0:19,0:19:99:0,57,255	0/0:2,0:2:79:0,6,72	0/0:8,0:8:99:0,24,255	1/1:0,7:7:99:252,21,0	1/1:0,12:12:99:255,36,0	0/0:18,0:18:99:0,54,255	0/0:9,0:9:99:0,27,255	0/0:46,0:46:99:0,138,255	./.	0/0:3,0:3:88:0,9,108	0/0:1,0:1:66:0,3,36	0/0:11,0:11:99:0,33,255	0/0:2,0:2:79:0,6,72	0/0:19,0:19:99:0,57,255	0/0:7,0:7:99:0,21,252	0/0:7,0:7:99:0,21,252	0/0:24,0:24:99:0,72,255	0/0:12,0:12:99:0,36,255	0/0:8,0:8:99:0,24,255	0/0:7,0:7:99:0,21,252	0/0:8,0:8:99:0,24,255	0/0:2,0:2:79:0,6,72	./.	0/0:3,0:3:88:0,9,108	0/0:13,0:13:99:0,39,255	0/0:6,0:6:98:0,18,216	0/0:17,0:17:99:0,51,255	0/0:3,0:3:88:0,9,108	0/0:8,0:8:99:0,24,255	./.	./.	0/0:19,0:19:99:0,57,255	0/0:7,0:7:99:0,21,252	./.	./.	0/0:5,0:5:96:0,15,180	0/0:4,0:4:94:0,12,144	0/0:1,0:1:66:0,3,36	0/0:2,0:2:79:0,6,72	./.	0/0:8,0:8:99:0,24,255	0/0:10,0:10:99:0,30,255	0/0:13,0:13:99:0,39,255	0/0:13,0:13:99:0,39,255	0/0:11,0:11:99:0,33,255	0/0:3,0:3:88:0,9,108	./.	0/0:5,0:5:96:0,15,180	0/0:1,0:1:66:0,3,36	0/0:25,0:25:99:0,75,255	0/0:8,0:8:99:0,24,255	0/0:3,0:3:88:0,9,108	0/0:4,0:4:94:0,12,144	0/0:11,0:11:99:0,33,255	0/0:8,0:8:99:0,24,255	0/0:5,0:5:96:0,15,180	0/0:16,0:16:99:0,48,255	0/0:9,0:9:99:0,27,255	0/0:10,0:10:99:0,30,255	0/0:2,0:2:79:0,6,72	0/0:11,0:11:99:0,33,255	0/0:9,0:9:99:0,27,255	0/0:3,0:3:88:0,9,108	./.	0/0:9,0:9:99:0,27,255	0/0:3,0:3:88:0,9,108	./.	0/0:4,0:4:94:0,12,144	0/0:8,0:8:99:0,24,255	./.	0/0:34,0:34:99:0,102,255	0/0:3,0:3:88:0,9,108	0/0:14,0:14:99:0,42,255	0/0:4,0:4:94:0,12,144	0/0:3,0:3:88:0,9,108	0/0:10,0:10:99:0,30,255	./.	0/0:4,0:4:94:0,12,144	0/0:3,0:3:88:0,9,108	./.	./.	0/0:6,0:6:98:0,18,216	0/0:13,0:13:99:0,39,255	0/0:4,0:4:94:0,12,144	0/0:12,0:12:99:0,36,255	0/0:6,0:6:98:0,18,216	0/0:7,0:7:99:0,21,252	./.	0/0:3,0:3:88:0,9,108
1	44232	S1_44232	G	T	20	PASS	.	GT:AD:DP:GQ:PL	0/0:3,0:3:88:0,9,108	0/0:1,0:1:66:0,3,36	0/1:21,2:23:65:3,0,255	0/0:15,0:15:99:0,45,255	./.	0/0:12,0:12:99:0,36,255	0/0:3,0:3:88:0,9,108	0/0:11,0:11:99:0,33,255	0/1:21,7:28:99:168,0,255	0/0:16,0:16:99:0,48,255	0/0:5,0:5:96:0,15,180	./.	0/0:11,0:11:99:0,33,255	0/0:1,0:1:66:0,3,36	0/0:3,0:3:88:0,9,108	0/0:2,0:2:79:0,6,72	0/0:2,0:2:79:0,6,72	./.	0/0:3,0:3:88:0,9,108	0/0:4,0:4:94:0,12,144	0/1:6,5:11:99:147,0,183	./.	0/0:2,0:2:79:0,6,72	0/1:11,5:16:99:132,0,255	0/0:13,0:13:99:0,39,255	0/0:5,0:5:96:0,15,180	./.	0/0:7,0:7:99:0,21,252	0/0:4,0:4:94:0,12,144	0/0:12,0:12:99:0,36,255	0/0:3,0:3:88:0,9,108	1/1:0,8:8:99:255,24,0	./.	0/0:5,0:5:96:0,15,180	0/1:4,5:9:99:153,0,117	0/0:3,0:3:88:0,9,108	0/0:13,0:13:99:0,39,255	0/0:2,0:2:79:0,6,72	0/0:6,0:6:98:0,18,216	0/1:1,2:3:99:63,0,27	0/0:1,0:1:66:0,3,36	0/0:9,0:9:99:0,27,255	./.	0/1:1,2:3:99:63,0,27	0/1:3,1:4:99:24,0,96	0/0:5,0:5:96:0,15,180	0/0:3,0:3:88:0,9,108	0/0:5,0:5:96:0,15,180	0/0:6,0:6:98:0,18,216	./.	./.	0/1:1,2:3:99:63,0,27	0/0:9,0:9:99:0,27,255	0/0:16,0:16:99:0,48,255	0/0:6,0:6:98:0,18,216	./.	0/0:5,0:5:96:0,15,180	0/0:7,0:7:99:0,21,252	0/0:8,0:8:99:0,24,255	0/0:4,0:4:94:0,12,144	0/1:3,5:8:99:156,0,84	./.	0/1:6,4:10:99:114,0,186	./.	0/0:4,0:4:94:0,12,144	./.	0/0:3,0:3:88:0,9,108	0/0:2,0:2:79:0,6,72	0/0:23,0:23:99:0,69,255	0/0:17,0:17:99:0,51,255	0/0:8,0:8:99:0,24,255	0/0:4,0:4:94:0,12,144	0/1:1,4:5:99:129,0,21	0/0:3,0:3:88:0,9,108	0/0:7,0:7:99:0,21,252	0/0:29,0:29:99:0,87,255	0/0:2,0:2:79:0,6,72	0/0:15,0:15:99:0,45,255	0/1:3,4:7:99:123,0,87	0/0:8,0:8:99:0,24,255	0/0:9,0:9:99:0,27,255	1/1:0,1:1:66:36,3,0	0/0:6,0:6:98:0,18,216	0/0:12,0:12:99:0,36,255	0/0:12,0:12:99:0,36,255	0/0:1,0:1:66:0,3,36	0/1:6,11:17:99:255,0,165	0/0:2,0:2:79:0,6,72	./.	0/0:3,0:3:88:0,9,108	0/0:1,0:1:66:0,3,36	0/0:10,0:10:99:0,30,255	0/0:5,0:5:96:0,15,180	./.
1	44624	S1_44624	T	C	20	PASS	.	GT:AD:DP:GQ:PL	0/0:23,0:23:99:0,69,255	0/0:9,0:9:99:0,27,255	0/0:24,0:24:99:0,72,255	0/0:18,0:18:99:0,54,255	0/0:13,0:13:99:0,39,255	0/0:23,0:23:99:0,69,255	0/0:8,0:8:99:0,24,255	0/0:14,0:14:99:0,42,255	0/0:12,0:12:99:0,36,255	0/0:34,0:34:99:0,102,255	0/0:21,0:21:99:0,63,255	0/0:9,0:9:99:0,27,255	0/0:43,0:43:99:0,129,255	0/0:4,0:4:94:0,12,144	0/0:19,0:19:99:0,57,255	0/0:2,0:2:79:0,6,72	0/0:10,0:10:99:0,30,255	0/0:7,0:7:99:0,21,252	0/0:17,0:17:99:0,51,255	0/0:10,0:10:99:0,30,255	0/0:16,0:16:99:0,48,255	0/0:8,0:8:99:0,24,255	0/0:12,0:12:99:0,36,255	0/0:12,0:12:99:0,36,255	0/0:31,0:31:99:0,93,255	0/0:24,0:24:99:0,72,255	0/1:4,1:5:99:21,0,129	0/0:26,0:26:99:0,78,255	0/0:9,0:9:99:0,27,255	0/0:25,0:25:99:0,75,255	0/0:11,0:11:99:0,33,255	0/0:34,0:34:99:0,102,255	0/0:2,0:2:79:0,6,72	0/0:10,0:10:99:0,30,255	0/0:15,0:15:99:0,45,255	0/0:10,0:10:99:0,30,255	0/0:33,0:33:99:0,99,255	0/0:12,0:12:99:0,36,255	0/0:19,0:19:99:0,57,255	0/0:5,0:5:96:0,15,180	0/0:12,0:12:99:0,36,255	0/0:15,0:15:99:0,45,255	0/0:15,0:15:99:0,45,255	0/0:7,0:7:99:0,21,252	0/0:2,0:2:79:0,6,72	0/0:6,0:6:98:0,18,216	0/0:17,0:17:99:0,51,255	0/0:10,0:10:99:0,30,255	0/0:18,0:18:99:0,54,255	0/0:12,0:12:99:0,36,255	./.	0/0:18,0:18:99:0,54,255	0/0:7,0:7:99:0,21,252	0/0:11,0:11:99:0,33,255	0/0:15,0:15:99:0,45,255	0/0:8,0:8:99:0,24,255	0/0:12,0:12:99:0,36,255	0/1:5,3:8:99:84,0,156	0/0:9,0:9:99:0,27,255	0/1:3,7:10:99:222,0,78	0/0:9,0:9:99:0,27,255	0/0:18,0:18:99:0,54,255	0/0:13,0:13:99:0,39,255	0/0:11,0:11:99:0,33,255	0/0:11,0:11:99:0,33,255	0/0:22,0:22:99:0,66,255	0/0:20,0:20:99:0,60,255	0/0:4,0:4:94:0,12,144	0/0:52,0:52:99:0,156,255	0/0:9,0:9:99:0,27,255	0/0:6,0:6:98:0,18,216	0/0:7,0:7:99:0,21,252	0/0:24,0:24:99:0,72,255	0/0:15,0:15:99:0,45,255	0/0:9,0:9:99:0,27,255	0/0:31,0:31:99:0,93,255	0/0:13,0:13:99:0,39,255	0/0:19,0:19:99:0,57,255	0/0:11,0:11:99:0,33,255	0/0:9,0:9:99:0,27,255	0/0:12,0:12:99:0,36,255	0/0:5,0:5:96:0,15,180	0/0:10,0:10:99:0,30,255	0/0:11,0:11:99:0,33,255	0/0:6,0:6:98:0,18,216	0/0:10,0:10:99:0,30,255	0/0:19,0:19:99:0,57,255	0/0:5,0:5:96:0,15,180	0/0:8,0:8:99:0,24,255	0/0:19,0:19:99:0,57,255	0/0:18,0:18:99:0,54,255	0/0:22,0:22:99:0,66,255	0/0:12,0:12:99:0,36,255	0/0:1,0:1:66:0,3,36
1	44756	S1_44756	C	T	20	PASS	.	GT:AD:DP:GQ:PL	./.	./.	./.	0/0:4,0:4:94:0,12,144	1/1:0,1:1:66:36,3,0	0/0:3,0:3:88:0,9,108	0/0:1,0:1:66:0,3,36	./.	./.	./.	./.	1/1:0,1:1:66:36,3,0	./.	0/0:3,0:3:88:0,9,108	./.	./.	./.	./.	./.	0/0:2,0:2:79:0,6,72	0/0:2,0:2:79:0,6,72	./.	./.	0/0:2,0:2:79:0,6,72	./.	1/1:0,5:5:96:180,15,0	0/0:4,0:4:94:0,12,144	./.	1/1:0,6:6:98:216,18,0	./.	./.	./.	./.	./.	./.	0/0:1,0:1:66:0,3,36	./.	./.	./.	./.	./.	0/0:1,0:1:66:0,3,36	0/0:1,0:1:66:0,3,36	0/0:1,0:1:66:0,3,36	./.	0/0:1,0:1:66:0,3,36	0/0:2,0:2:79:0,6,72	0/0:1,0:1:66:0,3,36	0/0:6,0:6:98:0,18,216	0/0:4,0:4:94:0,12,144	./.	./.	0/0:2,0:2:79:0,6,72	./.	./.	./.	./.	0/0:1,0:1:66:0,3,36	./.	0/1:1,2:3:99:63,0,27	0/0:4,0:4:94:0,12,144	1/1:0,4:4:94:144,12,0	./.	./.	0/0:3,0:3:88:0,9,108	1/1:0,2:2:79:72,6,0	0/0:2,0:2:79:0,6,72	./.	./.	./.	1/1:0,5:5:96:180,15,0	./.	0/0:1,0:1:66:0,3,36	0/0:1,0:1:66:0,3,36	./.	./.	./.	0/0:1,0:1:66:0,3,36	./.	./.	0/0:1,0:1:66:0,3,36	./.	0/0:3,0:3:88:0,9,108	0/0:2,0:2:79:0,6,72	./.	1/1:0,1:1:66:36,3,0	./.	0/0:2,0:2:79:0,6,72	1/1:0,1:1:66:36,3,0	./.	1/1:0,3:3:88:108,9,0	./.	1/1:0,2:2:79:72,6,0	0/0:1,0:1:66:0,3,36
[truncated: 93,439,212 more chars]
